# Supplementary material for: N,N′-Bis[tris­(hy­droxy­meth­yl)meth­yl]propane-1,3-di­amine (bis-tris propane)
Source: IUCrdata. 2025 Nov 6;10(Pt 11):x250954. doi: 10.1107/S241431462500954X (PMC12810276; doi:10.1107/S241431462500954X)
Supplement: Supplementary file 1 [file x-10-x250954-sup1.cif]

##############################################################################
#                                                                            #
# This CIF contains the data for a data article accepted for                 #
# publication in IUCrData. It conforms to the requirements of                #
# Notes for Authors for IUCrData, and has been                               #
# peer reviewed under the auspices of IUCrData.                              #
#                                                                            #
# Full details of the Crystallographic Information File format               #
# are given in the paper "The Crystallographic Information File (CIF):       #
# a New Standard Archive File for Crystallography" by S. R. Hall, F. H.      #
# Allen and I. D. Brown [Acta Cryst. (1991), A47, 655-685].                  #
#                                                                            #
# The current version of the core CIF dictionary is obtainable from          #
# ftp://ftp.iucr.org/pub/cif_core.dic.                                       #
#                                                                            #
# Software is freely available for graphical display of the structure(s)     #
# in this CIF. For information consult the CIF software page                 #
# http://www.iucr.org/resources/cif/software.                                #
#                                                                            #
# This file may be used for bona fide research purposes within the           #
# scientific community so long as proper attribution is given to the data    # 
# article from which it was obtained.                                        #
#                                                                            #
##############################################################################
data_I
_audit_creation_method     SHELXL-2025/1
_database_code_CSD     ?
_chemical_name_systematic
;
<i>N</i>,<i>N</i>'-Bis[tris(hydroxymethyl)methyl]propane-1,3-diamine
;
_chemical_name_common     'Bis-tris propane'
_chemical_formula_moiety     'C11 H26 N2 O6'
_chemical_formula_sum     'C11 H26 N2 O6'
_chemical_formula_iupac     'C11 H26 N2 O6'
_chemical_formula_weight     282.34
_chemical_melting_point     437
_chemical_absolute_configuration     .
_space_group_crystal_system     orthorhombic
_space_group_name_H-M_alt     'P n m a'
_space_group_name_Hall     '-P 2ac 2n'
loop_
    _space_group_symop_operation_xyz
    'x, y, z'
    '-x+1/2, -y, z+1/2'
    '-x, y+1/2, -z'
    'x+1/2, -y+1/2, -z+1/2'
    '-x, -y, -z'
    'x-1/2, y, -z-1/2'
    'x, -y-1/2, z'
    '-x-1/2, y-1/2, z-1/2'
_cell_length_a     10.7262(3)
_cell_length_b     20.5189(5)
_cell_length_c     6.4624(3)
_cell_angle_alpha     90
_cell_angle_beta     90
_cell_angle_gamma     90
_cell_volume     1422.31(8)
_cell_formula_units_Z     4
_cell_measurement_reflns_used     34115
_cell_measurement_theta_min     2.90
_cell_measurement_theta_max     26.66
_cell_measurement_temperature     296.0(10)
_exptl_crystal_description     Plate
_exptl_crystal_colour     Colourless
_exptl_crystal_size_max     0.680
_exptl_crystal_size_mid     0.150
_exptl_crystal_size_min     0.050
_exptl_crystal_density_diffrn     1.319
_exptl_crystal_density_meas     ?
_exptl_crystal_density_method     ?
_exptl_crystal_F_000     616
loop_
    _exptl_crystal_face_index_h
    _exptl_crystal_face_index_k
    _exptl_crystal_face_index_l
    _exptl_crystal_face_perp_dist
    4 -7 -1 0.0250
    -4 7 1 0.0230
    2 -1 9 0.0700
    -1 2 -7 0.0840
    -1 -3 0 0.3690
    4 11 -1 0.3170
_exptl_absorpt_coefficient_mu     0.065
_exptl_absorpt_correction_type     multi-scan
_exptl_absorpt_process_details
;
(<i>LANA</i>; Stoe, 2025)
;
_exptl_absorpt_correction_T_min     0.9600
_exptl_absorpt_correction_T_max     0.9970
_diffrn_ambient_temperature     296.0(10)
_diffrn_source     'Sealed X-ray tube'
_diffrn_source_power     0.039
_diffrn_source_voltage     65
_diffrn_source_current     0.600
_diffrn_radiation_type     AgK\a
_diffrn_radiation_wavelength     0.56083
_diffrn_radiation_monochromator     'Graded multilayer mirror'
_diffrn_measurement_device_type     'Stoe Stadivari'
_diffrn_measurement_device     'Eulerian four-circle diffractometer'
_diffrn_measurement_method     '\w scans'
_diffrn_detector     'Reverse-biased silicon diode array'
_diffrn_measurement_specimen_support     'Mitegen'
_diffrn_detector_area_resol_mean     5.81
_diffrn_reflns_number     68162
_diffrn_reflns_av_R_equivalents     0.0578
_diffrn_reflns_av_unetI/netI     0.0161
_diffrn_reflns_theta_min     2.997
_diffrn_reflns_theta_max     22.498
_diffrn_reflns_theta_full     19.664
_diffrn_measured_fraction_theta_max     0.997
_diffrn_measured_fraction_theta_full     0.995
_diffrn_reflns_limit_h_min     -14
_diffrn_reflns_limit_h_max     12
_diffrn_reflns_limit_k_min     -28
_diffrn_reflns_limit_k_max     28
_diffrn_reflns_limit_l_min     -8
_diffrn_reflns_limit_l_max     8
_diffrn_radiation_probe     x-ray
_refine_special_details     ?
_reflns_number_total     1942
_reflns_number_gt     1392
_reflns_threshold_expression     'I > 2\s(I)'
_refine_ls_structure_factor_coef     Fsqd
_refine_ls_matrix_type     full
_refine_ls_R_factor_all     0.0631
_refine_ls_R_factor_gt     0.0473
_refine_ls_wR_factor_gt     0.1334
_refine_ls_wR_factor_ref     0.1404
_refine_ls_goodness_of_fit_ref     1.083
_refine_ls_restrained_S_all     1.085
_refine_ls_number_reflns     1942
_refine_ls_number_parameters     150
_refine_ls_number_restraints     6
_refine_ls_hydrogen_treatment     refall
_refine_ls_weighting_scheme     calc
_refine_ls_weighting_details
              'w=1/[\s^2^(Fo^2^)+(0.0665P)^2^+0.2802P] where P=(Fo^2^+2Fc^2^)/3'
_atom_sites_solution_hydrogens     difmap
_atom_sites_solution_primary     dual
_atom_sites_solution_secondary     difmap
_refine_ls_shift/su_max     0.000
_refine_ls_shift/su_mean     0.000
_refine_diff_density_max     0.251
_refine_diff_density_min     -0.221
_refine_ls_extinction_method     none
_refine_ls_extinction_coef     .
loop_
    _atom_type_symbol
    _atom_type_description
    _atom_type_scat_dispersion_real
    _atom_type_scat_dispersion_imag
    _atom_type_scat_source
    'C' 'C' 0.0013 0.0009
                         'International Tables Vol C Tables 4.2.6.8 and 6.1.1.4'
    'H' 'H' 0.0000 0.0000
                         'International Tables Vol C Tables 4.2.6.8 and 6.1.1.4'
    'N' 'N' 0.0030 0.0020
                         'International Tables Vol C Tables 4.2.6.8 and 6.1.1.4'
    'O' 'O' 0.0058 0.0036
                         'International Tables Vol C Tables 4.2.6.8 and 6.1.1.4'
_computing_data_collection
;
X-Area Pilatus3-SV (Stoe, 2025)
;
_computing_cell_refinement
;
X-Area Recipe (Stoe, 2025)
;
_computing_data_reduction
;
X-Area Integrate (Stoe, 2025) and LANA (Stoe, 2025)
;
_computing_structure_solution
;
<i>SHELXT2018/2</i> (Sheldrick, 2015a)
;
_computing_structure_refinement
;
<i>SHELXL2025/1</i> (Sheldrick, 2015b)
;
_computing_molecular_graphics
;
XP in SHELXTL-Plus (Sheldrick, 2008) and Mercury (Macrae <i>et al.</i>,
2020)
;
_computing_publication_material
;
PublCif (Westrip, 2010)
;
loop_
    _atom_site_type_symbol
    _atom_site_label
    _atom_site_fract_x
    _atom_site_fract_y
    _atom_site_fract_z
    _atom_site_U_iso_or_equiv
    _atom_site_adp_type
    _atom_site_calc_flag
    _atom_site_occupancy
    _atom_site_disorder_assembly
    _atom_site_disorder_group
    C C1 0.1413(2) 0.750000 0.6466(4) 0.0518(6) Uani d 1 . .
    H H1A 0.064(3) 0.750000 0.554(5) 0.053(7) Uiso d 1 . .
    H H1B 0.104(3) 0.750000 0.788(5) 0.071(9) Uiso d 1 . .
    C C2 0.2155(2) 0.68773(9) 0.6187(3) 0.0546(5) Uani d 1 . .
    H H2A 0.291(2) 0.6900(11) 0.706(4) 0.080(7) Uiso d 1 . .
    H H2B 0.168(2) 0.6504(12) 0.675(4) 0.075(6) Uiso d 1 . .
    N N1 0.25043(14) 0.67764(6) 0.4019(2) 0.0429(3) Uani d 1 . .
    H H1C 0.275(3) 0.7150(13) 0.357(5) 0.043(9) Uiso d 0.5 . .
    H H1D 0.188(3) 0.6744(16) 0.329(5) 0.033(8) Uiso d 0.5 . .
    C C3 0.33326(13) 0.62212(7) 0.3552(2) 0.0398(3) Uani d 1 . .
    C C4 0.46486(15) 0.63221(9) 0.4434(3) 0.0510(4) Uani d 1 . .
    H H4A 0.5140(18) 0.5938(10) 0.417(3) 0.050(5) Uiso d 1 . .
    H H4B 0.4579(17) 0.6395(9) 0.596(3) 0.050(5) Uiso d 1 . .
    O O4 0.52710(14) 0.68472(8) 0.3514(3) 0.0724(5) Uani d 1 . .
    H H4C 0.592(3) 0.6809(18) 0.284(6) 0.048(10) Uiso d 0.5 . .
    H H4D 0.519(6) 0.7230(15) 0.375(9) 0.12(3) Uiso d 0.5 . .
    C C5 0.28593(15) 0.55783(8) 0.4441(3) 0.0501(4) Uani d 1 . .
    H H5A 0.343(2) 0.5226(10) 0.405(3) 0.059(5) Uiso d 1 . .
    H H5B 0.293(2) 0.5591(10) 0.591(4) 0.062(6) Uiso d 1 . .
    O O5 0.16180(11) 0.54508(7) 0.3811(2) 0.0631(4) Uani d 1 . .
    H H5 0.136(3) 0.5082(12) 0.423(5) 0.103(9) Uiso d 1 . .
    C C6 0.33686(17) 0.62006(8) 0.1183(3) 0.0479(4) Uani d 1 . .
    H H6A 0.2525(18) 0.6105(9) 0.072(3) 0.051(5) Uiso d 1 . .
    H H6B 0.3643(18) 0.6628(10) 0.065(3) 0.058(5) Uiso d 1 . .
    O O6 0.41686(13) 0.57189(6) 0.0346(2) 0.0616(4) Uani d 1 . .
    H H6 0.490(2) 0.5798(15) 0.052(5) 0.104(10) Uiso d 1 . .
loop_
    _atom_site_aniso_label
    _atom_site_aniso_U_11
    _atom_site_aniso_U_22
    _atom_site_aniso_U_33
    _atom_site_aniso_U_12
    _atom_site_aniso_U_13
    _atom_site_aniso_U_23
    C1 0.0506(12) 0.0636(15) 0.0410(12) 0.000 0.0170(11) 0.000
    C2 0.0696(11) 0.0542(10) 0.0400(9) 0.0025(9) 0.0154(8) 0.0084(7)
    N1 0.0535(8) 0.0364(6) 0.0388(7) 0.0008(6) 0.0116(6) 0.0046(5)
    C3 0.0404(7) 0.0332(7) 0.0458(8) -0.0037(6) 0.0032(6) 0.0031(6)
    C4 0.0406(8) 0.0500(9) 0.0625(11) -0.0065(7) 0.0037(8) -0.0049(8)
    O4 0.0602(8) 0.0573(8) 0.0998(12) -0.0234(7) 0.0339(8) -0.0183(8)
    C5 0.0407(7) 0.0407(8) 0.0690(12) -0.0048(6) -0.0056(8) 0.0159(8)
    O5 0.0443(6) 0.0509(7) 0.0941(11) -0.0121(5) -0.0080(6) 0.0221(7)
    C6 0.0555(9) 0.0386(8) 0.0496(9) 0.0020(7) 0.0062(8) -0.0051(7)
    O6 0.0526(7) 0.0546(7) 0.0776(9) 0.0017(6) 0.0052(7) -0.0260(7)
_geom_special_details     ?
loop_
    _geom_bond_atom_site_label_1
    _geom_bond_atom_site_label_2
    _geom_bond_site_symmetry_2
    _geom_bond_distance
    _geom_bond_publ_flag
    C1 C2 7_575 1.515(2) ?
    C1 C2 . 1.515(2) ?
    C1 H1A . 1.02(3) ?
    C1 H1B . 1.00(3) ?
    C2 N1 . 1.465(2) ?
    C2 H2A . 0.99(3) ?
    C2 H2B . 0.99(3) ?
    N1 C3 . 1.4759(19) ?
    N1 H1C . 0.86(2) ?
    N1 H1D . 0.82(2) ?
    C3 C5 . 1.526(2) ?
    C3 C6 . 1.532(2) ?
    C3 C4 . 1.536(2) ?
    C4 O4 . 1.400(2) ?
    C4 H4A . 0.96(2) ?
    C4 H4B . 1.00(2) ?
    O4 H4C . 0.82(3) ?
    O4 H4D . 0.80(3) ?
    C5 O5 . 1.417(2) ?
    C5 H5A . 0.98(2) ?
    C5 H5B . 0.95(2) ?
    O5 H5 . 0.85(2) ?
    C6 O6 . 1.416(2) ?
    C6 H6A . 0.973(19) ?
    C6 H6B . 0.99(2) ?
    O6 H6 . 0.81(2) ?
loop_
    _geom_angle_atom_site_label_1
    _geom_angle_atom_site_label_2
    _geom_angle_atom_site_label_3
    _geom_angle_site_symmetry_1
    _geom_angle_site_symmetry_3
    _geom_angle
    _geom_angle_publ_flag
    C2 C1 C2 7_575 . 114.9(2) ?
    C2 C1 H1A 7_575 . 111.0(7) ?
    C2 C1 H1A . . 111.0(7) ?
    C2 C1 H1B 7_575 . 108.6(8) ?
    C2 C1 H1B . . 108.6(8) ?
    H1A C1 H1B . . 102(2) ?
    N1 C2 C1 . . 111.53(16) ?
    N1 C2 H2A . . 109.8(15) ?
    C1 C2 H2A . . 108.9(14) ?
    N1 C2 H2B . . 111.9(14) ?
    C1 C2 H2B . . 109.7(13) ?
    H2A C2 H2B . . 104.7(19) ?
    C2 N1 C3 . . 117.32(14) ?
    C2 N1 H1C . . 106(2) ?
    C3 N1 H1C . . 116(2) ?
    C2 N1 H1D . . 110(2) ?
    C3 N1 H1D . . 108(2) ?
    H1C N1 H1D . . 98(3) ?
    N1 C3 C5 . . 112.95(13) ?
    N1 C3 C6 . . 103.95(12) ?
    C5 C3 C6 . . 111.15(14) ?
    N1 C3 C4 . . 111.92(13) ?
    C5 C3 C4 . . 106.41(13) ?
    C6 C3 C4 . . 110.56(14) ?
    O4 C4 C3 . . 112.62(16) ?
    O4 C4 H4A . . 107.1(11) ?
    C3 C4 H4A . . 109.2(11) ?
    O4 C4 H4B . . 109.7(11) ?
    C3 C4 H4B . . 108.5(11) ?
    H4A C4 H4B . . 109.6(16) ?
    C4 O4 H4C . . 124(3) ?
    C4 O4 H4D . . 128(5) ?
    H4C O4 H4D . . 106(5) ?
    O5 C5 C3 . . 111.35(14) ?
    O5 C5 H5A . . 111.9(12) ?
    C3 C5 H5A . . 109.6(12) ?
    O5 C5 H5B . . 111.2(14) ?
    C3 C5 H5B . . 109.1(13) ?
    H5A C5 H5B . . 103.4(18) ?
    C5 O5 H5 . . 112(2) ?
    O6 C6 C3 . . 114.61(15) ?
    O6 C6 H6A . . 107.8(11) ?
    C3 C6 H6A . . 106.8(11) ?
    O6 C6 H6B . . 107.8(12) ?
    C3 C6 H6B . . 109.4(12) ?
    H6A C6 H6B . . 110.4(16) ?
    C6 O6 H6 . . 113(2) ?
loop_
    _geom_torsion_atom_site_label_1
    _geom_torsion_atom_site_label_2
    _geom_torsion_atom_site_label_3
    _geom_torsion_atom_site_label_4
    _geom_torsion_site_symmetry_1
    _geom_torsion_site_symmetry_2
    _geom_torsion_site_symmetry_3
    _geom_torsion_site_symmetry_4
    _geom_torsion
    _geom_torsion_publ_flag
    C2 C1 C2 N1 7_575 . . . -70.4(3) ?
    C1 C2 N1 C3 . . . . 174.27(15) ?
    C2 N1 C3 C5 . . . . 52.1(2) ?
    C2 N1 C3 C6 . . . . 172.74(15) ?
    C2 N1 C3 C4 . . . . -67.92(19) ?
    N1 C3 C4 O4 . . . . -64.88(19) ?
    C5 C3 C4 O4 . . . . 171.30(16) ?
    C6 C3 C4 O4 . . . . 50.48(19) ?
    N1 C3 C5 O5 . . . . 53.8(2) ?
    C6 C3 C5 O5 . . . . -62.6(2) ?
    C4 C3 C5 O5 . . . . 176.99(16) ?
    N1 C3 C6 O6 . . . . 176.97(13) ?
    C5 C3 C6 O6 . . . . -61.23(19) ?
    C4 C3 C6 O6 . . . . 56.72(18) ?
loop_
    _geom_hbond_atom_site_label_D
    _geom_hbond_atom_site_label_H
    _geom_hbond_atom_site_label_A
    _geom_hbond_site_symmetry_A
    _geom_hbond_distance_DH
    _geom_hbond_distance_HA
    _geom_hbond_distance_DA
    _geom_hbond_angle_DHA
    _geom_hbond_publ_flag
    N1 H1C N1 7_575 0.86(2) 2.24(3) 2.970(3) 143(3) yes
    O4 H4D O4 7_575 0.80(3) 1.90(3) 2.679(3) 162(6) yes
    O4 H4C N1 6_656 0.82(3) 2.09(3) 2.905(2) 175(4) yes
    N1 H1D O4 6_556 0.82(2) 2.09(3) 2.905(2) 169(3) yes
    O6 H6 O5 6_656 0.81(2) 2.02(3) 2.7390(19) 148(3) yes
    O5 H5 O6 2_565 0.85(2) 1.88(2) 2.7305(18) 176(3) yes
_shelx_space_group_comment     ?
_shelx_estimated_absorpt_T_min     0.957
_shelx_estimated_absorpt_T_max     0.997
_shelx_hkl_file
;
  -7 -14   3    6.13    6.72
  -5  -3   1  185.46   12.73
  -3  14   1  214.06   15.06
   0   5   0   -1.11    1.74
   0  23   2    1.31    4.52
   4  -2   0 3359.98   46.47
   4   8   0 2417.70   30.49
   5  -1   0   -1.75    4.77
   5   7   0   -1.09    4.17
   6   3   0  765.79   24.95
   8  15   1    2.18    5.30
  -6 -10   2    2.36    5.34
  -4  -6   1  150.91    9.42
   3  -4   0   -1.27    4.35
   4  -3   0  229.76   13.52
   5  -2   0    2.86    5.28
   5   8   0   -1.98    3.56
   6   0   0  813.65   26.61
   6   1   0   11.83    5.84
   6   2   0   74.08    8.97
   6   4   0   56.64    8.31
   6   5   0  577.25   20.91
   6   6   0    2.63    5.41
  -5  -1   1   80.31    9.96
  -5   0   1 2021.03   38.68
  -5   5   1 1748.02   39.12
  -5   6   1  603.43   24.66
  -3  13   1   56.03    7.94
  -2  15   1   10.71    5.26
   2  -4   0  177.38    8.84
   4  -4   0  317.65   15.20
   5  -4   0    2.69    5.05
   5  -3   0   -1.94    4.37
  -9  -8  -3    2.80    6.23
  -1  -3   4   18.24    7.77
  -1  -1   2 2080.24   35.71
   0  -1  -3 3395.89   46.41
   1  -4   5    9.67    7.97
   2  -4   5   12.41    7.14
   3  -6   6   42.97   10.05
   3  -4   5   16.93    6.22
   3   0   1 6027.47   35.69
   4   0  -1  985.58   28.55
   4   0   0  866.58   23.17
   7  -1   0    0.25    5.61
   9  -3   2   29.38    8.27
  -8  -6  -2   18.25    7.10
  -3  -3   3  553.25   26.66
  -3  -2   2  105.15   12.35
  -1  -2  -4    8.70    5.46
  -1  -2   3   52.55    9.19
   0  -3  -5    8.80    6.92
   0   0  -1    1.59    2.67
   2   0  -2    6.19    6.47
   3   0  -2 1761.06   39.41
   7  -1   1    3.37    5.69
  -2  -1   1  502.45   16.66
   0  -3   4    1.57    5.69
   4   0  -2   51.24    9.88
   5   0  -1 2034.22   44.15
   5   0   0    3.05    5.34
  -8   3   2  183.08   12.16
  -6  -1   1  232.07   14.01
  -5  -4   0    0.91    5.55
  -3  -3   0   -3.04    4.52
  -2  -5  -1  157.99   10.83
  -2  15   3  118.72   10.72
  -1  -8  -3  623.86   22.25
  -1  -4  -1 1124.60   21.41
  -1   8   2  253.86   10.92
   0  -3  -1 8974.14   44.00
   0   4   1    1.70    3.21
   0  10   2  358.25   15.50
   2   8   1 1921.23   36.89
   4   8   0 2442.64   46.06
   5   0  -3  165.53    8.81
   5   6  -1  577.79   21.93
  -7  -1   1    7.69    5.38
  -6  -4   0   60.67    9.76
  -4  -6  -1  172.46   13.67
  -2  -7  -2    7.15    5.46
  -2  -2   0  135.83    7.64
   0  -7  -3  335.17   14.21
   1  -6  -3    0.45    2.95
   2   3   0 9755.23   60.61
   3   5   0   -1.04    4.81
   6   2  -3   29.29    5.80
   6   5  -2    2.51    4.44
  -1  -6  -2  172.47   11.16
   4   3  -1 1157.81   25.91
   4   7   0  388.66   18.04
  -9  -8   2   15.40    9.11
  -7  -3   2   85.03   10.77
  -4  -1   1  542.14   17.88
  -1 -10  -2  521.91   19.61
   0   5   2    8.09    6.83
   1  -3  -1   31.14    5.35
   4  -2  -1 1055.47   26.38
   5  -2  -1  294.80   15.43
   6  -2  -1  159.06   12.32
  -4 -16  -2   12.72    6.16
  -3 -13  -2   18.61    5.71
  -2 -11  -2  287.21   14.52
  -1   6   3    3.80    6.32
   2  -7  -2   -3.60    5.27
   3  -2  -1  386.99   15.19
   6  10   5   29.23    8.88
   7  -2  -1   80.07    9.95
   8   1   0   11.88    5.68
  -3   0   1 6037.36   53.37
  -2   5   3   23.38    7.99
  -1   2   1 2145.31   28.69
   1   7   3  114.85   11.15
   3  -6  -2   20.58    6.83
   4   9   4    4.43    6.33
  -7  -1   0   -2.49    4.79
  -5  -1  -1   67.28    9.90
  -3  -1   0    1.23    4.48
  -3   2   5   -0.02    6.23
  -2   0  -2   -0.76    6.92
  -2   1   4   52.82    8.34
   0   1   3 3538.64   51.53
   1   5  -5    0.76    7.34
   2   3  -3   57.58    6.91
   2   6  -5    0.87    7.30
   4   3   1 1148.35   29.63
   4   8  -5   51.37    8.29
   5   4   0    2.43    5.26
   7   7  -1  121.14    9.97
 -12   2   2    5.88    6.20
  -6  -1   0    6.81    6.35
  -6  -1   1  241.14   11.27
  -2   1  -3   52.36   10.21
  -2   2   5   93.48   11.50
   0   0   1   -1.06    2.39
   0   3  -4    3.17    6.51
   2   2   3   55.85    9.43
   3   2   0    1.64    3.25
   3   2   1  400.26   16.54
   8   8   0   43.20    9.56
  -5  -1   0    6.13    4.21
  -5   0  -2  275.91   18.00
  -4  -1   0    8.14    4.11
  -4   0  -2   47.94    9.03
  -3   0  -2 1835.86   40.93
  -3   1  -3  212.37   16.40
   0   1  -2    2.77    4.83
   4   3   2  344.64   18.77
   6   5   1    3.70    5.68
  -8  -5  -1   46.39    8.48
  -6  -3  -1  409.67   15.13
  -4  -5  -6   36.56    9.27
  -3  -3  -5   58.17    9.41
  -3  -2  -4   27.94    6.05
  -2  -3   3   54.04   10.44
   0  -1  -4    3.23    6.39
   4   0  -2   59.29    9.93
   4   0   0  898.50   21.24
   5  -6   5    5.66    7.42
   7  -1  -1    8.45    6.46
 -10  -8  -2    1.49    5.64
  -7  -4  -1   84.20    8.65
  -5  -3   1  190.30   14.43
  -4  -3   2  390.21   21.82
  -2  -2   2   38.41    8.84
  -1  -1  -4   40.09    8.44
   0  -4   4   81.02   11.83
   1   0  -3  413.19   19.55
   2   0  -3 1054.42   32.89
   3   0  -3 1131.99   36.10
   5   0  -2  274.63   18.44
   5   0  -1 1979.65   41.65
   7  -1   0   -1.47    4.30
  -6  -4   1   10.25    6.99
   0   0  -3    4.86    5.84
 -12  10   0    4.31    4.40
  -4  -7   0  416.20   18.52
  -3  -6   0    1.24    5.73
  -1  -3   0   -0.38    2.95
   0 -10  -1    0.46    4.07
   0  11   0   -7.26    4.92
   1 -14  -2   51.14    7.84
   4 -17  -4   32.02    6.28
   4   3  -1 1174.47   26.28
   4   4  -1  723.78   21.65
   4   5  -1   68.69    7.75
   4   6  -1  138.67   10.46
   4   7  -1  133.20   11.30
   6   0  -2  620.50   19.56
  -4  18   0   20.94    6.45
  -3  17   0   -0.41    3.93
  -2  16   0   48.57    7.18
  -1 -11  -1   16.03    5.84
  -1  14   0   -0.94    3.83
   3 -15  -3   84.52    8.26
   6  -1  -2   90.05    7.88
  -5  -6   0   -0.06    5.37
  -4  -6   0 3315.41   49.89
  -3  -5   0    2.04    5.17
  -2  -4   0  179.09    9.88
  -1  15   0   -3.07    4.20
   1  -8  -1  737.53   16.38
  -7  -4   2   18.26    6.78
  -4   6  -1  163.02   14.47
  -2   0   0 4636.94   38.07
  -2  13  -2   13.43    7.33
  -1 -12   5   33.83    8.41
  -1  13  -2  128.37   12.76
   0   5  -1  381.60   11.37
   0  13  -2    0.89    5.31
   1  14  -2   61.38    7.74
   2  -6   2  225.91   14.35
   2  -3   1 1328.37   26.68
   2  15  -2   22.84    5.23
   4  -5   2   27.46    7.73
   4   2   0 3327.35   41.48
   5  -1   1   82.31   10.36
   5   3   0   -1.97    3.83
   6   0   1    4.32    6.04
  -4   1   0   12.82    5.98
  -1   5  -1  416.40   13.93
   0  14  -2  345.17   17.00
   4  -2   1 1026.92   28.24
   6   4   0   69.47    8.26
  -5   2   0   -2.43    5.29
  -3   6  -1  543.85   21.29
  -1  14  -2   43.82    7.93
   3  -6   2   38.89    7.55
   3   1   0   -5.26    2.91
   8   7   0  783.84   25.77
  -8   7  -3   41.14    8.51
  -4  -5   1   82.24    8.95
  -3   4  -1  157.00    8.36
  -2   4  -1 1269.75   22.57
   0  -5   1  382.63   15.21
   4  -9   1  221.79   13.55
   5 -11   1   20.70    6.49
   7   1  -2    4.07    4.78
  10  -1  -3  115.37   10.57
 -10  -6   0   44.31    7.98
  -7  -8   1    9.30    6.99
  -6   6  -2   58.46    7.11
  -3  -5   1  504.12   18.54
  -2   7  -2    0.27    4.93
  -1  -5   1  411.52   16.22
  -1   4  -1 1064.33   21.51
  -1   7  -2    5.27    5.53
   2   6  -2  233.61   14.63
   3  -8   1    7.35    6.74
   5 -12   1   17.95    7.37
   9   1  -3   27.55    7.91
  -6  -7   1    2.15    5.12
  -2  -5   1  157.40   11.03
   0   7  -2   -6.99    4.71
   1  -6   1 2862.12   41.30
   2  -7   1  303.18   14.80
   2   3  -1 1350.88   24.42
   4 -10   1  328.78   17.13
 -10  -1   0  118.69   13.94
 -10   1   1   31.96    7.19
  -6  -2   0   88.80    9.46
  -6   0   1   10.06    3.60
  -5  -2   0    2.18    4.42
  -5   0   1 2096.58   23.09
   0   8   3   -1.44    5.60
   1  -3  -3   19.39    6.38
   2  -3  -5  167.14   15.46
   3  -2  -5   -2.36    6.16
   4  -1  -6    0.70    6.50
   4  -1  -5    5.96    6.51
   7   7  -1  116.55   11.11
  -5   9   4    5.81    6.28
  -3  -4  -2   -3.33    5.89
  -3  -3  -1  889.72   24.96
   0   2   1    0.69    3.12
   1  -2  -2 2049.36   29.01
   2  -2  -3   55.70    6.95
   3   5   1  497.70   19.66
   4   4   0  333.36   14.42
   6   5  -1    1.22    3.88
  -7  -3  -1  618.73   25.58
  -4  -3  -1 1181.85   29.17
  -4   9   4    0.57    4.89
  -1  -4  -3   57.89    9.48
  -8 -18   2    4.51    4.64
  -6  -1   1  249.04   15.45
  -5   2   1  342.88   17.50
  -4   4   1  730.22   23.51
  -3   6   1  497.65   18.78
  -2   7   1  297.71   13.49
  -1  13   2  113.98    9.92
   3   1   0   -0.22    2.98
   6  -2   0   80.00    9.35
   7   7   1  111.49    9.27
  -6  -3   1  399.25   18.52
  -6  -2   1  182.85   13.19
  -2  12   2    1.84    5.50
   0  17   3    4.22    5.84
   1 -18   0   -1.22    4.51
   1  20   4    9.76    5.64
   4   1   0    4.76    3.95
   5   0   0   -1.80    3.65
   6  -1   0   14.05    5.64
   6   8   1   -1.97    2.92
   8   6   1   50.65    8.24
  -5   1   1   82.84    9.53
  -3   5   1  524.08   19.54
   5   1   0   -0.59    4.05
   6   0   0  756.02   24.72
 -11  10   2    3.46    6.46
 -11  13   4   12.65   10.82
  -9   7   2  132.38   12.51
  -9  10   4   -2.76    7.18
  -9  12   5   12.18   11.11
  -8   7   3   33.97   10.19
  -8  13   6    9.43   13.03
  -7  12   6    4.95   11.80
  -6   5   3   -0.74    5.61
  -5  13   7    1.53   12.07
  -4   5   4  148.34   16.81
  -4   9   6   -1.28   11.68
  -4  12   7   -1.33   12.83
  -3   2   2   80.74    9.32
  -3   3   3  514.97   24.11
  -3   6   5   15.53   10.59
  -3  11   7    6.74   13.73
  -2   4   4   88.26   13.55
  -2   8   6  144.41   20.64
  -1  10   7   -2.83   12.47
   0   2   3   -0.13    7.04
   0   5   5  166.71   18.93
   0   7   6    0.86   10.76
   0  10   7   -5.65   12.03
   1   1   2 2082.52   35.98
   1   2   3   64.01   10.31
   1   5   5   -2.63    8.55
   1   7   6    6.08   10.97
   2   1   2  605.60   19.40
   2   2   3   65.99    9.59
   2   5   5   23.70   10.64
   2   7   6    7.05   11.04
   3   1   2  276.14   13.49
   3   2   3   71.77    9.56
   3   5   5   85.90   14.46
   3   7   6   29.15   13.87
   3  10   7    4.05   12.84
   4  10   7   11.13   12.80
   6   3   3   79.99    9.83
   6   6   5    1.47    9.40
   6  11   7    1.67   11.80
   7   9   6   19.94   11.37
   9   5   3   13.87    6.67
  11   7   3    3.37    5.10
 -11   9   1    5.24    4.76
 -11  11   3   -0.21    8.18
 -10  11   4   19.44   11.09
  -9   8   3   11.69    8.36
  -8  10   5   18.03   12.62
  -7   7   4   20.23   10.48
  -7   9   5   23.18   12.23
  -6   8   5   -5.79    8.40
  -6  10   6  -11.97   10.63
  -5   3   2   19.29    6.25
  -5   4   3   -0.32    6.11
  -5   7   5    4.07    9.45
  -5   9   6    4.69   12.51
  -5  12   7    5.46   13.33
  -4  11   7    3.04   13.45
  -3   4   4    7.60    8.65
  -3   8   6   45.15   15.64
  -2  10   7   12.72   14.06
  -1   2   3   55.81   10.33
  -1   5   5    3.79    9.37
  -1   7   6    6.68   12.15
   0   1   2    6.84    6.08
   0   3   4   -6.89    7.06
   1   3   4    8.84    8.14
   1   9   7   17.04   13.81
   2   3   4   28.98    9.35
   2   9   7   -4.10   11.67
   4   2   3  347.94   18.49
   4   5   5   25.98    9.62
   4   7   6    2.20    9.78
   5  10   7    8.41   12.78
   6   4   4   51.04   10.60
   6   8   6    2.76   10.16
   8   4   3  152.70   12.33
   8   7   5    0.68    8.03
   9   8   5   -0.24    8.29
  10   9   5    1.24    8.83
 -10   8   2   -1.62    6.44
 -10   9   3    0.48    7.76
  -9   9   4   -4.71    8.07
  -9  11   5    4.46   10.35
  -8   8   4   18.31    9.79
  -8  12   6    1.19   11.33
  -7  11   6   12.17   12.29
  -5   5   4   59.73   11.65
  -4   6   5    2.38    9.41
  -4   8   6    1.42   11.85
  -3  10   7   -8.55   12.12
  -2   5   5   25.18   11.27
  -2   7   6    0.90   12.33
  -1   3   4   18.35    9.26
  -1   9   7    6.55   13.43
   0   9   7   27.68   13.89
   3   3   4   40.89    9.95
   3   9   7    1.74   12.25
   4   9   7    0.17   12.12
   5   5   5   97.69   14.67
   5   7   6   10.25   11.14
   6  10   7    5.44   11.97
   7   6   5    9.37    9.71
   7   8   6    1.68   10.93
   8   9   6   -0.82    9.35
   9   6   4    5.93    7.77
   9  10   6    6.56    9.74
  10   7   4    2.83    6.50
  11   8   4   -1.17    6.40
 -12  11   2    2.82    6.39
 -11  12   4   18.13   10.27
 -10  12   5   21.74   13.02
  -7   8   5   -2.52    9.73
  -7  10   6   14.13   12.77
  -6   7   5    6.61   11.32
  -6   9   6    0.71   11.47
  -6  12   7    3.51   13.11
  -5  11   7   -5.64   12.22
  -4   3   3   80.08   11.19
  -4   4   4    3.48    8.21
  -4  10   7    5.22   13.28
  -3   5   5   92.05   15.67
  -3   7   6   17.44   13.39
  -2   2   3   50.04    9.51
  -2   9   7    3.45   12.92
  -1   6   6    1.89   10.54
   0   4   5    2.01    8.97
   0   6   6   70.12   15.79
   1   4   5   11.87    8.80
   1   6   6   -3.10    9.98
   1   8   7    2.28   12.23
   2   4   5   12.64    9.70
   2   6   6   33.71   13.19
   2   8   7   -0.10   12.32
   3   4   5   24.54   11.03
   3   6   6   44.37   14.47
   4   1   2  264.15   12.75
   4   3   4  173.69   16.03
   5   9   7    5.35   12.27
   6   7   6    1.90   11.47
   7   3   3   12.25    6.64
   7  10   7   -0.69   12.43
   8   5   4   55.74   10.25
 -12  12   3   -3.45    7.32
 -11   9   2    0.44    5.93
 -11  10   3   -5.75    7.16
 -10   7   1   15.99    5.75
 -10  10   4    8.68    9.19
  -9  10   5   -9.47   10.22
  -8   6   3   -0.68    6.23
  -8   9   5    3.60   10.31
  -8  11   6    4.94   11.21
  -7   5   3   43.83    9.20
  -7   6   4    8.46    9.64
  -6   4   3   16.42    8.27
  -6  11   7   -5.04   10.54
  -5   6   5   -3.41    8.67
  -5   8   6    5.42   12.37
  -5  10   7   -1.08   13.07
  -4   2   2   21.78    6.46
  -4   7   6   -3.34   11.53
  -3   9   7    9.16   13.38
  -2   3   4   20.33    9.34
  -2   6   6   24.58   12.91
  -1   4   5    4.21    9.32
  -1   8   7    0.24   12.69
   0   8   7    7.88   11.57
   3   8   7   38.23   15.35
   4   4   5  162.23   18.58
   4   6   6   -5.09    9.25
   4   8   7    1.49   11.73
   5   2   3  214.20   14.24
   5   3   4  127.94   14.37
   6   5   5   -3.30    7.08
   6   9   7    3.91   11.74
   7   4   4   -3.36    6.41
   8   8   6   -4.32   10.06
   9   7   5   -5.38    7.52
   9   9   6   -3.31   10.86
  10   8   5    7.23    8.22
 -11  11   4   -5.18    9.91
 -10  11   5    0.39   11.17
  -9   6   2    6.32    6.86
  -9   7   3    2.15    6.50
  -9   8   4   10.00    9.73
  -8   5   2  224.28   15.05
  -8   7   4   83.95   13.99
  -7   4   2    7.85    6.08
  -7   9   6    5.60   13.02
  -6   5   4   85.93   13.63
  -6   8   6   -7.49   11.86
  -4   5   5   31.74   11.85
  -4   9   7    3.65   12.81
  -3   2   3   77.07   10.92
  -3   3   4   42.27   10.94
  -3   6   6   40.06   14.91
  -2   1   2  615.16   21.41
  -2   4   5    9.49    9.94
  -2   8   7    4.17   12.78
   0   5   6    4.15   10.55
   1   2   4   18.61    8.79
   1   5   6    9.55   11.24
   1   7   7    9.57   12.10
   2   2   4    1.05    8.78
   2   5   6    0.61   10.00
   2   7   7   -6.26   11.95
   2  10   8    1.73   13.94
   3  10   8   -3.59   13.45
   5   6   6   18.24   11.05
   5   8   7   16.19   13.09
   7   7   6   15.88   10.77
   8   6   5   64.99   12.52
  11   9   5   -2.38    7.76
 -10   8   3    0.05    7.07
 -10   9   4   -3.10    8.63
  -9  11   6    8.01   13.36
  -8   8   5    5.01   10.03
  -8  10   6   -4.26   10.62
  -7   7   5   10.52    9.95
  -6   3   2  217.41   13.96
  -6   6   5   -4.23    8.56
  -6  10   7    8.37   13.07
  -5   3   3    4.72    6.67
  -5   4   4  126.43   15.51
  -5   7   6    2.59   11.76
  -5   9   7   18.28   14.17
  -3   4   5   20.62   10.85
  -1   2   4   18.02    9.12
  -1   5   6   10.51   11.27
   0   1   3 3534.76   58.65
   0   2   4  427.32   24.84
   0   7   7    0.43   12.40
   1   1   3 1141.65   33.28
   1   3   5    1.62    8.61
   1   9   8    0.95   14.33
   2   1   3   43.37    8.74
   2   3   5  144.17   17.75
   3   2   4   38.40    9.80
   3   5   6   27.55   12.17
   3   7   7   -4.46   11.38
   4   5   6   31.88   13.74
   4   7   7   13.37   13.15
   5   4   5   10.06    7.97
   6   3   4    2.08    7.36
   6   6   6    7.72   10.76
   6   8   7    5.44   12.25
   7   5   5   22.93    9.45
   7   9   7   -0.82   10.86
  10   5   3   80.94    9.08
 -12  11   3   -1.33    7.07
 -11   8   1   24.29    5.98
 -10   7   2    6.43    6.58
  -9   9   5    4.91    9.81
  -5   5   5  101.89   16.27
  -4   3   4  183.88   17.93
  -4   6   6    3.13   12.04
  -4   8   7    6.97   13.08
  -2   5   6    4.80   10.92
  -2   7   7   -1.28   12.14
  -1   1   3 1161.33   34.55
  -1   3   5    2.65    9.02
  -1   9   8   14.03   15.76
   0   3   5    8.44    9.57
   0   9   8    4.66   14.39
   2   9   8    9.57   12.92
   3   1   3  189.50   13.96
   3   3   5   50.61   11.58
   3   9   8   15.29   14.88
   4   2   4  171.82   16.46
   5   5   6   46.12   14.15
   5   7   7    6.70   12.46
   6   2   3   39.27    7.67
   6   4   5    7.40    9.74
   8   7   6    0.48   11.13
   9   4   3   22.29    6.80
   9   5   4   15.32    8.12
   9   8   6    1.54   10.00
  10   6   4    2.40    6.04
  11   6   3   13.55    5.23
  11   7   4    1.42    5.95
 -11   9   3    4.95    7.36
 -11  10   4    0.40    9.07
 -10  10   5   -4.81    9.55
  -9   7   4   -6.68    8.64
  -9  10   6    3.66   12.39
  -8   5   3   41.28   10.09
  -8   6   4   -3.77    6.22
  -8   9   6   -6.08   10.12
  -7   4   3    7.87    7.45
  -7   5   4    2.74    7.71
  -7   6   5    1.70   10.70
  -7   8   6   -5.50   10.07
  -7  10   7    4.92   12.87
  -6   4   4   36.58   10.92
  -6   7   6   12.15   11.71
  -6   9   7   -1.16   12.32
  -5   2   2  577.10   21.70
  -5   6   6    6.11   12.16
  -5   8   7    7.55   13.16
  -4   2   3  357.92   20.54
  -4   4   5  151.69   18.70
  -3   1   2  262.40   14.82
  -3   5   6   24.91   13.81
  -3   7   7    1.66   12.19
  -2   2   4   -0.05    7.81
  -2   3   5  158.21   18.63
  -1   6   7   -2.59   12.34
   0   4   6    5.01   10.81
   0   6   7   -1.62   12.27
   0   8   8   -4.22   11.80
   1   4   6    8.33   10.66
   1   6   7   12.11   13.53
   1   8   8   25.64   16.18
   2   4   6   -4.10    9.30
   2   6   7   18.68   13.39
   2   8   8    8.70   12.54
   3   4   6   -0.20   11.57
   3   6   7    6.29   12.23
   4   1   3  125.89   12.04
   4   3   5  117.20   15.24
   7   6   6   -1.71    9.37
   7   8   7   16.17   12.64
   8   3   3   46.28    7.77
   8   4   4   11.12    7.68
   8   5   5    4.63    9.02
   9   6   5    7.28    8.82
  10   7   5    7.84    8.22
 -10   8   4   -4.02    9.09
  -9   6   3    7.05    7.48
  -9   8   5    3.60    9.79
  -8   7   5   -1.05    9.87
  -6   3   3   80.09   11.28
  -6   5   5    2.16   10.07
  -5   3   4  125.84   15.92
  -4   5   6   32.59   14.23
  -4   7   7    9.67   13.21
  -3   2   4   24.02    9.73
  -3   3   5   56.95   13.44
  -2   1   3   41.75    9.23
  -2   4   6    4.44   10.58
  -2   6   7    6.76   13.09
  -2   8   8   -3.43   13.49
  -1   4   6    0.00   10.22
  -1   8   8   27.89   16.44
   1   0   2  649.67   20.48
   2   0   2    3.19    5.97
   3   8   8   -1.84   13.09
   4   4   6   13.15   10.88
   4   6   7    3.08   11.62
   4   8   8   14.36   14.43
   5   2   4   39.21    8.93
   5   3   5    4.66    8.75
   6   5   6   -1.85    9.16
   6   7   7   12.49   12.24
   7   3   4    0.60    6.46
  11   8   5    0.21    7.27
 -12  10   3    1.13    7.26
 -10   7   3   39.48   10.05
 -10   9   5   -2.57    9.33
  -9   5   1    8.49    5.13
  -9   9   6   15.09   13.70
  -8   8   6    1.47   11.12
  -7   7   6   14.91   11.96
  -7   9   7    3.31   12.16
  -6   6   6   10.04   12.44
  -6   8   7   -1.89   11.95
  -5   4   5   12.77   10.31
  -5   7   7    5.24   12.93
  -3   6   7   -3.46   12.19
  -1   5   7   -1.37   11.42
   0   0   2 6089.57   62.21
   0   1   4    3.34    8.19
   0   2   5    0.26    8.56
   0   5   7   13.38   13.93
   1   1   4   53.81   11.21
   1   2   5    0.17    8.49
   1   5   7    1.27   12.69
   1   7   8    8.83   14.29
   2   1   4   64.80   11.41
   2   2   5  107.86   14.91
   2   5   7   10.04   13.19
   2   7   8   16.12   14.83
   3   5   7    3.41   12.52
   5   4   6   -0.12   10.60
   5   6   7    7.03   11.48
   7   4   5    4.51    7.69
   7   7   7    2.33   11.94
   8   6   6    7.35   10.51
   9   7   6   -3.26    9.17
 -11   8   3    1.88    6.70
 -11   9   4    7.97    8.73
  -9   5   2  134.03   11.99
  -9   6   4   13.40   10.08
  -8   4   2    7.74    6.14
  -8   5   4   40.31   11.66
  -8   6   5   74.04   16.45
  -7   3   2   77.70    9.75
  -7   4   4   -5.30    7.42
  -7   5   5   22.38   12.30
  -5   2   3  243.38   17.44
  -5   5   6   28.63   13.99
  -4   1   2  234.73   14.10
  -4   2   4  198.33   18.36
  -4   3   5  117.80   17.01
  -4   6   7    6.46   12.88
  -3   1   3  192.01   15.49
  -2   2   5   96.12   15.50
  -2   5   7    2.86   12.45
  -2   7   8   21.46   15.64
  -1   0   2  633.14   21.23
  -1   1   4   48.81   11.26
  -1   2   5   -0.07    8.80
  -1   3   6    5.66   10.63
  -1   7   8    6.82   12.94
   0   3   6    0.62   10.14
   1   3   6    7.26   10.80
   2   3   6    7.83   11.48
   3   1   4   12.52    7.91
   3   2   5    1.91    8.39
   3   3   6   28.33   13.49
   3   7   8   30.77   15.85
   4   5   7    1.13   11.33
   4   7   8   28.55   15.24
   5   1   3  129.30   11.23
   6   2   4  174.09   15.81
   6   3   5  135.50   16.83
   6   6   7    9.81   11.84
   7   2   3   43.60    7.59
   7   5   6    3.24    9.21
 -10   6   1   -0.61    4.44
 -10   6   2   50.09    9.25
 -10   7   4    7.24    9.15
 -10   8   5   11.34   11.46
  -9   7   5    2.37    9.33
  -8   4   3  140.78   14.70
  -8   7   6    1.80   10.64
  -7   6   6    7.27   11.21
  -7   8   7    2.80   12.49
  -6   3   4   -0.24    6.59
  -6   4   5   10.91   10.00
  -6   7   7   17.44   13.90
  -5   6   7    1.11   12.16
  -4   4   6    0.35   11.87
  -3   5   7    8.29   13.01
  -3   7   8   44.03   18.03
  -2   1   4   49.15   11.33
  -2   3   6   13.77   11.62
  -1   6   8   -1.12   14.03
   0   0   3    1.55    6.98
   0   4   7   -3.28   11.10
   0   6   8    6.12   13.92
   1   0   3  426.25   20.86
   1   4   7   -6.95   11.57
   1   6   8   -6.16   12.84
   2   0   3 1097.20   31.92
   2   4   7    6.00   13.26
   2   6   8   19.40   14.96
   4   1   4   58.35   10.51
   4   2   5   47.01   10.96
   4   3   6   -0.33   10.98
   5   5   7    5.25   11.48
   6   4   6   -4.97    8.75
   8   4   5    6.64    9.05
   8   7   7    4.20   11.86
   9   4   4   21.17    7.98
   9   5   5    8.01    8.51
  10   5   4   45.14    8.84
  10   6   5    1.93    7.54
  11   6   4    3.97    6.08
  11   7   5    3.16    7.77
 -12   9   3    2.27    7.16
  -9   5   3   16.58    8.24
  -9   8   6    2.67   11.22
  -7   3   3    4.42    6.01
  -6   2   2    5.26    5.02
  -6   5   6    2.86   11.75
  -5   2   4   31.16    9.84
  -5   3   5   -2.22    9.01
  -5   4   6    2.30   12.09
  -4   1   3  123.24   13.03
  -4   5   7    0.03   11.94
  -3   1   4   16.37    9.00
  -3   2   5   -1.06    9.03
  -3   3   6   29.65   12.98
  -2   0   2    5.82    6.10
  -2   4   7   14.70   13.98
  -2   6   8    7.15   14.46
  -1   0   3  427.35   21.58
  -1   4   7    9.98   13.45
   1   1   5  223.31   20.90
   3   4   7   43.16   14.88
   3   6   8   16.87   14.64
   4   6   8   11.94   13.53
   5   2   5    3.48    8.10
   7   3   5    3.63    8.46
   7   6   7    7.25   11.18
   8   3   4   51.20    9.49
   8   5   6    1.09   10.81
   9   6   6    4.73    9.91
  10   7   6    0.74    9.65
 -11   8   4    4.92    8.07
 -11   9   5    1.25    9.27
 -10   6   3    6.12    7.80
  -9   6   5    6.32   10.84
  -8   5   5    5.58   10.04
  -7   4   5    7.14   10.96
  -7   7   7   -4.36   11.48
  -6   2   3   41.59    9.07
  -6   6   7    6.48   12.40
  -5   5   7    3.83   13.15
  -4   2   5   47.16   12.79
  -4   3   6    0.27   10.40
  -3   4   7   52.80   16.39
  -3   6   8   13.56   15.36
  -2   0   3 1076.88   33.60
  -1   1   5  196.26   19.96
  -1   2   6   37.41   13.12
  -1   5   8   -4.17   13.46
   0   1   5   16.64   10.02
   0   2   6   -3.20    9.54
   0   5   8   -6.25   12.68
   1   2   6   33.56   12.77
   1   5   8   -0.54   13.00
   2   1   5   10.63    8.26
   2   2   6   15.12   11.80
   2   5   8    0.49   12.71
   3   1   5   93.03   15.26
   3   2   6   40.26   14.29
   4   0   2   62.54    7.22
   4   4   7   18.32   12.64
   5   1   4   14.87    7.06
   5   3   6   39.80   12.52
   5   6   8   16.85   14.18
   6   1   3    4.13    5.31
   6   5   7   24.23   13.14
   7   2   4    7.84    6.84
   7   4   6   19.77    9.75
 -12   9   4    4.81    8.88
 -11   7   1   48.05    6.73
 -11   7   3    8.45    7.42
 -10   6   4    2.85    8.63
 -10   7   5    8.69   10.98
  -9   5   4   14.46    8.90
  -9   7   6    2.78   11.22
  -8   4   4   12.61    8.50
  -8   6   6   -0.29   10.57
  -7   3   4    5.51    7.79
  -7   5   6   -0.54   10.25
  -6   3   5  140.68   18.57
  -6   4   6    6.82   11.89
  -5   1   2  778.98   25.20
  -4   1   4   51.41   11.38
  -4   4   7   15.40   13.78
  -4   6   8   14.77   15.64
  -2   1   5   16.79   10.44
  -2   2   6    7.70   10.77
  -2   5   8    5.96   13.98
  -1   0   4  119.97   14.78
  -1   3   7    9.30   13.71
   0   0   4 4547.74   76.66
   0   3   7   -3.50   11.91
   1   0   4  117.33   14.30
   1   3   7    4.49   12.88
   2   0   4 1178.91   38.62
   2   3   7   -0.52   11.97
   3   3   7   -0.11   12.35
   3   5   8   -4.12   12.62
   4   0   3   99.14   10.96
   4   1   5   17.02   10.49
   4   2   6    7.30   11.38
   4   5   8    6.93   13.77
   5   4   7    4.89   11.41
   6   2   5    3.46    9.00
   6   3   6   14.05   11.67
   7   5   7    7.48   11.94
   8   6   7   10.43   11.11
   9   3   3   44.42    7.17
  10   4   3    8.48    5.19
 -11   8   5    3.07   10.48
  -8   7   7    3.54   12.39
  -7   6   7   -1.61   11.88
  -6   2   4  153.41   16.21
  -6   5   7   12.85   13.24
  -5   1   3  127.97   13.30
  -5   2   5   10.97    9.33
  -5   3   6   33.61   14.31
  -3   0   2 1819.02   36.56
  -3   0   3 1124.13   34.68
  -3   1   5  108.52   16.33
  -3   2   6   45.96   13.94
  -3   5   8   -0.79   13.68
  -2   3   7   -3.36   12.56
   0   4   8    1.99   13.20
   1   4   8   12.98   14.11
   2   4   8    7.42   14.03
   3   0   4  231.60   17.96
   4   3   7    9.54   11.91
   5   5   8    0.63   12.83
   6   4   7   -8.91    9.60
   8   2   3   35.38    6.55
   8   3   5    2.28    8.42
   8   4   6    4.70    9.76
   9   4   5    4.22    7.94
   9   5   6    0.78    9.90
  10   5   5   -3.72    6.67
  10   6   6   16.10    9.72
  11   5   3    0.93    3.86
 -12   8   2    5.80    5.66
 -12   8   3    0.47    6.84
 -11   7   4    5.30    8.97
  -9   4   2   24.00    6.50
  -9   4   3   23.13    8.59
  -9   5   5   19.03   11.67
  -9   6   6   12.86   11.58
  -8   3   3   50.90   10.23
  -8   4   5    0.06    9.21
  -8   5   6    1.43   10.78
  -7   3   5    0.76   10.41
  -7   4   6   22.38   12.44
  -5   1   4   17.47    8.72
  -5   4   7    1.09   12.09
  -4   1   5    1.70   11.07
  -4   2   6   10.92   11.30
  -4   5   8   15.66   15.05
  -3   3   7   -2.49   10.47
  -2   4   8    1.46   13.66
  -1   1   6    8.27   10.61
   0   0   5    0.89    8.68
   0   1   6   -0.47    9.87
   0   2   7   -0.07   12.59
   1   0   5   -3.66    6.93
   1   1   6   13.27   11.02
   1   2   7   -4.21   11.91
   2   1   6   -5.52   10.11
   2   2   7   15.19   13.77
   3   4   8    3.01   12.74
   4   0   4   16.43    7.57
   5   1   5   68.18   11.97
   5   2   6   -1.15    8.79
   5   3   7   12.76   12.19
   6   1   4  111.25   12.93
   7   3   6    2.46    9.06
   8   5   7    3.72   11.35
  11   6   5    5.85    7.24
 -12   8   4    9.76    9.22
 -10   5   3   81.06   12.42
 -10   6   5   11.43   10.25
 -10   7   6    2.07   10.97
  -9   4   4   20.17   10.16
  -8   3   4   61.35   12.99
  -8   6   7    7.42   12.97
  -7   2   2  495.78   20.66
  -7   2   3   31.57    8.19
  -7   5   7    8.46   12.52
  -6   2   5    3.14    9.33
  -6   3   6   14.95   12.61
  -6   4   7    2.21   12.46
  -4   0   3   93.50   11.64
  -4   3   7    7.04   12.98
  -3   0   4  232.50   19.36
  -3   4   8   -3.59   13.41
  -2   0   5   10.71    9.74
  -2   1   6    2.48   10.20
  -2   2   7   16.23   14.36
  -1   0   5    2.30    8.78
  -1   2   7    7.57   12.02
   0  -1   3 3456.08   57.56
   0   3   8   -3.83   11.05
   1  -1   3 1109.03   32.57
   1   3   8    3.37   11.78
   2   0   5    8.32    8.91
   3   0   5  198.03   19.00
   3   1   6   10.28   10.23
   3   2   7   -1.65   11.57
   4   4   8   12.13   13.25
   5   0   2  286.13   12.53
   5   0   3  204.26   13.94
   6   2   6   12.22   11.50
   7   2   5   12.10    8.03
   7   4   7    4.58   10.43
   8   2   4   26.93    8.59
   9   3   4   21.66    7.76
  10   4   4   13.05    6.08
  11   5   4    6.59    5.76
 -11   6   3   15.08    7.93
 -11   7   5    2.99    9.15
 -10   5   4   38.96   11.25
  -8   4   6    7.72   12.36
  -7   2   4    1.71    6.49
  -6   1   3    1.57    6.10
  -5   1   5   73.98   14.43
  -5   2   6    4.66   11.90
  -5   3   7   -2.84   11.99
  -4   0   2   58.09    8.11
  -4   0   4   19.76    9.30
  -4   4   8    3.68   13.91
  -3   0   5  205.90   20.62
  -3   1   6    5.41   10.56
  -3   2   7    6.39   12.51
  -2   3   8   -7.67   12.77
  -1  -1   3 1125.67   33.84
  -1   3   8    6.19   14.02
   0  -1   2    4.44    5.96
   0  -1   4   -2.57    7.65
   1  -1   2 2065.62   35.75
   2  -1   3   46.12    8.69
   2   3   8    9.46   13.59
   3   3   8    5.41   12.90
   4   0   5  282.40   22.12
   4   1   6    5.77    9.64
   4   2   7    6.36   11.28
   5   0   4  126.40   13.78
   5   4   8   10.20   12.89
   6   1   5   64.42   12.28
   6   3   7   18.39   12.09
   7   1   3   88.37    9.21
   9   4   6    3.31    9.01
 -11   6   4    7.31    8.72
 -10   5   5    3.36   10.21
 -10   6   6    5.14   10.68
  -9   4   1   49.22    6.53
  -9   4   5    9.57    9.97
  -9   5   6    3.98   10.91
  -8   3   1   81.06    7.59
  -8   3   5    6.98    9.80
  -8   5   7  -10.02   11.00
  -7   2   5   17.39   11.58
  -7   3   6    7.98   11.17
  -7   4   7   16.72   13.33
  -6   1   2  117.25   10.66
  -6   1   4   99.89   13.78
  -6   2   6   33.67   13.68
  -6   3   7   17.90   14.18
  -5   4   8    3.44   13.96
  -4   1   6   -3.10    9.95
  -4   2   7    7.95   12.71
  -3   3   8    8.00   13.91
  -2  -1   3   38.93    9.17
  -1  -1   2 2011.10   36.89
  -1  -1   4   46.43   10.89
  -1   0   6    2.40   10.07
  -1   1   7    8.59   13.25
   0   0   6   29.91   12.41
   0   1   7   10.02   13.25
   1   0   6   11.14   10.32
   1   1   7   10.54   13.37
   2  -1   2  601.97   19.27
   2  -1   4   58.84   11.03
   2   1   7   20.04   13.78
   3  -1   3  201.98   14.17
   4   3   8   -3.13   12.20
   5   1   6   -1.11    8.34
   5   2   7    2.45   11.38
   7   1   4   71.57   10.50
   8   3   6    3.35    8.65
   8   4   7    7.69   11.48
   9   3   5   -2.48    6.52
  10   4   5   55.55   10.57
  10   5   6   -0.45    8.20
 -12   7   3    0.18    6.55
 -11   6   5    6.17   10.47
 -10   5   1   41.13    6.07
  -6   1   5   68.75   14.11
  -5   0   3  191.47   15.58
  -5   1   6    5.47   11.51
  -5   2   7    5.71   12.42
  -4   0   5  309.91   24.66
  -4   3   8   -1.28   13.44
  -3   1   7    1.03   11.27
  -2  -1   2  608.45   21.24
  -2  -1   4   59.51   11.86
  -2   0   6   54.78   14.43
  -2   1   7   20.96   14.57
  -2   2   8   11.20   14.02
  -1  -1   5  207.28   20.29
  -1   2   8    0.56   13.36
   0  -1   5   15.70    9.78
   0   2   8    9.64   12.57
   1  -1   5  205.24   19.33
   1   2   8   11.21   13.94
   2  -1   5   14.89    8.50
   2   2   8    6.29   13.23
   3  -1   4   20.15    8.32
   3   0   6    4.29    9.63
   3   1   7   -3.92   11.57
   3   2   8   -5.36   12.58
   5   0   5   60.74   11.26
   5   3   8    8.09   13.15
   7   2   6    7.70    8.39
   7   3   7    1.04   10.09
   8   2   5   16.14    9.24
  11   5   5    1.67    6.35
 -12   7   4    2.27    8.35
 -10   4   3   14.29    8.59
 -10   4   4   15.69    9.49
 -10   5   6    7.09   11.97
  -9   3   3   38.17    9.34
  -9   3   4   20.80    9.33
  -9   4   6    1.68   10.24
  -8   2   3   34.14    8.42
  -8   2   4   20.52    9.41
  -8   3   6    3.48   10.88
  -8   4   7    3.78   11.63
  -7   2   6    7.23   12.77
  -7   3   7    4.82   12.09
  -5   0   2  271.32   15.55
  -5   0   5   45.83   13.78
  -5   3   8   10.02   14.29
  -4   1   7    3.82   11.09
  -3  -1   3  194.94   15.53
  -3  -1   4   17.76    9.15
  -3   0   6    0.55   10.18
  -3   2   8    3.85   13.37
  -2  -1   5    4.46    9.19
   0   0   7    4.93   11.58
   1   0   7   14.87   14.02
   3  -1   5   91.61   13.65
   4  -1   3  129.39   12.03
   4  -1   4   64.95   11.59
   4   0   6   74.77   14.60
   4   1   7   -3.20   10.45
   4   2   8    8.40   12.70
   6   0   3  220.04   13.69
   6   1   6    3.57    9.89
   6   2   7    1.71   10.48
   7   1   5   58.09   11.13
 -12   7   2    0.57    5.06
 -11   5   3    1.25    6.80
 -11   5   4    1.56    8.11
 -10   4   5   44.33   13.43
  -9   3   2   27.72    7.27
  -9   3   5    0.35    9.04
  -8   2   2    3.70    5.51
  -8   2   5   10.19    9.51
  -7   1   3   88.88   11.31
  -7   1   4   49.91   11.21
  -6   1   6    5.61   11.60
  -6   2   7    6.02   12.24
  -4  -1   4   72.38   13.66
  -4   0   6   84.40   16.55
  -4   2   8   12.70   14.72
  -3  -1   2  264.47   15.31
  -3  -1   5   97.21   15.63
  -2   0   7   -5.72   12.04
  -2   1   8   10.03   14.80
  -1  -1   6    9.49   10.60
  -1   0   7    7.87   13.30
  -1   1   8   12.75   13.86
   0  -1   6   -1.91    9.46
   0   1   8   -5.64   12.48
   1  -1   6   13.10   11.78
   1   1   8    6.19   13.40
   2  -1   6    0.60    9.38
   2   0   7    4.90   12.38
   2   1   8    2.72   12.68
   3   0   7    1.95   12.38
   4  -1   5    8.70    9.05
   5   0   6    9.23   10.87
   5   1   7   39.95   13.70
   5   2   8   -2.06   13.57
   6   0   5  186.38   18.09
   7   2   7   -5.99   10.29
   8   2   6    2.38    9.70
   8   3   7   -6.54   10.12
   9   3   6    3.62    9.36
  10   4   6    3.99    9.03
 -11   5   5   -0.25   10.77
  -9   3   6   -2.92   11.21
  -8   3   7   -1.86   11.58
  -7   1   5   41.41   12.16
  -7   2   7    3.80   12.50
  -6   0   3  240.14   17.29
  -6   0   5  205.59   21.47
  -5   0   6    9.88   11.88
  -5   1   7   32.12   14.78
  -5   2   8   -0.63   13.31
  -4  -1   3  126.57   13.04
  -4  -1   5    8.45    9.70
  -3  -1   6   12.39   12.80
  -3   0   7   12.68   13.38
  -3   1   8    3.56   13.50
  -2  -1   6    4.28   10.35
  -1  -2   4   11.40    8.36
   0  -2   3    3.89    7.25
   0  -2   4  443.04   24.81
   1  -2   4   20.79    8.80
   3  -1   6    8.40   10.02
   3   1   8    5.79   12.76
   4   0   7   38.90   14.27
   5  -1   4   13.36    7.89
   6   1   7   -4.96   10.78
   7   1   6   17.30   10.03
   8   1   4   18.29    7.21
   9   2   3    1.93    4.52
   9   2   4    9.63    6.59
  10   3   3    0.79    4.22
  10   3   4    0.28    5.02
 -12   6   3    5.57    7.19
 -12   6   4   -2.01    8.35
 -11   6   1    5.63    4.20
 -10   4   6    1.58   10.62
  -8   2   6   -3.54    9.96
  -7   1   2    5.49    4.58
  -7   1   6    6.41   10.93
  -6   1   7   -3.47   11.17
  -5  -1   4   11.29    9.56
  -4   0   7   30.37   14.61
  -4   1   8   -7.41   12.80
  -2  -2   4   11.86    8.52
  -2  -2   5  101.14   15.51
  -1  -2   3   61.31   10.42
  -1  -2   5   -1.15    8.38
  -1  -1   7   -0.95   12.27
  -1   0   8    6.78   13.74
   0  -2   5    2.04    8.60
   0  -1   7    3.79   12.37
   0   0   8   63.45   17.97
   1  -2   3   47.68    9.43
   1  -2   5    4.11    7.66
   1  -1   7    5.60   12.62
   1   0   8    6.24   12.90
   2  -2   3   51.27    8.86
   2  -2   4   10.00    7.73
   2  -2   5   86.14   13.46
   2   0   8   17.28   14.41
   4  -1   2  268.70   12.49
   4  -1   6    9.64    9.56
   4   1   8    8.48   12.55
   5  -1   3  131.86   11.55
   5  -1   5   74.08   12.93
   6   0   6   38.56   13.01
   6   2   8   -2.21   11.58
   8   1   3    2.22    4.69
   8   1   5    6.86    8.94
   9   2   5   35.30    9.47
  10   3   5   22.90    8.13
  11   4   4   14.53    5.71
 -10   3   4   -0.55    7.35
 -10   3   5   29.96   12.85
  -9   2   3    2.84    6.74
  -9   2   4   18.88    8.96
  -9   2   5   24.16   11.09
  -8   1   4   14.17    7.73
  -8   1   5    2.38    8.76
  -8   2   7   10.46   13.03
  -7   0   4    3.47    8.11
  -6   0   6   24.74   13.31
  -5  -1   3  136.36   13.50
  -5  -1   5   81.41   14.92
  -5   0   7   16.13   13.34
  -5   1   8   -6.44   12.97
  -4  -1   2  244.75   14.78
  -4  -1   6    1.50   10.28
  -3  -2   4   37.36   10.43
  -3  -2   5    4.67    9.21
  -3  -1   7    0.73   11.15
  -3   0   8   -0.49   13.08
  -2  -2   3   48.24    9.40
  -2  -1   7   12.32   13.58
  -2   0   8   18.57   14.92
  -1  -2   6   27.17   12.13
   0  -2   6   -3.24   10.49
   1  -2   6   35.22   12.46
   2  -1   7   13.68   11.99
   3  -2   4   42.05    9.73
   3  -2   5   -1.28    7.78
   3  -1   7   -0.05   11.31
   3   0   8    1.02   12.02
   5   0   7    4.69   11.05
   5   1   8   -4.94   11.58
   7   0   4   -0.20    5.70
   7   0   5   35.35   10.22
   7   1   7   -2.51   10.52
   8   2   7   10.29   10.24
   9   2   6   -0.36    8.17
  11   4   5    0.81    6.22
 -11   4   4    5.35    8.34
 -11   4   5    3.08    9.89
 -10   3   3    0.14    6.88
 -10   3   6   -7.21    9.60
  -9   2   6   -0.15   10.15
  -8   1   3    0.67    5.72
  -8   1   6    0.31   10.30
  -7   0   3    6.41    7.12
  -7   0   5   26.94   10.88
  -7   1   7   -2.33   10.94
  -6   0   2  668.83   23.29
  -6   0   7   -4.39   11.79
  -6   1   8    9.57   14.65
  -5  -1   6   -6.43   10.91
  -4  -1   7   -3.84   11.25
  -4   0   8    8.41   13.63
  -3  -2   3   77.77   10.87
  -3  -2   6   35.28   13.16
  -2  -2   6    1.04   10.19
   0  -1   8    3.53   11.65
   2  -2   6    5.58    9.77
   3  -2   3   73.13    9.46
   3  -2   6   33.76   12.07
   4  -2   4  177.27   16.34
   4  -2   5   61.65   13.11
   4  -1   7    5.02   10.94
   4   0   8    5.84   12.53
   5  -1   6   -4.36    8.91
   6  -1   4   91.45   11.88
   6   0   7   -3.35   10.78
   6   1   8    7.84   12.33
   7   0   3    4.62    4.85
   7   0   6   13.57    9.77
   8   1   6    2.61    8.00
  10   3   6   -0.04    8.29
 -12   5   4    4.66    8.49
 -11   4   3    5.54    6.76
  -7   0   6   15.33   11.72
  -6  -1   4  105.18   13.94
  -6  -1   5   73.35   14.35
  -5  -1   7   38.16   15.60
  -5   0   8   27.07   15.64
  -4  -2   4  175.49   17.48
  -4  -2   5   46.19   12.64
  -4  -2   6    4.33   12.29
  -3  -1   8    6.27   14.15
  -2  -2   7   19.22   13.84
  -2  -1   8    6.51   13.41
  -1  -2   2 2102.88   37.97
  -1  -2   7    2.50   12.28
  -1  -1   8    8.11   12.15
   0  -3   4   -5.56    6.74
   0  -3   5    1.85    8.51
   0  -2   2 2559.80   40.98
   0  -2   7    8.60   13.11
   1  -2   2 2075.00   36.24
   1  -2   7   -1.30   12.00
   1  -1   8   -1.81   10.83
   2  -2   7   10.43   12.48
   2  -1   8    3.39   12.55
   3  -1   8   -0.60   12.42
   4  -2   6    2.53   10.51
   5  -1   7   31.98   14.58
   5   0   8   27.06   14.24
   6  -1   5   73.05   12.23
 -12   6   2    2.14    4.84
 -10   2   4   -0.59    7.66
 -10   2   5   -0.46    9.64
  -9   1   4    9.23    9.30
  -9   1   5    3.09    8.98
  -8   0   4   -1.25    8.40
  -8   0   5   20.85   12.02
  -8   1   7    2.31   11.80
  -7   0   7    1.70   11.48
  -6  -1   3    3.58    6.23
  -6  -1   6   -1.92   10.93
  -5  -2   4   44.65   11.64
  -5  -2   5   -0.64    9.22
  -4  -2   3  370.67   20.83
  -4  -1   8   -6.83   12.64
  -3  -2   7   10.68   13.29
  -2  -3   4   13.61    8.71
  -2  -3   5  159.80   18.39
  -2  -2   2   40.28    7.89
  -1  -3   4   11.01    8.40
  -1  -3   5    1.97    8.65
  -1  -3   6    7.03   10.34
   0  -3   6    6.54    9.96
   1  -3   4   14.27    8.36
   1  -3   5    0.59    8.36
   1  -3   6    0.54    9.37
   2  -3   4   26.75   10.17
   2  -3   5  144.43   16.90
   2  -2   2   51.60    8.18
   3  -2   7    1.46   11.33
   4  -2   3  359.52   18.29
   4  -1   8    0.78   12.53
   5  -2   5    2.09    8.19
   6  -1   3    3.59    5.08
   6  -1   6    2.37    8.62
   7   0   7    0.22   10.58
   8   1   7    6.51    9.62
   9   1   5    7.66    6.95
 -12   5   3    1.28    5.99
 -11   3   4   17.50    9.72
 -11   3   5    2.93    8.75
 -10   2   6    5.08   10.64
  -9   1   6   -0.68    9.91
  -9   2   2   20.62    6.00
  -8   0   6    2.77    9.95
  -8   1   2    0.14    5.17
  -7  -1   4   63.24   12.73
  -7  -1   5   44.30   12.92
  -7  -1   6    3.84   11.35
  -6  -1   7    5.98   11.94
  -5  -2   6   17.25   12.79
  -5  -1   2  783.12   24.99
  -5  -1   8    4.39   13.40
  -4  -2   7   -1.00   11.53
  -3  -3   4   30.43    9.98
  -3  -3   5   39.82   12.16
  -3  -3   6   34.39   13.15
  -2  -3   6    7.91   10.88
  -2  -2   8    3.62   13.40
  -1  -3   3   16.32    7.77
  -1  -2   8   -1.15   12.77
   0  -3   3 4613.75   66.79
   0  -3   7   -5.04   10.52
   0  -2   8    9.99   13.89
   1  -2   8    3.79   12.92
   2  -3   6    6.25    9.87
   2  -2   8    2.34   12.24
   3  -3   5   53.23   11.39
   4  -2   7    4.40   10.88
   5  -2   4   35.01    8.28
   5  -2   6    8.07    9.08
   5  -1   2  795.01   19.63
   6  -1   7    1.94   11.39
   6   0   8    1.78   11.51
   7  -1   5   51.06   11.21
   8   0   4   -1.43    6.07
   8   0   5   10.92    7.70
   8   0   6   -1.20    8.28
   9   1   4    4.83    5.88
   9   1   6   -2.43    8.38
  10   2   4    3.67    5.27
  10   2   5    5.04    6.48
  10   2   6   -3.52    7.87
 -10   2   3    2.38    7.08
  -9   1   3   25.02    8.24
  -8   0   3  101.39   12.09
  -8   0   7   -3.36   11.27
  -8   2   1   18.22    4.83
  -7  -1   7   -3.83   11.62
  -7   0   2    0.15    5.04
  -6  -2   5   -1.69    8.62
  -6  -2   6   31.73   13.48
  -5  -2   3  230.64   17.55
  -5  -2   7    3.26   12.07
  -4  -3   5  126.62   17.22
  -4  -3   6   -2.24   10.05
  -4  -2   8    4.92   14.21
  -3  -3   7    0.04   12.62
  -3  -2   2   98.21   10.12
  -3  -2   8   -5.22   12.44
  -2  -3   3   56.36    9.79
  -2  -3   7   -2.89   12.15
  -1  -3   7   13.89   12.45
   1  -3   3   11.03    6.93
   1  -3   7    1.29   12.04
   2  -3   7   15.82   12.86
   3  -3   4   37.34    9.47
   3  -3   6   21.48   11.08
   3  -2   8    6.79   12.33
   4  -3   5  116.38   15.84
   5  -2   7    4.77   11.18
   5  -1   8    0.57   11.76
   7  -1   4   71.18   10.13
   7  -1   6    6.52    8.95
  11   3   5    2.84    5.94
 -12   4   4   10.77    8.27
 -11   3   3   20.10    7.84
 -11   4   2    1.67    5.46
 -10   1   5   -2.18    9.43
 -10   1   6    2.78   11.38
  -9   0   5    0.46    8.84
  -9   0   6   11.54   12.19
  -8  -1   5    7.75   11.03
  -7  -1   3   77.85   11.53
  -6  -2   4  166.78   17.00
  -6  -2   7    6.42   12.36
  -5  -3   5    2.59   10.90
  -5  -2   8    3.57   14.06
  -4  -3   4  177.29   17.47
  -4  -3   7    5.95   12.21
  -3  -3   3  514.64   24.42
  -2  -3   8    0.50   13.42
  -1  -4   5   12.88    9.70
  -1  -4   6    3.49    9.93
  -1  -3   8   11.25   13.57
   0  -4   5   -0.82    8.54
   0  -4   6    8.44   10.24
   0  -3   8    3.75   13.15
   1  -4   5   13.98    9.49
   1  -4   6    9.51   12.07
   1  -3   8    1.85   12.57
   2  -3   3   51.79    8.85
   3  -3   7    0.72   10.84
   3  -2   2   94.99    8.43
   4  -3   4  167.39   15.80
   4  -3   6   -1.64    8.61
   4  -2   8   12.16   12.77
   5  -2   3  220.81   14.21
   6  -2   5    4.50    6.52
   6  -2   6   18.57   10.14
   6  -1   8   26.51   13.74
   7  -1   7   -7.28    9.93
   8   0   7    5.34    9.35
  11   3   4   18.58    5.62
 -11   2   5    3.94    8.86
 -10   1   4   59.21   11.87
  -9   0   4  166.41   16.98
  -8  -1   4   19.46   10.07
  -8  -1   6   -2.31    9.68
  -8  -1   7    1.39   12.09
  -7  -2   5   16.66   10.13
  -7  -2   6    9.00   10.84
  -6  -1   2   99.82   10.42
  -5  -3   4  129.51   15.89
  -5  -3   6   51.02   15.21
  -5  -3   7    4.99   12.81
  -4  -2   2   20.89    7.34
  -3  -4   5   28.46   11.16
  -3  -4   6    4.16   10.89
  -3  -3   8    8.93   13.63
  -2  -4   5   13.55    9.94
  -2  -4   6   -0.05    9.87
  -2  -4   7    3.23   12.96
  -1  -4   4   64.03   11.80
  -1  -4   7    5.07   12.49
   0  -4   4  100.29   13.40
   0  -4   7   -4.92   11.70
   1  -4   4   56.86   11.09
   1  -4   7    3.98   12.44
   2  -4   5   16.47    9.50
   2  -4   6   -2.87   10.13
   2  -3   8    3.02   12.52
   3  -3   3  517.51   22.29
   3  -3   8   -3.64   12.19
   4  -3   7   -9.19    9.28
   5  -3   5    3.21    7.99
   5  -3   6   30.71   12.56
   5  -2   8   -1.87   11.42
   6  -2   4  153.09   13.99
   6  -2   7    4.68   10.38
 -12   4   3   -2.53    5.95
 -11   2   4   10.84    8.66
  -7  -2   4    4.44    7.68
  -7  -2   7    1.67   11.51
  -6  -3   6   15.89   12.39
  -6  -2   3   36.15    8.70
  -4  -4   5  154.37   18.47
  -4  -4   6    7.09   12.22
  -4  -3   3   91.69   11.65
  -4  -3   8   -0.88   12.91
  -3  -4   4    6.80    8.35
  -3  -4   7   51.30   16.11
  -2  -4   4   84.45   13.09
  -1  -4   8    8.48   13.79
   0  -4   8    7.77   13.43
   2  -4   4   77.12   12.05
   2  -4   7   -2.35   11.29
   3  -4   5   20.21    8.75
   3  -4   6    3.55   10.30
   4  -3   8    6.22   12.85
   5  -3   7    7.42   12.08
   7  -2   6    4.24    8.72
   8  -1   5    6.88    8.54
   8  -1   6    2.99    8.59
   8   0   3  133.55    9.85
   9   0   5    0.14    6.48
   9   0   6   10.76    8.57
   9   1   3   29.85    5.50
  10   1   5    4.31    6.70
  10   1   6    4.60    7.55
 -12   3   4   -0.47    7.86
 -12   5   2    2.57    4.78
 -10   0   5   26.36   11.65
 -10   0   6   -4.83    9.13
  -9  -1   5    3.91   10.08
  -9  -1   6   -3.20    9.92
  -8  -2   5   11.55   10.78
  -8  -2   6   -2.90   10.03
  -6  -3   4    0.73    8.73
  -6  -3   7   19.09   13.47
  -5  -4   6   -7.58   11.66
  -5  -3   8    9.46   14.08
  -3  -4   8    4.46   13.22
  -2  -4   8    3.07   13.40
   0  -5   6   -3.55    9.33
   1  -4   8   15.76   13.92
   2  -4   8    1.11   12.46
   3  -4   4   11.16    8.93
   3  -4   7   35.08   13.65
   4  -4   5  152.02   17.44
   4  -4   6   11.13   10.05
   5  -3   4  124.50   12.97
   6  -3   6    7.15   10.46
   6  -2   8    1.71   11.13
   7  -2   5   19.96    8.05
   7  -2   7    3.94   10.62
   7  -1   3   93.81    8.92
 -11   1   5   -1.92    8.21
 -10   1   3  123.64   13.66
  -9   0   3    1.45    5.64
  -9   1   2   24.42    6.07
  -8  -2   7    0.40   11.42
  -8  -1   3   -3.09    6.33
  -8   0   2   28.04    6.97
  -7  -3   5    3.75    8.69
  -7  -3   6    5.11   10.70
  -7  -3   7   -0.04   11.28
  -5  -4   5    3.52    9.34
  -5  -4   7    2.88   11.79
  -5  -3   3    3.49    6.46
  -5  -2   2  560.29   21.67
  -4  -4   4    4.12    7.82
  -4  -4   8    2.67   13.41
  -3  -5   6   33.45   12.95
  -2  -5   5   21.01   10.44
  -2  -5   6   10.42   10.85
  -2  -5   7    5.60   12.34
  -1  -5   5    6.83    9.22
  -1  -5   7   -7.22   11.38
  -1  -4   3   41.17    8.99
  -1  -3   2 1346.69   31.15
   0  -5   5  150.58   17.62
   0  -5   7   10.55   12.97
   0  -4   3    3.40    6.65
   0  -3   2    0.88    5.87
   1  -5   5    0.87    7.47
   1  -5   6   10.37   10.57
   1  -5   7    0.32   11.77
   1  -4   3   58.18   10.58
   2  -5   6    4.48    9.68
   3  -4   8   -0.70   11.89
   4  -4   7   22.58   12.21
   4  -3   3  100.94   10.37
   4  -2   2   28.30    5.99
   5  -3   8    4.48   11.75
   6  -3   5  152.41   15.83
   6  -3   7   19.02   11.31
   8  -1   4   20.05    7.33
   9   0   4  163.06   12.86
  11   2   5   -0.09    5.35
 -12   2   5    6.86    8.78
 -11   1   4   22.70    9.50
 -11   2   3    3.79    6.52
 -10   0   4  139.62   15.54
  -9  -1   4    2.68    7.56
  -8  -2   4   31.65   10.00
  -7  -2   3   40.49    9.53
  -6  -4   5   13.10   11.42
  -6  -4   6   -2.71   10.89
  -6  -4   7    9.62   12.33
  -5  -4   4  107.07   13.98
  -5  -4   8    4.98   13.55
  -4  -5   6   27.19   13.41
  -4  -5   7    2.23   10.85
  -3  -5   5   86.60   14.80
  -3  -5   7   16.39   13.20
  -2  -5   8   10.92   13.77
  -2  -4   3  535.69   24.30
  -2  -3   2  782.43   24.41
  -1  -5   4   97.61   13.54
  -1  -5   8    2.40   12.89
   0  -5   4   -1.95    7.35
   0  -5   8    5.36   12.90
   1  -5   8    7.70   12.98
   1  -3   2 1397.78   30.47
   2  -5   5   14.95    9.49
   2  -5   7    2.08   11.38
   3  -5   6   18.25   10.76
   3  -5   7   12.89   12.64
   4  -4   4    1.35    7.51
   4  -4   8    0.09   11.46
   5  -4   5    8.64    8.47
   5  -4   6   -4.65    8.90
   5  -4   7    1.87   10.27
   6  -2   3   27.21    6.43
   7  -2   4    0.63    5.73
  10   1   4   65.36    8.21
 -12   2   4    7.54    8.46
 -12   3   3   -2.85    5.89
 -11   3   2    4.39    5.29
 -10  -1   5   -0.34    9.60
 -10  -1   6   12.18   11.00
  -9  -2   5   29.02   11.98
  -9  -2   6   -0.02   10.32
  -8  -3   6    6.10   10.70
  -8  -3   7    1.24   11.54
  -7  -3   4    9.04    7.27
  -7  -1   2    6.26    5.62
  -5  -5   6   27.66   13.45
  -5  -5   7    4.58   12.61
  -4  -5   5   20.49   10.61
  -4  -5   8   10.53   14.32
  -3  -5   4   53.54   12.83
  -3  -5   8   -1.89   11.62
  -3  -4   3  303.34   19.11
  -3  -3   2  522.01   20.41
  -1  -6   6    0.78   10.10
  -1  -6   7    7.44   12.82
   0  -6   6   84.36   15.86
   0  -6   7   -3.31   11.95
   1  -5   4  109.53   13.89
   2  -5   8    4.44   12.59
   2  -4   3  570.28   23.75
   2  -3   2  826.94   23.27
   3  -5   5   87.53   13.44
   3  -5   8    0.26   11.98
   4  -5   6   25.19   12.20
   5  -4   8   23.34   13.56
   6  -3   4    6.79    6.95
   7  -3   6    2.52    8.58
   7  -3   7    5.15   10.66
   8  -2   5   14.45    8.41
   8  -2   6   -0.11    7.23
   8  -2   7   -3.27    8.45
   9  -1   5    5.33    6.91
   9  -1   6    5.98    7.41
  10   0   6    1.42    7.11
 -12   1   5    4.80    9.44
 -11   0   5    3.31    8.52
  -8  -3   5   -1.10    8.97
  -7  -4   5    6.61   10.69
  -7  -4   6   24.61   12.52
  -7  -4   7   12.48   12.54
  -6  -4   4   37.68    9.70
  -6  -3   3   90.19   11.57
  -5  -5   5  103.35   15.94
  -4  -4   3   56.47   10.24
  -3  -6   6   31.29   13.66
  -3  -6   7    9.01   12.28
  -2  -6   5    1.32    8.82
  -2  -6   6   35.76   13.69
  -2  -6   7   18.71   13.07
  -2  -6   8   15.56   12.82
  -1  -6   5    2.17    9.11
  -1  -6   8    7.98   13.43
   0  -6   5    3.29    8.88
   0  -6   8   12.36   13.66
   1  -6   6   -2.70    9.35
   1  -6   7    3.34   11.46
   1  -6   8    3.16   13.15
   2  -6   6   24.90   11.80
   2  -6   7    5.39   11.79
   2  -5   4  572.36   27.63
   3  -4   3  308.51   17.89
   4  -5   5   23.15    9.97
   4  -5   7    2.62   10.19
   4  -5   8    9.57   13.16
   5  -3   3    0.49    5.22
   6  -4   6    3.71    8.77
   6  -4   7    6.34   10.22
   7  -3   5    0.43    7.44
  10   0   5   29.48    7.84
 -10  -2   6    2.02    9.84
 -10  -1   4   77.87   12.76
 -10   0   3   14.91    8.31
  -9  -3   6    3.68   10.19
  -9  -2   4   23.34   10.14
  -9  -1   3   31.44    8.58
  -8  -4   7    9.61   12.87
  -6  -5   6    8.78   11.83
  -6  -5   7   19.10   13.21
  -6  -2   2   -1.42    4.37
  -4  -6   6    6.33   11.91
  -4  -6   7    2.05   11.73
  -4  -5   4  170.05   16.92
  -4  -3   2  363.26   17.44
  -3  -6   5    3.61    9.36
  -3  -6   8   31.43   16.05
   1  -6   5    7.30    9.38
   2  -6   5   -6.78    7.77
   2  -6   8    7.69   13.13
   3  -6   6   31.26   11.94
   3  -6   7   -3.09   10.18
   3  -5   4   68.90   11.44
   5  -5   6   43.35   12.28
   5  -5   7   -6.66    9.49
   5  -4   4  114.94   12.52
   6  -4   5   12.87    7.97
  11   2   4    8.55    4.43
 -12   4   2    0.56    4.15
 -11  -1   5    0.80    9.30
 -11   0   4   22.89    9.40
 -11   1   3   42.35    8.97
 -10  -2   5    1.23    9.71
  -9  -3   5    2.86   10.40
  -8  -4   6    7.21   10.67
  -8  -3   4   46.72   10.78
  -8  -2   3   27.45    7.36
  -7  -5   6    3.78   10.32
  -7  -5   7    4.05   11.67
  -6  -5   5   -7.91    7.87
  -5  -6   6   15.16   12.51
  -5  -6   7    7.88   12.24
  -5  -5   4   62.54   11.61
  -5  -4   3    2.01    6.40
  -4  -6   5    2.92   10.16
  -2  -7   7    3.77   11.81
  -1  -7   6   -1.46    9.74
  -1  -7   7    4.54   11.96
  -1  -6   4   29.25    9.82
  -1  -5   3   25.61    8.05
   0  -7   6   -5.68    9.00
   0  -7   7   -5.95   10.48
   0  -6   4  683.20   30.92
   0  -5   3    5.26    6.57
   1  -7   7    3.94   12.14
   3  -6   5    9.56   10.06
   3  -6   8   33.02   14.72
   4  -6   7   10.74   12.33
   5  -5   5   87.35   13.87
   5  -5   8    6.41   11.74
   7  -4   6   22.35   10.07
   7  -4   7   -0.34   10.21
   8  -3   6    9.36    9.49
   8  -3   7   -4.34    8.20
   9  -2   6    1.75    8.23
 -12   0   5    5.45    9.37
 -12   1   4    8.92    8.37
  -9   0   2   11.17    5.68
  -8  -4   5   -0.72    8.51
  -7  -5   5   26.51   12.56
  -7  -4   4   -1.17    6.94
  -7  -3   3    2.80    5.90
  -6  -6   6   14.76   12.76
  -6  -6   7    4.67   11.88
  -5  -6   5    6.57    9.45
  -4  -7   7    5.64   10.95
  -3  -7   6    9.12   12.11
  -3  -7   7    5.51   12.04
  -3  -7   8   34.32   16.19
  -3  -6   4   31.78   10.50
  -2  -7   6    6.61   10.59
  -2  -7   8   30.05   15.62
  -2  -6   4   21.47    9.63
  -2  -5   3   20.51    7.91
  -1  -7   8   -0.05   11.18
   0  -7   8   -6.33   10.22
   1  -7   6    2.02    9.72
   1  -7   8    6.89   12.52
   1  -6   4   18.53    8.93
   1  -5   3   12.79    6.90
   2  -7   6   -8.88   10.55
   2  -7   7   -1.43   10.68
   2  -7   8   10.08   13.68
   4  -6   6    0.39    8.77
   4  -6   8   10.77   12.70
   4  -5   4  177.32   15.52
   4  -4   3   53.04    9.03
   5  -2   2  582.49   16.67
   6  -5   6    1.20    9.40
   6  -5   7   11.82   10.85
   7  -3   4    2.26    5.70
   8  -2   4   19.57    7.13
   8  -1   3    2.35    4.49
   9  -1   4    7.00    6.31
  10  -1   6    9.65    7.91
 -12   2   3    3.66    5.82
 -10  -3   6    5.17   10.21
  -9  -4   6   -7.69    9.40
  -8  -5   6    1.71   10.31
  -8  -5   7   -1.82   11.07
  -8  -1   2    3.26    5.30
  -7  -6   7    8.33   12.78
  -6  -5   4   67.92   11.99
  -6  -4   3   23.22    8.65
  -5  -7   7    0.67   11.74
  -5  -3   2   24.26    6.64
  -4  -7   6    0.00   11.08
  -4  -6   4  249.50   20.41
  -3  -7   5  266.51   23.02
  -2  -7   5  174.23   19.30
  -2  -4   2  356.71   17.85
  -1  -7   5  417.56   27.63
  -1  -4   2   56.52    8.80
   0  -7   5   -7.14    7.90
   0  -4   2  887.26   25.59
   1  -7   5  420.65   27.42
   2  -6   4   16.22    8.62
   2  -5   3   20.25    7.09
   3  -7   6   20.79   12.62
   3  -7   7   13.64   11.61
   3  -7   8    8.90   13.08
   4  -6   5    2.93    7.74
   5  -6   6   10.08   11.07
   5  -6   7    6.49   10.39
   5  -6   8   14.95   12.65
   6  -4   4   41.48    9.09
   7  -4   5    3.58    7.71
   7  -2   3   35.34    6.32
   8  -3   5    3.20    7.43
   9  -2   5   16.26    7.54
 -13   2   4    5.78    7.95
 -11  -2   5    1.29    9.36
 -11  -1   4    7.45    8.85
 -11   2   2    5.61    5.43
 -10  -3   5   13.74   10.93
 -10  -2   4    0.00    7.07
  -9  -4   5   -0.73    9.88
  -9  -3   4   26.24    9.50
  -9  -2   3    6.24    6.99
  -8  -4   4   13.38    9.31
  -7  -6   6   13.99   11.36
  -7  -2   2  521.19   20.95
  -6  -7   7   17.49   13.53
  -6  -6   5   -1.03    8.46
  -5  -7   6    1.88   11.33
  -4  -7   5    9.10    9.51
  -4  -5   3  141.05   14.00
  -3  -8   7   29.64   14.02
  -2  -8   6  138.48   19.31
  -2  -8   7    8.95   12.32
  -2  -8   8   -3.37   12.84
  -1  -8   6    2.07   11.24
  -1  -8   7    3.22   11.51
  -1  -8   8    5.08   13.13
   0  -8   6   54.45   14.91
   0  -8   7   -0.86   11.09
   0  -8   8    8.57   13.28
   1  -8   7    5.59   11.72
   1  -8   8   33.43   15.21
   1  -4   2   48.94    7.99
   2  -7   5  181.47   18.96
   3  -6   4   41.60   11.23
   4  -7   7    6.55   10.82
   4  -7   8   24.02   14.03
   6  -5   5    0.03    7.01
   6  -3   3   89.93    9.21
   7  -5   7   -4.27    9.58
   8  -4   7    3.28    9.12
   9   0   3    1.72    3.84
  10  -1   5    1.78    6.00
  10   0   4  140.12   10.41
 -12  -1   5    5.22   10.07
 -12   0   4    6.87    7.82
 -11   0   3   76.50   10.86
 -10  -4   6    6.31   11.31
 -10  -1   3  127.76   13.42
  -9  -5   6    3.95   10.75
  -8  -6   7    3.65   11.76
  -8  -5   5    2.52   10.30
  -8  -3   3   45.35    9.12
  -7  -6   5   10.45   11.26
  -7  -5   4    3.14    7.61
  -6  -7   6    9.08   11.16
  -5  -7   5   -0.86    8.68
  -5  -6   4  164.16   17.22
  -5  -5   3    7.15    8.21
  -4  -8   7    4.89   12.13
  -3  -8   6   54.90   15.34
  -3  -4   2    3.55    5.39
  -1  -7   4   32.64   10.23
   0  -7   4   -6.58    7.12
   1  -8   6   -3.00   10.20
   2  -8   6  133.43   19.54
   2  -8   7    5.29   11.49
   2  -8   8    2.75   12.39
   3  -7   5  240.03   20.85
   4  -7   6   -5.11    8.10
   5  -6   5   -2.42    8.03
   5  -5   4   61.04    9.91
   6  -6   7    3.23    9.70
   7  -5   6   -3.41    6.58
   8  -4   6    5.06    7.85
   9  -3   6    1.82    7.47
  -8  -6   6   -1.23   10.12
  -7  -7   7   -2.63   10.85
  -7  -4   3    3.04    5.95
  -6  -6   4  171.19   18.21
  -6  -3   2  238.16   14.61
  -5  -8   6   11.36   12.65
  -5  -8   7   16.21   13.21
  -4  -8   6   -0.77    9.98
  -4  -4   2   78.84    9.90
  -4  -2   1 1055.35   22.29
  -3  -8   5    3.32   10.70
  -3  -7   4  321.78   22.45
  -2  -9   7   -6.01   10.84
  -2  -8   5  282.31   24.02
  -2  -7   4  449.82   26.00
  -2  -6   3   50.02    9.65
  -1  -9   7   18.53   12.73
  -1  -9   8    8.81   13.77
  -1  -8   5    0.50    8.89
  -1  -6   3    2.73    6.56
   0  -9   7   21.80   13.19
   0  -9   8   14.63   13.56
   0  -8   5    2.45    8.93
   0  -6   3    0.93    6.28
   1  -8   5   -5.55    9.94
   1  -7   4   44.38   10.71
   2  -4   2  365.74   16.10
   3  -8   6   47.46   14.47
   3  -8   7   23.50   12.64
   3  -8   8   -2.72   11.25
   4  -6   4  221.34   17.82
   5  -7   7    3.65   10.69
   5  -4   3    5.32    4.71
   6  -6   6   13.53    9.00
  10  -2   6   -0.76    6.70
 -13   1   4    6.00    7.61
 -12   1   3    4.11    6.22
 -12   3   2    0.56    4.10
 -11  -3   5   11.10   11.01
 -11  -2   4   11.08    8.57
 -10  -4   5   56.63   12.95
 -10  -3   4   -2.91    7.03
  -9  -5   5   11.36    9.67
  -9  -4   4   17.55    9.95
  -8  -7   7   10.23   13.04
  -7  -7   6    8.39   11.16
  -6  -8   7   13.38   12.83
  -6  -7   5    6.30    9.32
  -4  -9   7   -5.04   11.25
  -4  -8   5   58.59   13.46
  -4  -7   4  265.77   21.14
  -3  -9   7    5.72   11.84
  -3  -6   3   20.26    8.11
  -2  -9   6   17.62   12.85
  -1  -9   6   55.40   15.14
   0  -9   6    5.70   11.10
   1  -9   7    2.91   11.55
   1  -9   8    2.87   12.59
   1  -6   3   -0.36    5.95
   2  -9   7    1.25    9.71
   2  -9   8    2.03   12.20
   2  -8   5  302.95   23.62
   2  -7   4  459.55   25.43
   4  -8   7    0.38   10.19
   4  -8   8   16.83   13.35
   4  -7   5    4.51    7.09
   5  -7   6   17.56   10.30
   7  -6   7    4.31    9.11
   7  -5   5   23.78    9.21
   7  -4   4   -1.09    5.42
   8  -5   7   -6.03    8.10
   8  -4   5    7.31    8.02
   8  -3   4   50.13    8.74
   9  -3   5    4.38    6.55
  11   1   4   14.18    4.45
 -12  -2   5    3.97    9.45
 -10  -5   6    4.04   10.18
  -9  -6   6    1.91    9.84
  -9  -1   2   17.22    5.64
  -8  -7   6   11.89   11.50
  -8  -6   5   85.67   15.78
  -8  -5   4   54.50   11.65
  -8  -2   2   -0.05    5.23
  -7  -8   7   21.23   13.29
  -7  -7   5    7.93   10.82
  -6  -8   6   -2.58   10.19
  -6  -5   3   -3.32    5.45
  -5  -9   7   15.70   13.37
  -5  -8   5   36.61   11.91
  -5  -7   4   21.77    9.57
  -4  -9   6    0.10   11.19
  -4  -6   3  156.73   14.79
  -3  -9   6   -2.89    9.73
   1  -9   6   49.41   14.59
   2  -9   6   14.74   10.96
   2  -6   3   53.02    9.12
   3  -9   7    9.73   11.47
   3  -9   8   10.91   12.82
   4  -8   6    4.08   10.11
   4  -5   3  153.29   12.55
   5  -8   7   17.07   11.94
   6  -7   7   20.01   11.36
   6  -6   5   -2.49    5.39
   6  -5   4   87.58   11.43
   7  -6   6    6.03    8.78
   8  -5   6    0.85    8.02
   9  -4   6    1.46    7.42
   9  -2   4   16.12    6.43
 -12  -1   4   -2.79    6.92
 -10  -2   3   -1.55    6.63
  -9  -3   3   39.03    8.52
  -8  -4   3  121.38   13.33
  -7  -8   6   -1.31   10.28
  -7  -6   4   19.98    9.18
  -7  -3   2   70.71    9.35
  -6  -9   7    0.99   11.58
  -5  -9   6    8.98   11.85
  -3 -10   7   -2.09   11.13
  -2 -10   7   10.40   12.34
  -2  -9   5  161.40   18.97
  -2  -8   4   21.53    8.90
  -1 -10   7    1.96   11.57
  -1  -9   5   94.00   16.27
  -1  -8   4  171.45   17.37
  -1  -5   2 1629.38   35.73
   0 -10   7   -4.24   10.64
   0  -9   5   32.23   11.44
   0  -8   4   16.30    9.03
   1 -10   7   -1.88   11.11
   1 -10   8    0.44   12.54
   3  -9   6    1.18   11.21
   3  -8   5   -6.21    7.29
   3  -7   4  321.27   21.15
   3  -4   2    3.30    5.18
   5  -7   5    3.95    6.69
   5  -6   4  160.55   15.03
   6  -7   6    8.34    9.15
  10  -3   6   -2.02    6.56
  10  -2   5    6.52    5.82
 -13   0   4   -2.23    6.76
 -11  -4   5    9.18   10.05
 -11  -1   3   46.59    8.95
 -11   1   2   36.37    6.76
 -10  -6   6    6.93   11.31
 -10  -5   5    1.24    9.01
 -10  -4   4    6.52    8.07
  -9  -7   6    4.42   10.70
  -9  -6   5   13.45   10.08
  -9  -5   4   14.21    9.66
  -8  -7   5    2.12   10.45
  -7  -9   7   -3.16   11.68
  -7  -5   3   36.81    8.46
  -6  -9   6    2.17   10.49
  -6  -8   5   -1.21    8.72
  -6  -7   4  102.34   14.58
  -5 -10   7   -1.12   12.22
  -5  -6   3   87.76   11.96
  -5  -2   1  336.70   13.14
  -4 -10   7    3.03   12.24
  -4  -9   5   22.55   10.99
  -4  -8   4  591.49   30.96
  -3 -10   6   12.47   12.19
  -3  -9   5   26.18   11.39
  -3  -8   4  432.87   26.22
  -3  -5   2    3.51    5.48
  -2 -10   6    0.97   11.34
  -2  -5   2  247.79   14.96
  -1 -10   6   13.09   12.45
   0 -10   6   13.10   12.08
   0  -5   2    5.25    6.36
   1 -10   6    4.31   12.07
   1  -9   5   93.15   15.30
   1  -8   4  177.23   17.36
   2 -10   7    8.68   11.69
   2 -10   8    4.84   11.39
   3 -10   8    3.48   12.88
   3  -6   3   37.19    8.90
   4  -9   7    3.50   10.69
   4  -8   5   68.54   12.62
   5  -8   6    6.52   10.24
   6  -8   7    4.16   10.28
   6  -4   3   13.29    5.51
   7  -7   7    0.47    9.07
   7  -3   3    9.00    4.78
   8  -6   7   11.47    9.52
   8  -2   3   41.99    6.25
  10  -1   4   69.63    7.75
 -12   0   3   -1.30    5.41
 -11  -3   4   19.01    9.23
  -8  -8   6   -8.95    8.96
  -8  -6   4    1.73    7.63
  -8   0   1   82.74    6.96
  -7  -8   5   -2.47    9.63
  -6  -4   2    8.10    6.19
  -5  -9   5   16.91   10.50
  -4 -10   6    5.96   11.58
  -3  -7   3  273.87   18.88
  -2 -11   7   -1.87   11.37
  -2  -7   3  169.01   15.28
  -2  -3   1 1315.31   24.54
  -1 -11   7   14.95   12.77
  -1  -7   3  118.42   12.33
   0 -11   7    1.60    9.87
   0  -7   3  336.38   20.11
   1  -5   2 1642.74   34.65
   2 -10   6    8.84   11.45
   2  -9   5  152.22   18.03
   2  -8   4   22.65    8.90
   3 -10   7    5.44   11.29
   4  -9   6   -6.21    9.10
   4  -7   4  256.54   18.70
   5  -9   7   10.79   11.13
   5  -5   3    9.00    5.97
   5  -3   2   33.31    5.92
   6  -7   5    3.51    8.29
   7  -7   6   12.51    9.87
   7  -6   5   20.95    8.98
   8  -6   6    2.50    8.30
   8  -5   5    8.89    8.11
 -12  -2   4   19.08    8.63
 -10  -6   5    2.84    9.89
  -9  -4   3   20.25    8.20
  -7  -9   6    7.73   11.17
  -7  -7   4   25.30    9.76
  -6 -10   7    4.81   10.99
  -6  -6   3    0.32    5.82
  -5 -10   6    2.55   10.72
  -5  -8   4   -2.66    7.68
  -4 -11   7    3.65   12.13
  -4  -7   3   18.37    8.07
  -4  -5   2   21.46    6.48
  -3 -11   7   14.54   11.81
  -3 -10   5   -2.93   10.49
  -2 -10   5   35.58   12.13
  -1 -10   5   -2.22    8.87
   0 -10   5    4.70    9.72
   1 -11   7    9.68   12.26
   1  -7   3  122.97   12.98
   2 -11   7   -1.74   11.49
   2 -11   8    5.81   12.50
   3 -10   6    6.66   12.02
   3  -9   5   37.07   11.21
   4 -10   7   16.36   11.77
   5  -8   5   30.34   10.71
   6  -8   6    0.60    8.46
   6  -6   4  196.78   15.73
   7  -5   4   -1.23    5.60
   8  -4   4   12.60    6.83
   9  -5   6    6.20    7.70
   9  -4   5    0.44    6.10
 -13  -1   4    3.88    7.60
 -12   2   2   -1.54    3.77
 -11  -5   5   -0.17    8.44
 -11  -2   3    2.42    6.55
 -10  -7   6   -4.14    9.33
 -10  -5   4   52.53   11.43
 -10  -3   3    2.65    7.01
  -9  -8   6    6.54   10.65
  -9  -7   5   11.93   10.03
  -9  -6   4   10.05    9.61
  -9  -2   2   23.90    6.28
  -8  -9   6    5.80   11.50
  -8  -8   5    6.80    9.84
  -8  -5   3   38.60    8.33
  -8  -3   2  173.63   12.97
  -7 -10   7   -2.56   11.43
  -6 -10   6    3.36   10.97
  -6  -9   5    3.58   10.36
  -6  -8   4   81.15   13.43
  -5 -11   7   -2.33   11.60
  -4 -11   6   10.18   12.33
  -4 -10   5   18.52   10.90
  -3 -11   6   -1.35   11.19
  -3  -9   4  252.42   20.89
  -3  -3   1  875.76   20.62
  -2 -11   6   -5.87    9.64
  -2  -9   4  129.71   15.90
  -1 -11   6   22.01   12.12
  -1  -9   4  163.28   17.17
   0 -11   6    7.63   11.58
   0  -9   4   -1.66    6.57
   1 -11   6   32.86   13.58
   1 -10   5   -4.24    8.57
   2  -7   3  145.67   13.51
   2  -5   2  256.27   14.01
   3 -11   7   -3.19   10.90
   3  -8   4  410.92   23.99
   4  -6   3  137.58   12.63
   5  -9   6   -1.54    9.11
   5  -7   4   15.38    7.80
   6  -9   7   15.89   10.87
   7  -8   7    9.86   10.12
   8  -7   7   14.78    9.75
   9  -1   3   28.87    4.84
  10  -4   6    8.18    7.35
  10  -3   5   24.72    7.16
 -11  -4   4   16.13    8.87
  -8  -7   4   64.93   12.35
  -7 -10   6    1.94   10.64
  -7  -9   5   21.29   11.58
  -7  -6   3  107.77   12.54
  -7  -4   2   10.71    6.35
  -6 -11   7   -0.48   11.57
  -5 -11   6   22.94   12.88
  -5 -10   5   38.52   12.96
  -5  -7   3   11.01    7.22
  -5  -5   2   50.83    8.14
  -4 -12   7   -3.32   10.37
  -4  -9   4   -1.11    8.15
  -3 -12   7    2.17   11.76
  -2 -12   7    8.36   12.30
  -1 -12   7    4.58   12.08
   0 -12   7    1.76   11.54
   1 -12   7    1.53   11.43
   1  -9   4  145.75   15.67
   2 -11   6   -3.51   10.49
   2 -10   5   28.34   11.02
   4 -10   6    8.57   10.36
   4  -9   5   10.18    8.65
   4  -4   2   89.87    8.00
   5 -10   7    2.33   10.36
   9  -3   4   24.61    6.44
 -12  -3   4    6.70    8.34
 -12  -1   3    3.02    6.17
 -11  -6   5    6.76   10.10
 -10  -7   5   11.24   10.65
  -9  -9   6    0.55   11.59
  -9  -8   5   12.25   10.42
  -7  -8   4    6.15    8.12
  -6 -11   6    4.39   11.30
  -6 -10   5   16.41   11.50
  -6  -7   3   99.47   13.12
  -5 -12   7    7.69   12.56
  -5  -9   4    2.98    8.17
  -4  -3   1 1205.42   24.56
  -3 -12   6    5.19   11.79
  -3 -11   5   -1.08    9.00
  -3  -8   3  604.04   27.55
  -2 -12   6   13.97   12.45
  -2 -11   5   13.14   10.50
  -2  -8   3  108.73   13.17
  -2  -6   2  252.20   15.53
  -1 -12   6   -3.33   10.99
  -1 -11   5   23.73   11.27
  -1  -6   2  163.51   12.80
   0 -12   6    3.47   10.32
   0  -8   3    1.07    6.59
   2 -12   7    1.87   11.27
   2  -9   4  129.18   14.77
   3 -11   6   -5.93    9.86
   3 -10   5    0.63    8.34
   3  -7   3  241.63   16.35
   4 -11   7   10.24   11.52
   4  -8   4  560.29   26.91
   6  -9   6   -1.29    8.26
   6  -8   5   -0.69    7.01
   7  -9   7   -7.77    9.59
   7  -8   6   -1.62    7.40
   7  -7   5    6.94    7.63
   8  -7   6    1.13    7.39
   8  -6   5   76.94   11.47
   9  -6   6   -0.50    7.88
 -11   0   2   74.05    8.42
 -10  -6   4    3.27    7.79
 -10  -4   3   13.93    8.06
  -9  -5   3   27.52    8.79
  -8 -10   6   -4.83   10.15
  -8  -9   5   11.78   10.20
  -6 -12   7   -6.04   11.49
  -6  -9   4  103.89   14.81
  -6  -5   2    0.54    5.77
  -4 -12   6    3.19   11.21
  -4 -11   5   58.22   14.47
  -4  -8   3    2.93    7.06
  -3 -13   7   -4.49   11.18
  -3 -10   4   21.46    9.94
  -3  -6   2   23.63    6.89
  -2 -13   7    2.21   11.65
  -2 -10   4    9.28    8.94
  -1 -13   7    0.41   11.41
  -1 -10   4   55.81   12.00
   0 -13   7   12.18   12.62
   0 -10   4    3.56    8.19
   0  -6   2  968.63   28.09
   1 -12   6    3.92   11.27
   1 -11   5   28.30   11.36
   3 -12   7   15.28   12.02
   3  -9   4  216.64   18.35
   3  -5   2   -3.56    4.80
   5 -11   7   -3.53   10.37
   5 -10   6   -7.67    8.47
   5  -9   5   22.50    9.29
   6 -10   7    6.28   10.36
   6  -5   3    2.13    5.28
   7  -6   4   10.82    6.56
   7  -4   3    5.73    5.04
   9  -5   5    4.83    6.50
  10  -5   6   -1.29    7.07
  10  -2   4   -0.48    4.00
 -13  -2   4    8.50    7.63
 -11  -5   4    3.62    8.07
 -11  -3   3   13.09    7.14
  -9  -7   4   -0.17    7.53
  -8  -8   4    7.21    8.27
  -8  -6   3    0.07    5.35
  -7 -11   6    8.61   11.36
  -7 -10   5   12.10   11.12
  -5 -13   7   -4.59   10.05
  -5 -12   6   39.06   14.23
  -5 -11   5    1.79   10.45
  -5  -8   3   77.50   11.53
  -4 -13   7   15.36   13.45
  -4 -10   4  123.27   15.56
  -4  -6   2    5.20    5.42
   1 -13   7   -8.64   10.64
   1 -10   4   52.90   11.63
   1  -6   2  164.19   12.31
   2 -13   7    0.94   11.55
   2 -12   6   17.49   12.40
   2 -11   5   17.01   10.23
   2  -8   3  106.91   13.01
   4 -12   7   10.16   11.64
   4 -11   6   11.80   10.22
   4 -10   5   35.06   10.71
   5  -8   4   -2.76    6.20
   5  -6   3   91.83    9.85
   6  -7   4  108.76   12.22
   8  -5   4   54.48    9.03
 -12  -4   4   15.08    9.18
 -11  -7   5    5.59   10.16
  -9 -10   6    6.51   11.09
  -9  -9   5   -4.10    8.85
  -9  -3   2   29.70    6.62
  -8 -11   6    4.56   11.35
  -8 -10   5   12.45   11.70
  -8  -4   2    9.13    6.40
  -7  -9   4   -4.55    7.30
  -7  -7   3   19.93    7.53
  -6 -12   6    7.65   11.59
  -6 -11   5   31.48   12.63
  -5 -10   4    5.83    7.78
  -5  -6   2    1.42    6.25
  -5  -3   1  177.61   10.39
  -4 -13   6    5.20   12.05
  -3 -14   7   10.02   13.30
  -3 -13   6   -7.36   10.05
  -3 -12   5   21.74   12.09
  -2 -14   7   11.45   12.81
  -2 -13   6   -6.64   10.16
  -2 -12   5   13.20   10.49
  -2  -9   3   23.40    8.60
  -1 -14   7   -2.88   11.68
  -1 -13   6   16.75   12.32
  -1 -12   5   31.00   12.29
   0 -13   6    3.23   11.30
   0 -12   5   -2.64    9.28
   2 -10   4    7.32    7.34
   3 -13   7   -2.77   11.04
   3 -12   6    4.12   10.31
   3 -11   5   -0.72    8.45
   4  -9   4   -3.22    7.10
   4  -7   3   24.34    7.16
   5 -11   6   19.23   12.00
   6 -11   7   -9.57   10.02
   6 -10   6   -1.90    8.20
   6  -9   5    9.30    9.16
   7 -10   7   -0.36    9.02
   7  -9   6   11.55    8.88
   7  -8   5    0.56    7.71
   8  -8   6    0.99    7.38
   8  -3   3   43.40    6.18
   9  -7   6   -4.54    7.09
  10  -4   5   43.86    8.13
 -12  -2   3    0.67    5.66
 -12   1   2    0.09    3.86
 -10  -7   4    4.25    7.98
  -9  -8   4    0.73    8.83
  -8  -1   1    3.88    4.09
  -7 -12   6   -1.76   10.58
  -7 -11   5   -0.62    9.83
  -7  -5   2    4.07    5.77
  -6 -10   4    6.23    8.59
  -6  -8   3   37.34    8.88
  -5 -13   6    8.51   11.96
  -5 -12   5    2.54   11.11
  -4 -12   5    8.47   11.45
  -3 -11   4   11.39    9.22
  -3  -9   3    7.43    7.56
  -2 -11   4  240.02   20.82
  -2  -4   1 1302.87   25.69
  -1 -11   4   26.22   10.48
  -1  -9   3    1.25    7.08
   0 -14   7   -3.61    9.84
   0  -9   3   60.06   10.69
   1 -14   7    0.38   11.79
   1 -13   6   13.68   10.99
   1 -12   5   42.22   12.59
   2 -13   6    5.17    9.96
   2  -6   2  243.31   14.07
   4 -12   6   21.88   12.31
   5 -12   7    4.58   10.28
   5 -10   5   44.04   10.87
   5  -4   2  117.09    8.84
   8  -7   5   10.08    6.63
   9  -4   4   14.26    5.93
 -11  -8   5   -7.62    9.17
 -11  -6   4    1.05    7.96
 -10  -9   5    5.06   10.46
 -10  -5   3   77.02   11.36
  -9 -11   6    5.06   10.79
  -9 -10   5    9.46   11.13
  -9  -6   3   -0.74    5.95
  -8 -12   6    4.55   11.50
  -8  -9   4   12.37    9.28
  -8  -7   3   30.13    8.39
  -6 -13   6   11.16   11.97
  -4 -11   4   27.44    9.86
  -4  -9   3   24.05    9.42
  -3 -14   6   18.77   11.63
  -3  -4   1  156.18    9.87
  -2 -14   6   29.83   13.14
  -2  -7   2    3.28    5.89
  -1 -14   6    2.32   10.77
  -1  -7   2    6.22    6.17
  -1  -4   1 1102.54   23.14
   0 -14   6   14.16   12.55
   0 -11   4   -2.32    8.01
   1 -11   4   25.82    9.97
   1  -9   3    2.62    6.63
   2 -14   7    3.90   11.58
   2 -12   5   10.05    9.65
   3 -10   4   22.48    9.27
   3  -8   3  554.26   24.46
   4 -13   7   21.07   12.82
   4 -11   5   62.20   12.75
   4  -5   2   32.54    6.44
   6  -8   4   86.22   11.85
   6  -3   2  226.32   10.08
   7 -10   6    3.36    9.24
   9  -6   5    4.92    6.10
  10  -6   6    1.24    7.16
 -12  -5   4   -0.41    7.43
 -11  -4   3    7.23    6.31
  -8 -11   5    6.36   10.31
  -7 -13   6    5.58   10.99
  -7 -10   4   17.87    9.65
  -7  -8   3   38.56    9.06
  -6 -12   5   -1.73    9.84
  -6  -6   2   54.72    8.57
  -5 -14   6   -5.83   11.20
  -5 -11   4   70.74   13.59
  -4 -14   6   18.12   12.58
  -4 -13   5   53.21   14.63
  -4  -7   2   42.85    8.23
  -3 -13   5   38.31   13.56
  -2 -13   5   22.60   11.45
  -1 -15   7   -2.33   10.20
  -1 -13   5   32.18   13.06
   0 -15   7    3.86   12.32
   0 -13   5   25.47   11.72
   0  -7   2    3.66    5.93
   0  -4   1    1.69    4.19
   1 -15   7   -2.47   10.33
   1 -14   6   -4.65   10.11
   2 -11   4  221.20   19.98
   2  -9   3   24.85    9.23
   3 -14   7    0.47   11.44
   3 -13   6    2.98   10.16
   3 -12   5   15.00    9.87
   5 -13   7    1.82   10.82
   5 -12   6   37.42   12.48
   5  -9   4    4.58    5.77
   5  -7   3   10.15    6.32
   6 -12   7   -6.20    9.34
   6 -11   6   -7.56    7.88
   6 -10   5   21.95   10.28
   6  -6   3    2.37    5.28
   7  -9   5   14.37    8.76
   7  -7   4   26.97    7.74
   8  -9   6    2.74    7.57
   8  -6   4    4.50    6.55
   9  -8   6    1.97    7.64
   9  -2   3    7.00    3.74
 -12  -3   3    5.13    6.17
 -10  -8   4   -4.64    8.60
  -9  -9   4   -0.57    8.42
  -9  -4   2   20.00    6.28
  -7 -12   5    2.33    9.64
  -6 -14   6   28.22   14.07
  -6 -11   4   20.58   10.01
  -6  -9   3  247.89   18.74
  -5 -13   5   24.01   12.46
  -4  -4   1  736.32   20.20
  -3 -12   4   50.84   12.15
  -3 -10   3    7.40    7.88
  -2 -12   4   21.25   10.19
  -2 -10   3   11.05    8.11
  -1 -12   4    8.54    9.09
  -1 -10   3  222.58   18.15
   1 -13   5   29.76   11.89
   1  -7   2    0.47    5.39
   2 -15   7    6.31   12.05
   2 -14   6   19.70   12.32
   3  -6   2   23.07    5.86
   4 -14   7    2.06   11.17
   4 -13   6    8.59   10.39
   4 -10   4  106.21   13.70
   4  -8   3   -1.76    6.46
   5 -11   5   -1.97    7.82
   7  -5   3   49.35    7.02
   8  -8   5    8.85    7.82
  10  -5   5    0.64    5.21
  10  -3   4    0.02    3.92
 -11  -9   5   -4.24    8.75
 -11  -7   4   -3.79    6.72
 -10 -10   5   -2.40    8.93
 -10  -6   3   11.00    8.07
 -10  -3   2    4.87    5.78
  -9 -11   5   -0.47    9.55
  -9  -7   3    4.75    7.59
  -8 -13   6    2.06   11.08
  -8 -12   5    2.49   10.42
  -8 -10   4    4.88    8.37
  -8  -8   3  696.39   30.60
  -7  -6   2  214.13   15.08
  -6 -13   5   24.04   12.12
  -4 -15   6    0.83   11.15
  -4 -12   4  159.49   18.14
  -4 -10   3  154.89   15.46
  -3 -15   6    7.61   11.52
  -3 -14   5   12.90   11.89
  -2 -15   6    3.42   10.17
  -2 -14   5   28.77   13.14
  -1 -15   6    4.08   11.29
  -1 -14   5    7.54   11.16
   0 -15   6   -3.06   10.31
   0 -12   4  233.23   20.75
   0 -10   3    3.31    7.37
   1 -12   4    8.87    8.97
   2 -13   5   14.28   10.35
   3 -15   7    1.87   11.22
   3 -14   6   20.24   11.77
   3 -11   4    7.72    7.97
   3  -9   3    2.61    7.48
   4 -12   5    9.84    9.12
   6 -12   6   -0.97    8.77
   7 -11   6    3.43    9.94
   9  -7   5    0.07    6.17
   9  -5   4   16.51    6.50
  10  -7   6    1.26    7.24
 -12  -6   4   -0.54    6.82
 -12   0   2    5.75    4.27
 -11  -5   3    5.66    6.84
  -7 -14   6    0.93   10.99
  -7 -13   5   13.60   11.11
  -7 -11   4   -2.69    7.73
  -7  -9   3   93.94   12.90
  -5 -15   6   -1.86   11.04
  -5 -14   5   -1.17   10.72
  -5 -12   4   53.91   12.79
  -5 -10   3   43.83    9.94
  -5  -4   1  124.67    9.56
  -4 -14   5   -0.87   10.68
  -3  -8   2  814.45   28.34
  -2  -8   2  686.03   25.91
  -1  -8   2  250.38   16.13
   0 -14   5    2.93   10.77
   1 -15   6   -2.62    9.35
   1 -14   5   18.60   11.82
   1 -10   3  260.48   18.78
   2 -16   7    0.34   12.09
   2 -15   6    1.78   11.15
   2 -12   4   12.91   10.39
   2  -7   2    2.67    5.34
   3 -13   5   38.80   12.55
   4 -15   7    5.74   11.97
   5 -14   7   -9.03    9.87
   5 -13   6    3.53    9.90
   5 -10   4    3.93    7.04
   6 -11   5   25.05   10.54
   6  -9   4  114.21   13.29
   7  -8   4    3.45    6.25
   8 -10   6    2.35    7.67
   8  -4   3  146.54    9.90
   9  -9   6    6.25    8.18
 -12  -4   3   -0.42    5.81
 -11  -8   4    0.81    8.28
 -10 -11   5    4.79    9.58
 -10  -9   4    1.43    7.80
  -9 -12   5   12.94   11.91
  -9 -10   4   -1.65    7.81
  -8 -11   4   18.57   11.28
  -6 -15   6    4.24   11.64
  -6 -14   5   -2.73   10.25
  -6 -12   4  137.38   17.39
  -6 -10   3   26.29    9.72
  -6  -7   2    8.48    5.88
  -4 -16   6    6.08   10.65
  -4  -8   2  169.58   13.93
  -3 -16   6    4.47   11.51
  -3 -13   4   25.63   10.71
  -3 -11   3  240.48   19.09
  -2 -16   6    6.62   11.77
  -2 -13   4   48.80   12.36
  -2 -11   3   -0.92    7.35
  -1 -16   6   24.36   13.25
  -1 -13   4    6.80   10.25
  -1 -11   3    1.89    7.44
   0 -16   6   12.60   12.25
   0 -13   4    3.20    9.26
   0  -8   2  734.89   26.12
   2 -14   5   23.83   12.00
   2 -10   3   11.04    7.33
   3 -16   7   -5.93   11.13
   4 -14   6   23.27   11.86
   4 -11   4   20.61    8.10
   5 -12   5   -7.09    7.97
   7 -10   5    2.13    6.34
   8  -9   5   -1.74    7.26
  10  -6   5    7.71    5.95
 -12  -7   4    0.10    8.39
 -10  -7   3   36.61    9.57
  -9  -8   3   13.00    8.62
  -9  -5   2  142.25   12.17
  -8 -13   5    4.72   10.62
  -8  -9   3   34.20   10.56
  -8  -6   2   12.87    6.28
  -7 -15   6   -7.44   10.28
  -7 -12   4   -2.34    8.70
  -5 -16   6   11.39   12.17
  -5 -13   4   22.34   10.72
  -4 -15   5   32.80   13.34
  -4 -11   3   33.99    9.92
  -3 -15   5  116.10   18.86
  -3  -5   1  512.27   17.64
  -2 -15   5   24.32   12.82
  -2  -5   1  143.42   10.03
  -1 -15   5   60.05   15.41
  -1  -5   1  419.91   15.53
   0 -15   5   22.34   12.54
   0 -11   3   51.30   10.71
   1 -16   6   20.19   12.80
   1 -13   4    5.80    9.05
   1  -8   2  251.42   15.62
   3 -15   6    3.23   10.46
   3 -12   4   57.19   11.73
   4 -13   5   47.68   12.75
   4  -9   3   15.70    6.93
   4  -6   2    4.56    5.25
   5 -14   6   -7.02   10.10
   5  -8   3   83.93    9.90
   5  -5   2   35.45    6.00
   6 -13   6   11.03    9.83
   6  -7   3  112.77   10.96
   7 -12   6   -0.68    8.16
   8 -11   6    2.74    8.73
   8  -7   4   79.37   10.21
 -11  -6   3   16.66    7.90
 -10 -12   5   31.46   13.12
 -10 -10   4    2.54    9.09
 -10  -4   2    6.91    5.84
  -9 -11   4    2.18    9.45
  -9  -1   1   67.25    6.58
  -7 -14   5    0.00    9.90
  -7 -10   3   42.01   10.25
  -7  -7   2  189.40   14.30
  -6 -16   6    7.45   12.10
  -6 -13   4   13.47   11.16
  -6  -4   1    3.19    4.44
  -5 -15   5   17.54   11.81
  -5 -11   3   -1.45    6.19
  -4  -5   1   84.85    8.65
  -3 -17   6   33.29   14.14
  -2 -17   6   -2.27   11.15
  -1 -17   6   -0.65   11.40
   1 -15   5   70.00   15.63
   1 -11   3    8.57    7.69
   2 -16   6    1.09   10.58
   2 -13   4   33.44   10.92
   3 -14   5   19.33   11.22
   3 -10   3    8.81    6.97
   3  -7   2  727.94   23.47
   4 -15   6   14.80   11.00
   6 -12   5    3.06    8.87
   6 -10   4   20.01    8.58
   6  -4   2   10.90    4.26
   7  -6   3  130.00   10.36
   9 -10   6   -1.09    7.49
   9  -8   5    5.45    6.37
  10  -4   4   14.09    4.96
 -12  -1   2    3.28    4.28
 -11  -9   4   -0.59    7.56
  -9 -13   5   -5.22    9.29
  -8 -14   5    1.09   10.27
  -8 -12   4   38.01   11.54
  -6 -15   5   42.77   13.78
  -6 -11   3  175.88   17.18
  -6  -8   2  184.49   14.54
  -5 -17   6   -7.84   10.82
  -4 -17   6    1.73   10.27
  -4 -14   4    1.37    9.00
  -3 -16   5    8.44   11.58
  -3 -14   4    6.69    9.41
  -3 -12   3    5.89    8.03
  -3  -9   2    1.46    6.03
  -2 -16   5   14.40   12.28
  -2 -14   4   83.40   14.81
  -2 -12   3    3.88    7.84
  -2  -9   2   55.90    9.48
  -1 -16   5    8.76   11.71
  -1 -14   4    2.10    9.19
  -1 -12   3  113.37   14.16
   0 -17   6   -4.37    9.29
   0  -5   1  382.78   14.58
   1 -17   6   -2.20   11.01
   2 -15   5   13.58   11.56
   2 -11   3    0.76    8.15
   2  -8   2  706.17   24.85
   3 -16   6    7.46   11.10
   4 -14   5   -0.86    9.30
   4 -12   4  169.68   16.86
   5 -13   5   22.21   11.07
   5 -11   4   61.25   10.63
   6 -14   6   35.77   12.91
   7 -11   5    1.02    6.42
   7  -9   4   -1.56    6.07
   8 -10   5    7.20    7.66
   9  -6   4    3.08    5.31
 -12  -8   4    2.18    7.43
 -12  -5   3    1.60    5.66
 -10  -8   3    3.00    6.94
  -9  -9   3   30.00    9.22
  -8 -10   3   18.61    7.85
  -7 -15   5    0.23   10.48
  -7 -13   4   -2.16    9.25
  -5 -16   5   11.62   11.69
  -5 -14   4   11.59   10.92
  -5  -5   1 1754.75   32.88
  -4 -16   5   88.40   16.33
  -4 -12   3   -2.29    7.23
  -4  -9   2   50.76    9.25
  -3 -18   6   -2.20   10.21
  -2 -18   6   -5.57   11.09
  -1 -18   6    2.97   10.62
   0 -16   5   -1.98    9.76
   0 -12   3   -4.60    7.03
   0  -9   2   -1.18    5.64
   1 -16   5   14.18   11.92
   1 -14   4    1.49    9.82
   2 -17   6    4.82   11.32
   3 -15   5  127.16   18.19
   3 -13   4   30.92    9.54
   4 -16   6    2.89   10.65
   5 -15   6    1.71   10.00
   5  -9   3  185.92   14.65
   7 -13   6   -0.04    8.34
   8 -12   6    2.51    8.73
   8  -8   4   15.43    7.04
   8  -5   3   40.16    6.49
   9  -3   3   34.65    4.86
  10  -7   5    6.89    5.82
 -11 -10   4    2.48    9.75
 -11  -7   3    2.41    6.68
 -10 -11   4   17.22    9.65
  -9 -14   5    0.68    9.79
  -9 -12   4   -1.21    8.30
  -9  -6   2    8.83    6.14
  -8 -13   4   -3.07    9.55
  -8  -7   2   13.58    5.72
  -7 -11   3    7.61    7.65
  -7  -8   2  184.99   15.03
  -6 -16   5   32.52   13.47
  -6 -14   4    1.68    9.72
  -5 -12   3    4.15    7.83
  -5  -9   2  327.47   19.43
  -3 -17   5   -0.49    9.57
  -3 -15   4   -1.30    8.91
  -2 -17   5   -7.56    9.79
  -2 -15   4    5.02    9.45
  -1 -17   5    4.79   11.55
  -1 -15   4    1.68    9.38
   0 -18   6   27.96   13.96
   1 -18   6   -2.39   11.27
   1  -9   2   62.00    9.29
   1  -5   1  399.65   14.41
   2 -16   5   12.29   11.63
   2 -14   4   85.21   14.22
   3 -17   6   27.69   13.02
   3 -11   3  233.03   17.99
   4 -10   3  167.13   14.39
   5 -14   5   -4.02    9.47
   5 -12   4   39.56   10.77
   6 -13   5   23.27    9.98
   6  -8   3   25.54    6.28
   7 -12   5    5.88    7.86
   9 -11   6    2.37    8.71
   9  -9   5   -0.84    5.89
 -13  -4   3    4.31    6.20
 -12  -9   4   -2.22    8.69
 -12  -6   3   -0.79    6.16
 -10  -5   2   22.84    7.16
  -7 -16   5   -0.72   10.08
  -7 -14   4   31.21   12.23
  -7  -4   1   86.63    8.12
  -6 -12   3   66.20   12.15
  -6  -9   2    8.64    7.16
  -5 -17   5   15.03   11.04
  -5 -15   4   -1.75    9.79
  -4 -17   5    0.44   10.83
  -4 -15   4    0.37    9.08
  -3 -13   3   52.81   11.61
  -3 -10   2   84.65   11.41
  -3  -6   1  541.58   19.04
  -2 -13   3    9.46    8.29
  -2 -10   2    0.65    6.20
  -2  -6   1  468.11   17.65
  -1 -13   3   38.27   10.56
  -1  -6   1 2825.16   41.08
   0 -17   5   59.38   15.24
   0 -15   4   -6.04    8.68
   2 -18   6    1.60   11.01
   2 -12   3    7.95    8.43
   4 -15   5   21.29   11.34
   4 -13   4   -1.64    7.33
   4  -7   2   56.94    7.52
   5 -16   6    7.36   10.49
   5  -6   2   -0.64    4.19
   6 -15   6    5.77    9.80
   6 -11   4   22.74    8.47
   7 -14   6   -1.69    8.37
   7 -10   4   20.72    7.96
   7  -7   3   20.91    5.94
   8 -11   5    7.24    8.34
 -12  -2   2   -0.69    4.00
 -10 -12   4   -0.06    9.52
 -10  -9   3    0.55    6.47
  -9 -15   5   15.37   11.78
  -9 -13   4    6.03   10.43
  -9 -10   3    3.80    7.31
  -8 -11   3   -3.74    6.50
  -7 -12   3   22.32   10.14
  -6 -17   5    9.92   11.63
  -6 -15   4   24.28   11.91
  -6  -5   1    6.06    4.90
  -5 -13   3    3.03    9.31
  -4 -13   3   68.89   12.58
  -4 -10   2   35.51    8.77
  -4  -6   1  163.07   11.09
  -2 -16   4   54.28   14.72
  -1 -19   6    5.28   11.38
   0 -19   6   -9.40   10.81
   0 -13   3  216.49   18.88
   0 -10   2  397.51   20.81
   1 -17   5    3.19   10.47
   1 -15   4    6.12    9.26
   2  -9   2   55.80    8.78
   3 -18   6   -4.01   10.83
   3 -16   5   22.30   11.50
   3 -14   4    1.69    7.92
   4 -17   6    3.17   10.68
   8 -13   6    4.95    8.33
   9  -7   4   -1.35    4.74
  10  -8   5    6.95    6.23
  10  -5   4   45.36    6.62
 -11 -11   4    2.06    8.18
 -11  -8   3    7.36    6.44
  -9  -7   2  124.92   12.38
  -8 -14   4   -4.40    8.27
  -8  -8   2   12.03    6.47
  -7 -17   5    3.99   10.96
  -7 -15   4   55.96   14.07
  -7  -9   2   -2.41    6.04
  -6 -13   3   73.42   13.86
  -5 -18   5    9.24   12.15
  -5 -10   2    4.12    6.50
  -4 -18   5   -1.58   11.22
  -4 -16   4   -6.10    9.68
  -3 -18   5   -2.60   10.91
  -3 -16   4   20.69   11.08
  -2 -18   5   -3.43    9.11
  -1 -18   5    5.21   11.19
  -1 -16   4    0.81   10.52
   0 -18   5    1.02   10.53
   0 -16   4  274.55   23.91
   0  -6   1    6.54    5.34
   1 -19   6    2.19   10.49
   1 -13   3   29.51    9.62
   2 -17   5    2.24   10.35
   2 -15   4   -2.45    8.26
   3 -12   3    9.78    6.91
   4 -16   5   84.28   15.34
   4 -11   3   32.25    8.21
   5 -17   6    4.75   10.91
   5 -15   5    4.96    9.11
   5 -13   4   22.82    9.99
   5 -10   3   36.20    7.96
   6 -16   6   10.44   11.39
   6 -14   5    5.40    8.66
   6 -12   4  137.94   15.41
   6  -9   3  272.57   16.67
   6  -5   2    2.39    3.95
   7 -15   6   -1.02    9.74
   7 -13   5   28.97   10.60
   8  -9   4   12.30    7.10
   9 -10   5    2.70    6.52
 -13  -5   3    1.62    5.69
 -12  -7   3    3.16    6.59
 -10 -10   3   17.36    8.58
 -10  -6   2   43.41    8.66
  -9 -14   4   -0.40   10.35
  -9 -11   3    4.02    7.64
  -8 -12   3   10.01    9.23
  -6 -18   5    0.21   11.08
  -6 -16   4   10.91   11.33
  -6 -10   2    3.86    6.92
  -5 -16   4   26.64   11.70
  -5  -6   1  607.75   20.50
  -4 -14   3  101.05   14.58
  -3 -14   3  189.01   18.64
  -3 -11   2   92.68   12.10
  -2 -14   3   24.50    9.99
  -2 -11   2  295.45   19.20
  -1 -14   3   12.20    9.00
   1 -18   5    5.68   10.72
   1 -16   4   13.69   11.18
   1 -10   2  540.87   23.72
   2 -13   3   11.77    7.26
   2  -5   1  161.49    9.33
   3 -17   5   -6.52    9.12
   3 -15   4   -4.01    7.53
   4 -18   6    1.86   10.27
   4 -14   4    1.95    7.73
   7 -11   4   -1.36    6.57
   8 -12   5   -0.63    7.53
   8  -6   3    1.16    4.77
 -11 -12   4   12.52    9.59
 -11  -9   3   -2.09    7.31
  -8 -15   4    4.62    9.50
  -7 -18   5   -1.89   10.48
  -7 -13   3   13.96    9.59
  -7  -5   1  169.54   11.11
  -5 -14   3   20.76    9.83
  -4 -19   5    0.99   11.59
  -4 -17   4   36.99   13.46
  -4 -11   2    3.65    6.69
  -3 -19   5   -6.64   10.54
  -3 -17   4   10.18   11.39
  -3  -7   1 3019.25   46.07
  -2 -19   5    7.84   11.76
  -2 -17   4    5.14   10.93
  -2  -7   1  287.65   15.03
  -1 -19   5    2.61   10.94
  -1 -17   4    2.15   10.70
  -1 -11   2   85.09   11.61
   0 -19   5   -4.34   10.77
   0 -14   3    2.25    8.01
   0 -11   2    5.59    6.67
   1  -6   1 2823.95   39.39
   2 -18   5   -2.74   10.05
   2 -16   4   47.20   12.49
   3 -19   6    3.78   11.14
   3  -9   2   -4.15    4.58
   4 -17   5   -9.16    8.98
   4  -8   2  143.25   11.16
   5 -16   5    7.44    9.85
   6 -17   6    7.54   11.35
   6 -15   5   31.20   10.93
   7  -8   3   44.46    7.59
  -8  -9   2   82.48   10.54
  -7 -16   4    1.32    9.85
  -7 -10   2  178.53   15.12
  -6 -19   5    7.71   11.77
  -6 -14   3   24.72   10.72
  -5 -19   5   13.40   11.49
  -5 -17   4   -2.21    9.97
  -5 -11   2   -2.52    5.71
  -4  -7   1  107.66    9.79
  -3 -15   3   95.01   14.77
  -2 -15   3  142.20   17.06
  -1 -15   3   35.25   11.08
  -1  -7   1 4681.20   55.76
   0 -17   4    3.47    9.96
   1 -19   5   12.86   11.69
   1 -17   4    1.43   10.44
   1 -14   3   18.77    9.20
   2 -10   2    2.87    5.79
   3 -18   5    4.76   10.27
   3 -13   3   41.16    9.94
   4 -19   6    4.79   10.85
   4 -15   4   -3.16    7.58
   4 -12   3    3.49    5.84
   5 -18   6   11.44   11.21
   5 -14   4   16.85    9.38
   5 -11   3    4.72    5.38
   5  -7   2  164.98   10.99
   7 -14   5   -1.61    7.33
   9 -11   5    3.29    6.25
  -9  11   5    3.36    5.21
  -9  13   4    2.07    3.87
  -8   5   7    6.29    9.55
  -8   8   4   18.60    6.76
  -7   2   7    5.05    9.94
  -6   0   6   32.05   11.16
  -6   0   7    2.72    9.16
  -6   0   8   -4.03    9.91
  -6   1   5   61.32   10.81
  -6   2   4  138.28   12.81
  -5  -2   6    9.93    8.79
  -5  -2   7    3.99    8.48
  -5  -2   8    8.44   10.76
  -4  -4   6    3.29    9.95
  -4  -4   7   22.39   11.52
  -4  -4   8    4.62   10.93
  -4  -3   5  132.48   15.16
  -4  -2   4  170.60   14.85
  -2  -7   7   -1.09    9.75
  -2  -7   8   26.18   13.47
  -2  -4   3  585.39   23.12
  -1  -8   6   -0.57    9.67
  -1  -8   7    1.55    8.91
  -1  -8   8   25.84   13.34
   0  -9   6    0.88    9.65
   0  -9   8    0.19   11.27
   1 -10   6   20.72   11.30
   1 -10   7    4.05   10.34
   2 -11   7   -3.83    9.55
   3 -11   5   -0.38    7.49
   3 -10   4    9.65    7.33
   3  -9   3    7.21    5.86
   4 -12   6    7.41    9.51
   4 -12   7    0.51    9.90
   5 -12   5    1.60    9.11
   5 -10   3   34.53    7.32
   6  -9   2    5.24    4.68
   7 -13   6   -1.14    9.16
   8 -13   6    1.02    8.43
  -9   9   6    2.25    6.79
  -9  10   5    6.16    5.66
  -8   5   6   -2.66    7.54
  -8   6   5   80.91   11.28
  -7   2   6   -2.42    7.55
  -7   3   5    1.35    6.29
  -6  -1   7    2.60   10.16
  -5  -3   7   -0.49    9.52
  -5  -3   8    3.32   10.81
  -5   1   3  139.47   11.38
  -4  -1   3  124.21   10.92
  -3  -6   6   37.09   11.58
  -3  -6   7    0.91    9.77
  -3  -6   8   20.96   12.98
  -3  -5   5   74.16   12.62
  -3  -4   4    9.61    7.33
  -2  -7   6    3.86    9.03
  -1  -7   4   37.08    9.38
   0  -9   5   39.90   10.91
   0  -8   4   20.16    8.33
   0  -5   2    1.99    5.31
   1  -9   4  156.94   14.99
   1  -6   2  163.20   11.32
   2 -11   6   -1.41    9.56
   2  -7   2    5.57    5.52
   3 -12   7    2.02   10.16
   4 -11   4   20.58    8.00
   5 -13   7   -1.92    9.67
   6 -13   6    6.84    9.26
   7 -12   4    4.92    7.17
   8 -13   5    1.43    7.89
   8 -12   4   45.18    8.99
   8 -11   3    5.06    6.01
   9 -13   5   -5.12    7.21
   9 -12   4   -3.33    5.51
   9 -11   3    0.48    5.22
  10 -12   4   -1.61    5.84
  10 -11   3   14.13    5.93
  -9   8   6    6.18    7.11
  -9  12   4    2.76    4.10
  -8   4   7    0.85    8.99
  -7   1   7   -3.66    9.35
  -7   4   4   -2.26    5.04
  -6  -1   6    3.29    9.09
  -6  -1   8   22.38   11.80
  -6   0   5  192.82   16.81
  -5  -3   6   46.76   12.42
  -5  -2   5    2.60    7.39
  -5  -1   4   19.49    7.97
  -4  -5   7   -1.61    9.25
  -4  -5   8    5.86   11.46
  -4  -4   5  143.72   15.78
  -4   1   2  267.42   11.98
  -3  -3   3  512.98   21.36
  -3  -1   2  259.50   13.01
  -2  -8   7   20.78   11.54
  -2  -8   8   -1.83   10.84
  -2  -7   5  176.96   17.69
  -2  -6   4   17.69    8.23
  -1  -9   6   46.37   13.78
  -1  -9   7   21.01   11.67
  -1  -9   8    5.49   11.92
  -1  -8   5    4.57    8.35
  -1  -4   2   48.32    7.48
   0 -10   6   15.98   10.37
   0 -10   7    0.84    9.89
   0  -7   3  331.00   18.29
   1 -11   7    3.44   10.42
   1 -10   5   -1.05    7.79
   2 -11   5   18.25    9.36
   2 -10   4    1.62    5.99
   3 -12   6   -0.37    8.85
   4 -13   7   27.24   12.46
   4 -12   5    3.67    7.88
   4 -10   3  167.03   13.41
   5 -13   6    8.74    9.73
   6 -12   4  142.27   14.76
   7 -13   5   28.61    9.55
   7 -11   3    7.98    5.79
  11 -12   4   11.60    6.51
  -9   9   5   -2.72    5.19
  -8   4   6   -5.01    7.54
  -8   5   5    5.60    6.95
  -8   7   4   76.48    9.58
  -8  10   3   26.04    4.72
  -7   1   6    7.27    9.33
  -7   2   5   19.86    8.69
  -6  -2   7    8.03   10.03
  -6  -2   8   10.87   11.05
  -6   1   4  113.82   11.67
  -6   3   3   82.21    8.69
  -5  -4   7    5.72    9.77
  -5  -4   8   26.26   12.60
  -5   3   2   21.52    5.14
  -4  -5   6   39.98   12.16
  -4  -3   4  172.16   15.01
  -3  -7   7   -1.59    9.54
  -3  -7   8   30.06   13.47
  -3  -6   5   -1.83    7.52
  -2  -8   6  167.04   19.24
  -1  -6   3    4.00    5.86
   1 -11   6   14.60   11.00
   2 -12   6   16.29   10.92
   2 -12   7    6.47    9.70
   2  -9   3   26.21    7.38
   3 -13   7    2.30   10.48
   3 -12   5   15.85   10.05
   3 -11   4    7.96    7.14
   3  -8   2  833.97   23.78
   4 -13   6   -2.26    8.51
   5 -12   4   50.23   10.82
   6 -13   5   19.27    9.01
   6 -11   3  170.90   13.55
   7 -14   6    5.00    9.25
  11 -11   3   -0.86    4.27
  -9   7   6   -3.96    7.16
  -8   3   7    0.57    8.29
  -7   0   7    4.24    9.05
  -6  -2   6   14.16   10.06
  -6  -1   5   86.43   13.07
  -5  -4   6   -2.13    8.92
  -5  -3   5   -1.58    7.07
  -4  -6   7    8.35   10.25
  -4  -6   8    6.70   11.33
  -3  -7   6   26.10   11.68
  -3  -5   4   49.40   10.07
  -2  -9   7   -0.68    9.97
  -2  -5   3   22.01    7.05
  -2  -3   2  808.52   22.49
  -1 -10   7    1.84   10.11
  -1  -9   5   83.69   13.66
   0 -11   7   -1.03    9.77
   0 -10   5   -0.80    8.12
   0  -9   4    5.63    6.90
   1 -12   7    6.20   10.45
   3 -13   6    8.16    9.65
   3 -10   3    9.69    7.12
   5 -14   7    6.20   10.39
   5 -13   5   17.38    9.93
   5 -11   3   -0.07    5.28
   6 -14   6   34.83   11.38
  -9   8   5    3.66    5.85
  -9  11   4    8.35    4.33
  -8   2   7    3.24    9.47
  -8   3   6    5.46    7.63
  -8   4   5   -1.73    6.26
  -7   0   6   31.17   10.27
  -7   1   5   64.85   11.61
  -7   3   4    7.70    6.09
  -6  -3   7   20.06   10.92
  -5  -5   7    1.89    9.55
  -5  -5   8    8.25   11.14
  -5  -2   4   43.86    8.79
  -5   0   3  187.39   13.13
  -4  -6   6   -6.99    8.60
  -4  -5   5   25.19    9.52
  -4  -4   4    6.73    8.12
  -4  -2   3  347.98   17.56
  -3  -8   7   30.85   12.59
  -2  -9   6   34.51   12.35
  -2  -8   5  311.40   22.61
  -2  -7   4  468.99   24.50
  -1 -10   6   12.47   10.95
  -1  -8   4  173.58   15.78
   0 -11   6    4.86   10.27
   1 -12   6    8.14   10.38
   1 -11   5   25.23    9.96
   1 -10   4   56.31   10.14
   2 -13   7    9.19   10.71
   2 -12   5   16.05    9.13
   2 -11   4  216.02   17.90
   4 -14   7    4.25    9.88
   4 -13   5   34.17   10.41
   4 -12   4  152.71   14.76
   4  -9   2   43.13    6.98
   5 -14   6    6.89    9.47
   7 -14   5    6.96    8.49
   7 -13   4   -7.10    5.95
   7 -10   2  210.67   11.93
   8 -14   5    2.77    8.11
   8 -13   4    4.29    6.54
   8 -10   2   -1.11    3.82
   9 -14   5    0.53    7.45
   9 -13   4    1.90    6.36
   9 -10   2    2.32    4.02
  10 -13   4    3.46    6.40
  -9   6   6   11.46    7.96
  -8   6   4    6.49    6.00
  -7  -1   7   -3.40    8.50
  -6  -3   6   14.34   10.26
  -5  -5   6   37.49   12.35
  -5  -4   5   10.09    9.15
  -4  -7   7    4.34   10.08
  -3  -8   6   65.52   14.05
  -3  -7   5  246.92   20.27
  -3  -4   3  325.41   17.70
  -2 -10   7   10.43   11.03
  -1 -11   7   10.06   11.13
   0 -12   7   -5.93    9.45
   0  -8   3   -0.15    5.67
   0  -6   2  957.73   25.67
   1 -13   7   -6.26    9.73
   1  -9   3    4.87    7.20
   1  -7   2   -0.15    4.54
   2 -13   6   10.36    9.93
   3 -14   7    7.42   10.74
   3 -13   5   42.23   12.05
   4 -14   6   11.42    9.72
   4 -11   3   33.73    8.14
   6 -14   5   -4.08    7.11
   6 -13   4   10.55    7.14
   7 -15   6    2.76    9.44
   8 -12   3   21.94    7.24
   9 -12   3    5.14    5.49
  10 -10   2    3.79    3.72
  -9   5   6   -1.05    7.20
  -9   7   5    6.21    6.14
  -9  10   4    0.68    4.11
  -8   1   7   -1.85    8.20
  -8   2   6    0.19    7.13
  -8   3   5    3.08    6.89
  -8   9   3   33.78    5.33
  -7  -2   7    2.60    9.42
  -7  -1   6    1.69    8.00
  -7   2   4    3.79    6.07
  -7   5   3   51.23    6.56
  -6  -4   7    3.82    9.34
  -6  -2   5    1.32    6.94
  -6   2   3   31.43    6.07
  -5  -6   7    7.39    9.94
  -5  -6   8   15.11   11.97
  -4  -7   6    5.87    9.68
  -4  -6   5    5.44    7.97
  -4   0   2   58.71    7.10
  -3  -9   7   -4.70    9.62
  -3  -6   4   37.12    9.29
  -3  -2   2  101.60    9.44
  -2  -9   5  150.69   16.85
  -1 -11   6   26.29   11.82
  -1 -10   5    1.64    9.06
  -1  -7   3  118.44   11.96
  -1  -5   2 1632.56   32.94
   0 -12   6    1.31   10.03
   0 -11   5  319.20   23.67
   1 -12   5   36.71   10.89
   2 -14   7    7.17   10.50
   2 -10   3    8.26    6.25
   2  -8   2  702.56   22.30
   3 -14   6   18.45   10.61
   3 -12   4   51.93   10.41
   4 -15   7   -1.05    9.95
   5 -15   6    1.90    9.25
   5 -14   5    2.37    7.80
   5 -13   4   23.48    8.07
   6 -15   6    5.91    8.82
   6 -10   2    1.12    4.27
   7 -12   3   19.01    6.50
  10 -12   3    4.48    5.00
  -8   0   7   -1.40    9.42
  -8   1   6    1.53    8.27
  -8   5   4   55.26    8.55
  -7   0   5   27.32    8.49
  -6  -4   6   15.16   10.18
  -6  -1   4  121.05   12.90
  -5  -6   6   11.60   10.66
  -5  -3   4  139.10   13.62
  -4  -8   7   -1.94    9.50
  -4  -5   4  153.76   14.58
  -4  -3   3   90.93   10.81
  -3  -9   6    9.84   10.31
  -3  -8   5   -2.53    7.65
  -2 -11   7    1.25    9.20
  -2 -10   6    4.03    9.11
  -2  -8   4   11.23    8.31
  -2  -6   3   56.48    9.18
  -1 -12   7   -6.41    9.75
  -1  -9   4  141.62   14.84
   0 -13   7    9.90   11.06
   0 -10   4   -1.09    6.73
   1 -13   6    7.01   10.18
   1 -11   4   29.90    8.63
   2 -14   6   17.81   11.00
   2 -13   5   30.61   10.32
   3 -15   7   16.25   11.24
   4 -15   6   -1.24    9.32
   4 -14   5    4.47    8.62
   4 -13   4    3.96    7.71
   6 -12   3   55.16    8.46
   7 -15   5   20.74    9.70
   8 -15   5    8.36    8.54
   9 -15   5   12.30    8.34
  11 -10   2    6.80    3.39
  -9   4   6    1.34    7.43
  -9   6   5   10.05    6.56
  -7  -3   7    7.07    9.70
  -7  -2   6    8.75    8.59
  -6  -5   7   16.71   10.63
  -6  -3   5  142.29   15.64
  -5  -7   7   -0.19    9.52
  -5  -5   5   93.90   13.56
  -5  -1   3  132.19   11.23
  -4  -8   6   -3.78    9.07
  -4  -7   5    5.45    9.39
  -3 -10   7    2.23   10.37
  -3  -7   4  301.21   20.09
  -3  -5   3  887.08   28.86
  -2  -4   2  343.96   15.66
   1 -14   7    4.86   10.44
   2 -15   7   -1.91   10.39
   2 -12   4   16.96    8.18
   3 -14   5   21.14   10.33
   3 -11   3  192.12   14.57
   3  -9   2    1.45    4.06
   5 -12   3    8.70    5.63
   5 -10   2   -0.01    3.57
   6 -16   6   10.78   10.43
   6 -15   5   26.62    9.60
   7 -14   4   34.36    8.83
   8 -14   4   -0.83    6.08
   9 -14   4   -0.81    6.11
  -8  -1   7    0.00    8.73
  -8   0   6   -3.28    7.91
  -8   2   5   26.99    8.12
  -8   8   3  685.35   17.94
  -7  -1   5   47.29   10.01
  -7   1   4   63.00    9.79
  -7   4   3    6.18    4.58
  -6  -5   6   -3.69    8.58
  -6   1   3    7.12    5.49
  -4  -9   7    0.15   10.12
  -3 -10   6   -6.19    9.20
  -2 -12   7    5.12   11.23
  -2 -11   6    2.07   10.04
  -2 -10   5   34.34   10.77
  -1 -13   7    1.58   10.33
  -1 -12   6    6.85   10.31
  -1 -11   5   31.53   10.67
  -1  -8   3  647.63   25.76
   0 -13   6    2.20    9.64
   0 -12   5    7.22    8.99
   0  -9   3   52.30    9.18
   1 -14   6   -1.11    9.15
   1 -13   5   42.50   11.42
   1 -10   3  247.52   16.73
   1  -5   1  403.45   12.86
   3 -16   7   -4.20    9.94
   3 -15   6    2.62    9.39
   3 -13   4   23.94    8.51
   4 -12   3   -0.18    5.76
   5 -16   6   -2.16    8.44
   5 -15   5    7.14    8.22
   6 -14   4    4.14    6.63
  10 -14   4   18.74    7.26
 -10   7   6   -0.53    6.20
  -9   3   6    5.36    7.06
  -9   5   5    9.73    6.78
  -8   1   5    8.01    7.90
  -8   4   4   11.50    5.94
  -7  -4   7    1.30    9.40
  -7  -3   6    6.09    8.66
  -6  -6   7   -1.55    9.28
  -6  -4   5   -0.21    7.13
  -6  -2   4  141.19   13.26
  -5  -8   7   13.00   10.94
  -5  -7   6    4.70    8.92
  -5  -6   5    3.82    7.76
  -5  -4   4  153.10   14.44
  -4  -9   6   13.40   10.69
  -4  -6   4  223.87   17.31
  -3 -11   7   -0.92   10.33
  -3  -9   5   29.14   10.49
  -2  -9   4  127.38   14.54
  -2  -7   3  149.59   13.39
  -1 -10   4   53.31   10.74
   0 -11   4   -0.76    6.92
   0  -7   2    1.76    4.88
   0  -4   1    3.56    3.56
   1 -15   7   -1.49    9.98
   1 -12   4    9.26    7.73
   1  -8   2  255.18   14.23
   2 -15   6   -1.24    9.19
   2 -14   5   20.00   10.46
   2 -11   3    2.89    5.86
   2  -6   1  468.73   13.87
   4 -16   6    2.90    9.30
   4 -15   5   16.51    9.40
   4 -10   2   23.02    5.47
   5 -14   4   17.65    8.09
   7 -13   3   12.17    5.99
   8 -13   3   41.65    8.24
  -9   2   6    7.68    9.12
  -8  -2   7    0.40    8.73
  -8  -1   6    4.37    8.04
  -7  -5   7   -8.44    9.27
  -7  -2   5   19.08    8.18
  -7   0   4   -0.54    6.18
  -6  -7   7   18.34   11.13
  -6  -6   6   17.15   10.36
  -5  -2   3  222.48   14.42
  -4 -10   7    1.74   10.21
  -4  -8   5   62.24   12.33
  -4  -4   3   45.97    8.29
  -4  -1   2  246.50   12.39
  -3 -11   6    1.22   10.42
  -3  -8   4  425.97   24.02
  -3  -3   2  523.49   18.59
  -2 -13   7   -3.41   10.33
  -2 -12   6   16.27   11.35
  -2 -11   5    5.78    8.80
  -1 -14   7    5.80    9.87
  -1 -13   6   14.99   10.78
  -1 -12   5   33.67   10.91
  -1  -6   2  163.62   11.67
   0 -14   6    9.42   10.26
   0 -13   5   34.43   10.91
   2 -16   7   -3.80   10.07
   2 -13   4   38.88    9.81
   2  -9   2   52.00    7.43
   3 -16   6    6.53    9.63
   3 -15   5   90.13   14.71
   3 -12   3    5.41    6.73
   4 -14   4    3.25    6.67
   5  -8   1  226.57    9.53
   6 -17   6   -3.11    9.18
   6 -16   5   29.74   10.66
   6 -13   3   81.99   10.30
   7 -16   5    9.88    8.06
   7 -11   2    9.89    4.54
   8 -16   5    4.59    7.35
   8 -11   2   73.78    7.58
   9 -13   3    7.35    5.17
   9 -11   2    3.59    4.16
 -10   6   6    8.09    7.18
  -9   4   5   -0.69    5.11
  -8  -3   7   -1.95    8.67
  -8   0   5   18.93    8.83
  -8   3   4   45.84    8.26
  -8   7   3   31.78    5.75
  -7  -4   6    8.13    8.93
  -7   3   3   12.07    5.31
  -6  -5   5   -6.46    6.62
  -6  -3   4    1.59    7.17
  -6   0   3  227.00   13.89
  -5  -9   7   11.82   11.08
  -5  -8   6   -2.47    8.33
  -5  -7   5    2.52    7.73
  -5  -5   4   65.26   10.39
  -5   1   2  775.45   20.14
  -4 -11   7   13.16   11.58
  -4 -10   6    1.13   10.02
  -3 -12   7    4.16   10.79
  -3 -10   5    1.76    9.04
  -3  -6   3   33.10    8.01
  -2  -5   2  239.25   13.72
  -1 -11   4   25.33    9.01
   0 -15   7    5.29   10.98
   0 -10   3   -3.21    5.69
   1 -16   7   -7.78    9.93
   1 -15   6   -2.78    9.14
   1 -14   5   16.69   10.42
   2 -16   6    4.77   10.08
   3 -14   4    6.30    7.16
   3 -10   2   84.39    9.26
   3  -7   1 3086.18   34.91
   5 -17   6    3.23    8.96
   5 -16   5   12.05    8.77
   5 -13   3    3.12    5.58
   6 -15   4   10.23    7.99
   6 -11   2    4.22    4.44
   7 -15   4   55.02   10.11
   8 -15   4    2.57    6.47
   9 -15   4    5.11    6.83
  10 -13   3    8.83    5.14
 -10   5   6    1.58    7.49
 -10   8   5    7.79    5.86
  -9   1   6    3.59    7.45
  -9   3   5    3.90    6.58
  -8  -2   6   -3.44    7.53
  -7  -6   7   -1.70    9.08
  -7  -5   6   -1.32    8.61
  -7  -3   5   -1.43    6.65
  -6  -8   7    8.65   10.47
  -6  -7   6    1.68    9.04
  -5 -10   7   -2.92   10.16
  -5  -9   6   13.79   10.97
  -4  -9   5   21.93   10.38
  -4  -7   4  297.65   20.31
  -2 -14   7    8.57   11.55
  -2 -13   6    4.31    9.80
  -2  -8   3  117.04   12.34
  -1 -15   7   -4.77   10.58
  -1 -14   6   -2.44    9.22
  -1  -9   3    0.92    6.11
  -1  -3   1   28.97    4.72
   0 -15   6   -1.92    9.34
   0 -12   4  239.78   19.17
   1 -13   4    8.37    8.03
   1 -11   3    0.54    5.96
   2 -15   5   19.29   10.36
   4 -17   6    4.89    9.46
   4 -16   5   81.28   13.89
   4 -13   3   65.72    9.86
   5 -15   4   -1.66    6.53
   5 -11   2    3.70    4.39
  10 -15   4   29.60    7.99
  10 -11   2    2.16    3.24
 -10   4   6   -3.03    6.77
  -9   0   6    6.52    8.58
  -8  -4   7    8.14    9.76
  -8  -3   6    5.90    9.52
  -8  -1   5    8.70    8.40
  -8   2   4   20.32    7.09
  -7  -1   4   54.10    8.87
  -6  -6   5    7.54    7.97
  -5  -8   5   25.74   10.92
  -5  -6   4  150.67   15.23
  -5  -3   3    6.03    5.56
  -4 -12   7   -0.41    8.91
  -4 -11   6   21.77   11.35
  -4  -5   3  149.64   13.04
  -3 -13   7   -2.70   10.15
  -3 -12   6    3.62    8.64
  -3 -11   5   10.51    9.05
  -3  -9   4  241.94   19.03
  -2 -12   5   15.70    9.56
  -1 -13   5   50.10   12.19
   0 -16   7   -3.51   10.56
   0 -14   5  -11.27    8.10
   0  -8   2  734.28   23.87
   1 -16   6   28.97   12.00
   1 -15   5   48.20   12.70
   2 -14   4   69.20   11.90
   2 -12   3    2.93    5.65
   3 -17   6   19.90   10.86
   3 -16   5    8.63    9.09
   4 -15   4    5.06    6.86
   5 -18   6    3.98    9.36
   6 -17   5    8.47    9.23
   7 -17   5    5.40    7.84
   8 -17   5   -1.69    7.77
 -10   7   5    1.90    5.33
  -9   2   5   25.38    8.85
  -9   6   4    7.21    5.24
  -8  -5   7   -0.60   10.43
  -7  -7   7   -6.81    8.70
  -7  -6   6    9.45    9.31
  -7  -4   5    2.16    7.07
  -7   2   3   34.31    6.50
  -6  -9   7    9.50   10.68
  -6  -8   6    0.08    8.67
  -6  -4   4   39.07    9.10
  -6  -1   3    5.31    4.98
  -5 -11   7  -11.25    9.08
  -5 -10   6    4.43    8.52
  -4 -10   5   30.51   10.56
  -4  -8   4  605.66   28.60
  -4  -2   2   32.43    6.07
  -3  -7   3  239.24   16.55
  -3  -4   2    2.76    4.64
  -2 -15   7    7.33   10.17
  -2 -14   6   45.00   13.11
  -2 -11   4  209.35   18.25
  -1 -15   6   -2.18    9.31
  -1 -12   4    6.26    7.89
  -1  -7   2    7.82    5.61
   0 -13   4    2.60    7.91
   1  -9   2   57.81    8.01
   2 -17   6    0.46    9.43
   2 -16   5   18.15   10.25
   2 -10   2    6.03    5.79
   3 -15   4    3.35    8.00
   3 -13   3   43.57    8.31
   4 -18   6    2.64    9.31
   4 -17   5    6.68    9.84
   4 -11   2    2.16    4.12
   4  -8   1  125.31    7.72
   5 -17   5   15.36    9.29
   6 -14   3   15.49    6.82
   7 -16   4    3.06    6.94
   7 -14   3    6.57    6.62
   8 -14   3   10.92    5.87
 -10   3   6    1.52    7.32
 -10   6   5    1.39    5.66
  -9  -1   6    4.19    7.70
  -9   5   4   14.97    6.69
  -8  -4   6    4.42    8.51
  -8  -2   5   14.27    8.29
  -8   1   4   20.99    7.33
  -7  -8   7   10.70   11.21
  -7  -2   4    4.47    5.37
  -6 -10   7    5.10   10.83
  -6  -7   5    2.31    7.69
  -5  -9   5   18.80   10.76
  -5  -4   3   10.32    7.10
  -5   0   2  273.23   13.02
  -4 -13   7   25.44   12.82
  -4 -12   6    5.89   10.05
  -4  -6   3  142.10   13.70
  -3 -14   7    7.94   11.51
  -3 -13   6   -2.23    9.23
  -3 -12   5   24.38   11.72
  -3 -10   4   20.39    9.03
  -2 -13   5   31.31   11.71
  -2  -9   3   13.37    7.35
  -2  -6   2  243.75   14.21
  -1 -14   5    7.79   10.02
  -1 -10   3  251.56   17.42
   0 -16   6   17.71   11.15
   0 -15   5    7.60    9.99
   0 -11   3   37.19    8.86
   1 -17   6    7.48   10.45
   1 -14   4   11.95    8.26
   1 -12   3  138.25   13.47
   1  -6   1 2876.66   35.22
   3 -18   6    7.05    9.94
   5 -16   4   32.48    9.98
   5 -14   3   22.23    7.77
   6 -16   4   18.76    7.42
   8 -16   4    0.38    5.85
   9 -16   4   30.18    8.52
   9 -14   3    3.59    4.74
 -10   2   6    3.70    8.63
  -9  -2   6    1.82    8.74
  -9   1   5    4.86    6.39
  -8  -6   7    1.01    9.60
  -7  -7   6    7.56    9.43
  -7  -5   5   21.44    9.09
  -7   1   3   88.00    9.53
  -6  -9   6    1.75    9.10
  -6  -5   4   89.04   11.76
  -6  -2   3   37.25    8.06
  -5 -12   7   -2.53   10.09
  -5 -11   6   22.69   11.22
  -5  -7   4   21.01    8.49
  -4 -11   5   59.53   13.37
  -4  -9   4    6.18    7.86
  -3  -8   3  614.81   26.03
  -2 -15   6    0.50    8.99
  -1 -16   6   22.83   12.18
   0  -5   1  371.98   13.10
   1 -16   5    0.71    9.21
   2 -18   6   -4.30    9.09
   2 -15   4    3.59    7.26
   2 -13   3    8.96    6.46
   2  -7   1  300.61   11.89
   3 -17   5   -0.62    8.14
   3 -11   2   81.13    8.91
   4 -16   4    1.24    7.18
   4 -14   3   89.84   11.18
   5 -18   5    7.53    9.53
   6 -18   5    3.41    9.06
   6 -12   2   59.09    7.40
   7 -18   5    3.81    8.49
   7 -12   2  264.00   13.41
   8 -12   2   -0.61    4.06
  10 -16   4   20.39    7.47
  10 -14   3    1.47    4.44
 -10   1   6   14.71    9.01
 -10   5   5    0.81    5.66
  -9   0   5    0.63    6.63
  -9   4   4   16.12    6.35
  -8  -7   7    4.00   10.52
  -8  -5   6   -3.99    8.06
  -8  -3   5   -4.13    7.58
  -8   0   4   -2.63    5.68
  -7  -9   7   -2.08    9.47
  -7  -3   4    7.70    5.81
  -6 -11   7    1.63   10.65
  -6  -8   5   -2.83    7.49
  -4 -13   6    8.77   10.20
  -4  -3   2  336.99   15.54
  -3 -14   6   32.19   12.56
  -3  -5   2   -0.55    4.68
  -2 -14   5   21.78   11.38
  -2 -12   4   12.65    8.59
  -1 -15   5   54.49   13.51
  -1 -13   4    5.91    8.33
   0 -14   4  862.22   35.94
   0  -9   2    0.83    4.91
   1 -18   6    1.08   10.11
   1 -10   2  534.76   21.49
   2 -17   5    3.23    8.55
   3 -19   6    3.49   10.02
   3 -16   4   25.69    9.08
   3 -14   3  163.17   14.93
   4 -19   6    3.16    9.31
   4 -18   5   14.10   10.35
 -10   4   5   32.94    8.35
  -9  -3   6   -2.90    7.81
  -8  -6   6    0.41    8.79
  -7  -8   6    1.79    9.16
  -7  -6   5    7.24    8.02
  -6 -10   6    2.71    9.52
  -6  -6   4  197.25   16.94
  -5 -12   6   29.12   12.50
  -5 -10   5   30.64   10.71
  -5  -8   4   -1.26    6.92
  -5  -5   3    7.83    6.30
  -5  -1   2  764.63   21.88
  -4 -12   5    2.46    8.84
  -4  -7   3   24.80    7.86
  -3 -13   5   39.67   12.45
  -3 -11   4    4.37    7.98
  -2 -16   6   14.44   11.74
  -2 -10   3    7.38    6.95
  -1 -11   3    5.85    6.89
  -1  -8   2  249.65   14.84
  -1  -4   1 1071.36   21.46
   0 -16   5  -13.11    8.34
   0 -12   3   -2.84    6.48
   1 -17   5   -0.46    8.93
   1 -15   4    1.44    7.73
   1 -13   3   33.40    8.30
   2 -19   6    6.62   10.34
   2 -11   2  292.72   16.37
   3 -18   5    0.50    8.42
   3  -8   1   12.21    4.06
   4 -12   2   16.95    5.86
   5 -17   4   -1.27    6.96
   6 -17   4   15.88    8.06
   6 -15   3   19.13    7.19
   7 -17   4   -0.69    6.65
   7 -15   3    1.16    6.35
   8 -17   4   32.08    9.34
   9 -12   2    2.00    3.69
 -10   0   6    1.88    7.34
 -10   3   5   26.03    8.09
  -9  -4   6    0.37    9.27
  -9  -1   5   -0.08    5.91
  -9   3   4   29.32    7.86
  -8  -4   5    4.41    7.35
  -8  -1   4   25.17    7.46
  -8   4   3  149.29   10.21
  -7 -10   7   -6.53    9.65
  -7  -9   6    8.27    9.69
  -7  -7   5   -3.94    9.41
  -7  -4   4    1.15    5.41
  -7   0   3   -1.13    3.89
  -6 -11   6   -0.94    8.18
  -6  -9   5    6.21    9.23
  -6  -3   3   90.63   10.45
  -6   2   2    6.00    3.91
  -5 -11   5    5.06   10.25
  -4 -14   6   23.13   12.11
  -4 -10   4  142.55   15.83
  -3 -15   6    4.44   10.49
  -3  -9   3    2.48    6.45
  -2 -15   5   16.05   11.93
  -2 -13   4   39.20   10.70
  -2  -7   2   -2.41    5.01
  -1 -17   6   23.28   11.05
  -1 -16   5    2.71   10.61
  -1 -14   4    7.10    8.41
   0 -18   6   22.09   11.85
   2 -18   5    1.36    8.65
   2 -16   4   41.12   10.52
   2 -14   3   28.81    8.16
   4 -17   4   38.94   10.22
   5 -19   5    5.56    9.57
   5 -15   3   96.57   11.28
   5  -9   1    9.40    3.60
   6 -19   5    8.36    8.58
   8 -15   3    3.36    5.06
   9 -17   4    0.54    6.60
 -10  -1   6   15.24    9.62
  -9  -2   5   31.86    9.45
  -8  -7   6   -3.20    8.32
  -8  -5   5    2.67    9.76
  -6  -7   4  112.38   13.88
  -5 -13   6   17.18   11.40
  -5  -9   4    6.82    7.74
  -5  -6   3   95.13   11.67
  -4 -13   5   38.92   12.06
  -4  -4   2   93.37    9.22
  -3 -14   5   19.17   11.36
  -3 -12   4   42.18   10.86
  -2 -17   6   -7.08   10.11
  -1 -12   3  123.55   13.46
   0 -17   5   59.95   13.74
   0 -15   4    6.46    8.57
   0 -13   3  235.28   18.25
   1 -19   6    5.14   10.12
   1 -16   4    9.06    8.31
   3 -17   4    6.87    7.70
   3 -12   2  274.46   15.82
   4 -19   5    6.54    9.31
   4 -15   3    7.38    5.62
   9 -15   3    2.67    4.70
 -10  -2   6    0.95    8.82
 -10   2   5    3.18    6.62
 -10   9   4   -0.41    3.60
  -9  -5   6    5.76    8.97
  -9   2   4   21.89    6.91
  -8  -8   6   -2.08    8.88
  -8  -2   4   28.46    8.10
  -8   3   3   45.27    6.74
  -7 -10   6   10.97   10.16
  -7  -8   5    1.84    8.76
  -7  -5   4   -0.71    6.39
  -7  -1   3   81.32    9.26
  -6 -12   6    1.00    9.67
  -6 -10   5   29.80   11.46
  -6  -4   3   18.71    6.54
  -5 -12   5   -2.48    8.43
  -5  -2   2  556.92   19.63
  -4 -15   6    9.94   10.82
  -4 -11   4   15.63    9.03
  -4  -8   3    1.77    6.51
  -3 -16   6    4.06    9.46
  -3  -6   2   28.75    6.76
  -2 -11   3   -1.74    6.49
  -2  -3   1 1324.26   23.66
  -1 -18   6   12.66   11.26
  -1  -9   2   49.67    8.30
   0 -19   6    5.85   10.29
   0 -10   2  377.60   18.57
   0  -6   1    2.00    4.22
   1 -18   5    1.16    9.09
   1 -14   3    9.13    7.08
   1 -11   2   87.42    9.98
   1  -7   1 4615.06   47.21
   2 -20   6    3.64   10.33
   2 -17   4    8.20    8.02
   3 -19   5    8.43    9.60
   3 -15   3   72.18   10.35
   5 -18   4    4.09    8.07
   6 -18   4   -2.11    7.32
   6 -13   2   88.93    8.88
   7 -18   4    6.90    8.17
   7 -13   2   23.01    6.18
  10 -12   2    2.52    3.05
 -10   1   5   -1.62    6.99
 -10   8   4   -0.02    3.78
  -9  -6   6    2.85    8.98
  -9  -3   5    4.54    7.40
  -9   1   4    9.35    6.46
  -8  -6   5   91.42   14.34
  -8  -3   4   50.37   10.27
  -6  -8   4   70.38   12.09
  -6   1   2  116.58    8.76
  -5 -14   6   -3.01    9.88
  -5 -10   4    8.32    8.19
  -4 -14   5  -10.79    8.91
  -3 -17   6   19.78   12.48
  -3 -15   5  107.44   17.08
  -3 -13   4   20.43    9.42
  -3 -10   3    9.95    7.54
  -2 -18   6    0.69    9.04
  -2 -16   5   16.09   10.16
  -2 -14   4   84.47   13.64
  -2  -8   2  706.98   24.86
  -1 -17   5    7.66   10.05
  -1 -15   4    4.70    8.31
  -1  -5   1  412.97   14.55
   0 -18   5    6.49    9.63
   0 -16   4  277.98   22.23
   1 -20   6    9.47   10.77
   2 -19   5    1.83    8.66
   2 -15   3  103.96   12.72
   2 -12   2   -1.31    4.69
   4 -20   5   35.71   12.34
   4 -18   4   13.94    8.55
   4 -13   2   19.55    6.30
   5 -20   5    3.52    8.22
   5 -16   3   -1.38    6.34
   5 -13   2   20.83    5.63
   6 -20   5   -0.54    7.87
   6 -16   3   30.68    8.14
   7 -16   3   22.47    7.29
   8 -18   4    1.97    6.97
   8 -13   2   11.88    4.94
  10 -15   3   32.35    6.53
 -10  -3   6    2.51    8.32
 -10   0   5   33.30    9.31
  -9  -4   5    9.85    9.09
  -8  -9   6   -3.72    8.48
  -8  -7   5    1.52    9.62
  -8   2   3   37.45    6.64
  -7 -11   6    6.36   10.15
  -7  -9   5   20.48   10.64
  -7  -6   4   16.31    7.92
  -7  -2   3   35.89    7.24
  -6 -13   6    7.90   10.55
  -6 -11   5   26.10   11.60
  -6  -5   3   -4.42    4.77
  -5 -15   6   -2.51   10.48
  -5 -13   5   27.36   11.95
  -5  -7   3   12.92    6.93
  -4 -16   6    9.67   11.18
  -4 -12   4  154.01   16.91
  -4  -9   3   15.40    7.98
  -4  -5   2   29.43    6.58
  -3  -7   2  738.85   25.25
  -2 -12   3    3.64    7.06
  -1 -19   6   -6.27   10.05
  -1 -13   3   28.39    8.30
   0 -20   6   -4.03    9.91
   0 -14   3   -4.07    6.27
   1 -19   5   -0.89    8.84
   1 -17   4   10.29    8.61
   3 -20   5    6.18    9.34
   3 -18   4   33.12   10.90
   4 -16   3   45.66    8.66
   8 -16   3    2.34    5.31
   9 -18   4    0.57    6.69
 -11   6   5    4.74    5.83
 -10  -4   6   -3.90    7.57
  -9  -7   6   -5.65    8.07
  -9   0   4  176.50   14.60
  -8 -10   6   -0.78    9.69
  -8  -4   4   13.07    7.60
  -7 -12   6    3.20   10.07
  -7 -10   5    0.91    9.64
  -7  -7   4   20.20    9.61
  -6 -14   6   16.85   11.99
  -6 -12   5    1.94   10.07
  -6  -9   4  113.98   15.00
  -6   0   2  665.82   20.11
  -5 -11   4   90.71   13.81
  -5  -3   2   14.34    5.34
  -4 -15   5   22.41   11.82
  -3 -18   6   -5.38   10.06
  -3 -16   5   24.44   11.54
  -3 -14   4    3.41    8.50
  -3 -11   3  204.70   17.10
  -2 -19   6    0.50   10.76
  -2 -17   5   -0.70    9.17
  -2 -15   4    7.31    8.85
  -1 -18   5    9.47   10.31
  -1 -16   4   15.11    9.95
  -1 -10   2  559.86   23.05
   0 -19   5   -0.79    9.06
   0 -17   4    2.82    9.23
   0 -11   2    0.98    5.32
   1 -15   3   26.35    8.69
   1 -12   2  181.32   14.33
   2 -20   5    2.70    9.08
   2 -18   4    2.28    8.47
   3 -16   3    2.81    6.36
   3 -13   2   10.52    5.27
   5 -19   4   15.82    9.70
   6 -19   4    5.38    8.69
   7 -19   4    6.51    7.63
   9 -16   3   17.11    6.08
   9 -13   2    8.98    4.19
 -11   5   5    0.54    5.28
 -10  -5   6    3.46    9.40
 -10  -1   5   -0.38    6.48
  -9  -8   6    9.83    9.92
  -9  -5   5    8.73    8.35
  -9  -1   4   10.91    7.30
  -9   8   3    1.15    3.24
  -8  -8   5   -3.66    7.90
  -8   1   3   -1.34    3.22
  -7  -3   3   11.92    5.84
  -6  -6   3    1.43    5.62
  -5 -16   6    3.25   11.01
  -5 -14   5   -1.81    9.29
  -5  -8   3   86.79   11.43
  -4 -17   6    1.03   10.89
  -4 -13   4    1.76    8.30
  -4 -10   3  188.97   16.50
  -3  -2   1  396.72   13.46
  -2  -9   2   49.10    8.56
  -2  -4   1 1294.04   24.96
  -1 -14   3   14.34    9.13
   0  -7   1 1447.81   28.14
   1 -20   5    2.19    9.21
   1 -18   4   12.27    9.68
   1  -8   1  725.78   20.18
   2 -16   3  159.89   15.48
   2 -13   2   22.54    7.61
   3 -21   5    9.46   10.79
   3 -19   4    3.64    9.16
   4 -21   5   -1.82    8.61
   4 -19   4   82.33   13.21
   5 -17   3   -0.16    6.58
   5 -10   1   86.86    6.95
   6 -17   3    7.65    6.78
   6 -10   1   12.30    4.13
   8 -19   4   33.18    9.88
 -11   4   5    3.60    5.83
 -10  -2   5    0.18    7.07
 -10   4   4   15.96    6.26
  -9  -6   5   11.04    9.76
  -9   7   3    5.41    3.80
  -8 -11   6    1.72    9.85
  -8  -5   4   48.56   10.11
  -8   0   3  118.11   10.99
  -7 -13   6    9.47   10.89
  -7 -11   5    2.62    8.92
  -7  -8   4    1.31    7.22
  -6 -15   6    9.00   11.15
  -6 -13   5   22.59   11.23
  -6 -10   4    8.12    8.59
  -5 -12   4   38.61   11.19
  -5  -4   2  108.23   10.67
  -4 -16   5   80.75   15.76
  -4  -6   2    3.48    5.18
  -3 -17   5    4.48   10.05
  -3 -15   4   -5.03    7.93
  -3 -12   3    9.82    7.75
  -3  -8   2  822.41   27.54
  -2 -18   5   -3.43    9.36
  -2 -16   4   55.57   13.14
  -2 -13   3    6.28    7.38
  -1 -19   5   -4.08    9.20
  -1 -17   4   -0.40    9.19
  -1  -6   1 2778.10   38.66
   0 -20   5   -5.08    9.56
   0 -15   3  369.39   22.88
   2 -21   5   25.00   11.66
   2 -19   4   67.91   13.49
   2  -9   1  934.78   22.84
   4 -17   3    4.49    6.52
   4 -14   2   16.99    6.25
   5 -14   2    8.13    4.80
   6 -14   2    3.89    4.66
   7 -17   3   30.52    7.68
   7 -14   2   75.71    8.63
 -11   3   5    4.14    5.78
 -10  -6   6    5.27    8.91
 -10  -3   5   29.00   10.28
 -10   3   4    2.31    5.28
  -9  -9   6    0.88    9.49
  -9  -2   4   24.03    7.83
  -9   6   3    0.65    3.82
  -8 -12   6    0.87    9.83
  -8  -9   5   12.15    9.51
  -8  -6   4   -0.74    8.00
  -7 -14   6   -2.74    9.94
  -7  -4   3    8.77    5.69
  -6  -7   3   85.37   11.18
  -6  -1   2   85.68    8.27
  -5 -15   5   11.56   10.75
  -5  -9   3  189.98   16.46
  -4 -14   4   12.82    9.35
  -4 -11   3   45.00   10.17
  -2 -10   2    4.94    6.06
  -1 -11   2   83.81   10.56
   0 -18   4    8.83    9.74
   0 -12   2   52.29    8.96
   1 -19   4    5.14   10.41
   1 -16   3   23.99    8.93
   1 -13   2  126.20   12.84
   3 -17   3    1.84    6.22
   3 -14   2   65.75    9.50
   4 -20   4    7.46    9.15
   4 -10   1  326.42   13.01
   5 -20   4   22.82    9.74
   6 -20   4    6.37    8.27
   7 -20   4    1.96    7.41
   8 -17   3   -1.96    5.09
 -11   2   5    3.55    6.31
 -10  -7   6    2.88    9.28
 -10  -4   5   44.39   11.50
 -10   2   4   -0.93    5.22
  -9 -10   6    1.16    9.32
  -9  -7   5   -1.32    8.08
  -9  -3   4   28.32    8.55
  -8 -10   5   12.99    9.99
  -8  -1   3    2.13    4.84
  -7 -12   5   -2.61    8.98
  -7  -9   4   -3.31    7.32
  -7  -5   3   53.60    9.80
  -6 -14   5   -4.54    9.00
  -6 -11   4   22.22    9.85
  -5 -13   4   32.38   11.61
  -4 -17   5   -6.62    9.63
  -4  -7   2   47.80    8.34
  -3 -18   5   -3.23    9.71
  -3 -16   4   23.93   11.29
  -3 -13   3   43.45   10.45
  -2 -19   5   11.77   10.97
  -2 -17   4    2.87    9.79
  -2 -14   3   38.09   10.11
  -1 -20   5    5.71   10.30
  -1 -18   4    8.75    9.95
  -1 -15   3   29.88    9.57
   0 -16   3   -0.79    7.10
   2 -17   3   75.69   11.96
   3 -22   5    1.48    9.40
   3 -20   4   -2.96    7.86
   3 -10   1   22.60    5.67
   8 -14   2    8.83    4.82
   9 -17   3   29.73    7.03
 -11   0   5    5.12    7.22
 -11   1   5    0.85    6.02
 -10   1   4   67.26    9.89
  -9 -11   6    0.86    9.75
  -9  -8   5    2.28    8.74
  -9  -4   4   27.31    9.51
  -8 -13   6    5.17   10.29
  -8 -11   5   12.32   11.14
  -8  -7   4   56.61   11.33
  -8  -2   3   28.00    7.23
  -7 -13   5   28.90   12.69
  -7 -10   4   25.99   10.94
  -6 -15   5   39.73   13.46
  -6 -12   4  128.42   16.83
  -6  -8   3   28.56    8.08
  -6  -2   2    0.03    4.07
  -5 -16   5   14.26   10.32
  -5 -10   3   35.68    9.67
  -5  -5   2   49.42    7.98
  -4 -15   4    4.86    9.68
  -4 -12   3    2.25    7.53
  -3  -9   2   -2.10    5.51
  -3  -3   1  913.61   21.03
  -2  -5   1  137.11    9.68
  -1 -12   2  182.24   14.83
   0 -21   5   24.97   11.05
   0 -19   4   -2.87    8.75
   0  -8   1   -2.54    4.57
   1 -17   3   14.63    8.29
   1  -9   1   37.35    6.17
   2 -22   5    3.73    9.96
   2 -20   4   25.19   10.36
   2 -14   2  117.38   11.71
   3 -18   3    3.51    8.27
   4 -18   3    6.11    7.32
   5 -18   3    5.12    6.30
   5 -15   2   42.77    7.79
   6 -18   3   -4.13    4.98
   7 -18   3    3.81    5.89
  10 -13   2    8.63    3.24
 -11  -1   5    1.45    7.20
 -10  -5   5   -4.88    7.16
 -10   0   4  147.97   13.72
  -9  -9   5    5.44    9.57
  -8  -8   4   16.30    8.81
  -7  -6   3  127.37   13.02
  -7   2   2  530.57   16.69
  -5 -17   5   25.34   12.45
  -5 -14   4   12.25   10.39
  -4 -18   5   21.44   12.25
  -4  -8   2  165.15   13.69
  -3 -17   4    4.01    9.96
  -3 -14   3  178.62   17.42
  -2 -20   5   -0.05    9.02
  -2 -18   4    3.41   10.13
  -2 -15   3  115.92   14.84
  -2 -11   2  304.81   18.56
  -1 -21   5   35.52   13.02
  -1 -19   4   14.22    9.70
  -1 -16   3   23.00    9.44
  -1  -7   1 4735.32   53.17
   0 -13   2   -2.46    5.74
   1 -20   4   14.09    9.69
   1 -14   2   50.24    8.92
   2 -18   3   -1.77    7.77
   2 -10   1   16.04    5.31
   3 -21   4    8.99    9.37
   3 -15   2   74.30   10.14
   4 -21   4   10.08    8.81
   4 -15   2   13.28    5.32
   5 -21   4    2.18    7.64
   6 -21   4    2.56    8.33
   6 -15   2   15.59    5.75
   7 -21   4    7.25    8.03
   8 -18   3   10.68    6.38
   9 -14   2    6.02    3.79
 -11  -2   5   -2.72    7.29
 -10  -6   5   15.35    9.17
 -10  -1   4   69.61   10.95
  -9  -5   4   20.85    8.57
  -9   3   3   37.58    6.73
  -8 -12   5    0.12    9.33
  -8  -3   3   37.63    7.61
  -7 -14   5   -1.71    9.32
  -7 -11   4   -2.53    8.67
  -7   1   2    2.32    4.19
  -6 -16   5   24.22   12.22
  -6 -13   4   12.84   10.35
  -6  -9   3  261.01   19.25
  -6  -3   2  222.65   13.69
  -5 -15   4    2.41    8.92
  -5 -11   3   -0.70    6.97
  -5  -6   2    4.52    5.56
  -4 -19   5    3.57   11.12
  -4 -16   4   -5.61    9.11
  -4 -13   3   75.83   12.69
  -4  -1   1  531.95   15.19
  -3 -10   2   85.93   11.02
  -2 -21   5   21.70   11.10
   0 -22   5   -3.72    9.46
   0 -20   4   23.80   10.89
   0 -17   3    3.76    7.76
   1 -18   3    3.19    8.60
   2 -21   4    2.44    8.72
   2 -15   2   20.17    7.62
   4 -11   1  123.28    8.96
   5 -19   3    0.13    6.33
   5 -11   1   13.91    4.09
   7 -15   2   36.38    6.93
 -11  -3   5    2.44    8.23
 -10  -7   5    3.34    8.54
 -10  -2   4    1.76    6.74
  -9 -10   5    3.45    9.15
  -9  -6   4    9.76    7.74
  -9   2   3    2.57    4.88
  -8 -13   5    6.92   10.60
  -8  -9   4   21.59    9.91
  -8  -4   3  139.49   13.54
  -7 -15   5   21.20   11.74
  -7 -12   4    3.95   10.02
  -7  -7   3    9.46    6.61
  -6 -10   3   28.27    9.47
  -6  -4   2   11.39    6.39
  -5 -18   5    8.48   11.33
  -5 -12   3   13.69    8.47
  -4 -17   4   38.76   12.25
  -4  -9   2   51.16    9.32
  -3 -18   4   30.65   12.45
  -3 -15   3   73.71   12.97
  -3  -4   1  150.27    9.96
  -2 -19   4   72.43   14.77
  -2 -16   3  178.15   17.99
  -2 -12   2    3.73    6.65
  -2  -6   1  441.94   16.92
  -1 -22   5    8.45   10.93
  -1 -20   4   14.82    9.57
  -1 -17   3   15.91    8.97
  -1 -13   2  135.11   13.56
   0 -14   2  319.34   19.50
   0  -9   1   -0.12    4.39
   1 -21   4    7.36    9.37
   3 -19   3    2.76    7.21
   3 -11   1  631.72   19.89
   4 -22   4   31.48   11.41
   4 -19   3    6.93    7.15
   5 -22   4   14.76    9.94
   6 -19   3    1.84    6.39
   8 -15   2    0.39    4.20
   9 -18   3    3.55    5.32
 -11  -4   5    2.93    8.58
 -10  -8   5   15.86    9.88
 -10  -3   4    6.24    7.20
  -9 -11   5    2.17    9.25
  -9  -7   4   -2.02    8.40
  -9   1   3   43.62    7.72
  -8 -10   4   11.39    9.63
  -7  -8   3   44.59    9.91
  -7   0   2    2.34    4.31
  -6 -17   5    1.44   10.64
  -6 -14   4   -2.94    8.47
  -5 -16   4   39.32   13.07
  -5  -7   2  169.28   13.82
  -4 -20   5   44.13   14.61
  -4 -14   3   92.58   13.84
  -3 -21   5    8.99   11.35
  -3 -11   2   81.74   11.37
  -2 -22   5   16.25   12.26
  -1  -8   1  742.72   22.65
   0 -21   4   -1.86    8.81
   0 -18   3   -2.11    7.32
   1 -15   2   65.07    9.94
   1 -10   1  190.16   11.88
   2 -19   3   30.93    9.57
   3 -22   4    0.98    8.55
   3 -16   2   39.27    8.50
   4 -16   2   13.26    6.11
   5 -16   2    1.48    5.38
   6 -22   4   10.79    8.20
   6 -16   2   37.86    7.69
   7 -19   3    3.46    6.04
 -11  -5   5    3.00    8.88
 -10  -9   5    2.29   10.05
  -9 -12   5   13.85   11.66
  -9  -8   4    6.12   10.03
  -9   0   3    0.84    5.09
  -8 -14   5    0.43    9.89
  -8 -11   4   13.73   10.75
  -8  -5   3   34.12    8.07
  -7 -16   5    2.16   10.41
  -7 -13   4    5.19    9.77
  -7  -1   2    5.38    5.22
  -6 -18   5    7.71   11.38
  -6 -15   4   24.66   12.02
  -6 -11   3  173.03   17.09
  -6  -5   2    0.17    4.94
  -5 -19   5    5.13   10.31
  -5 -13   3    9.67    8.53
  -5  -8   2  434.01   21.78
  -4 -18   4   25.85   11.70
  -4 -10   2   37.44    8.90
  -3 -19   4    4.93    9.94
  -3 -16   3    9.61    8.87
  -3  -5   1  489.61   17.72
  -2 -20   4   37.41   12.51
  -2 -17   3   84.57   13.97
  -2 -13   2   17.70    7.94
  -2  -7   1  293.73   14.90
  -1 -21   4    9.80   10.51
  -1 -18   3    0.01    7.80
  -1 -14   2   56.01   10.18
   0 -15   2   -0.68    6.99
   1 -22   4   11.46   10.17
   1 -19   3   13.02    8.56
   2 -16   2   20.45    6.91
   2 -11   1    2.91    4.25
   3 -20   3   29.63   10.48
   4 -20   3   12.35    8.15
   5 -20   3    5.45    7.45
   8 -19   3    3.42    5.70
 -12   1   5    9.08    7.17
 -12   2   5    8.67    6.77
 -11  -6   5    2.84    9.31
 -11   3   4   24.44    7.07
 -11   6   4    4.74    4.47
 -10 -10   5   -0.04   10.37
 -10  -4   4   21.08    7.92
  -9  -1   3   29.37    7.34
  -8 -15   5    4.26   10.64
  -8  -6   3   -1.62    5.49
  -7 -17   5    1.67   10.61
  -7 -14   4   28.79   12.45
  -7  -9   3  127.93   14.70
  -5 -17   4   -5.07    9.15
  -4 -15   3   10.20    8.83
  -3 -12   2  289.15   19.32
  -1  -9   1   36.04    7.11
   0 -22   4   45.85   13.09
   0 -19   3  190.60   19.00
   0 -10   1    0.05    4.49
   1 -16   2   10.33    6.39
   2 -20   3   64.94   12.95
   3 -23   4   14.25    9.77
   4 -23   4   32.90   11.07
   4 -12   1   -0.85    3.90
   5 -23   4   -1.53    7.86
   6 -20   3    6.55    7.04
   7 -16   2   12.12    5.71
 -12  -1   5   15.84    8.36
 -12   0   5    4.85    7.17
 -11  -7   5   10.41    9.44
 -11   1   4   25.02    7.80
 -11   2   4    9.12    6.17
 -10  -5   4   56.27   10.58
  -9 -13   5    3.62    9.97
  -9  -9   4    2.44    7.93
  -9  -2   3    5.40    5.45
  -8 -16   5   20.68   12.67
  -8 -12   4   58.11   13.01
  -8  -7   3   26.02    9.07
  -7 -10   3   32.99   10.01
  -7  -2   2  507.99   19.94
  -6 -16   4   25.59   11.75
  -6 -12   3   72.75   12.76
  -6  -6   2   47.73    8.58
  -5 -18   4    3.12   10.22
  -5 -14   3   29.04   10.40
  -5  -9   2  334.19   19.97
  -4 -19   4   63.49   14.97
  -4 -11   2   -0.83    6.47
  -3 -17   3    5.29    8.76
  -3  -6   1  534.74   19.50
  -2 -21   4   -3.52    9.40
  -2 -18   3   -5.21    8.86
  -2 -14   2  120.27   13.67
  -2  -8   1 1918.88   37.58
  -1 -22   4   15.33   11.19
  -1 -19   3   14.86   10.05
  -1 -15   2   62.38   10.94
   1 -23   4    3.78    9.64
   1 -20   3   38.34   11.27
   1 -11   1   23.37    5.88
   3 -17   2   35.10    8.51
   3 -12   1  110.76    9.25
   4 -17   2   85.70   10.60
   5 -17   2  103.23   11.34
   5 -12   1   19.10    4.87
   7 -20   3   -1.46    5.77
   9 -15   2   32.90    5.33
 -12  -2   5    5.96    8.56
 -11  -8   5   -1.53    8.61
 -11   0   4   15.90    7.44
 -10 -11   5    5.02    9.77
 -10  -6   4   -6.10    6.62
  -9 -14   5   -1.37    9.62
  -9 -10   4    2.36    8.38
  -9  -3   3   39.45    8.31
  -8 -13   4    8.57    9.67
  -8  -8   3  637.19   30.05
  -7 -15   4   42.17   13.15
  -7 -11   3   19.92   10.29
  -7  -3   2   83.44    9.49
  -6 -17   4   30.02   12.28
  -6 -13   3   75.64   13.23
  -6  -7   2    8.53    6.39
  -5 -15   3   87.17   14.34
  -4 -20   4   17.82   12.25
  -4 -16   3   46.69   11.83
  -3 -13   2   12.83    7.70
   0 -23   4    0.16    9.29
   0 -20   3    0.91    8.79
   0 -16   2  126.01   13.57
   2 -21   3   -4.70    8.59
   2 -17   2   54.05    9.85
   2 -12   1    9.79    4.87
   3 -24   4    8.21   10.61
   3 -21   3   25.52    9.67
   4 -21   3   21.09    8.88
   5 -21   3    8.35    8.19
   6 -21   3   -5.01    6.52
   6 -17   2   12.94    6.35
   6 -12   1   72.24    6.70
   8 -20   3   27.45    7.76
   8 -16   2    2.44    4.17
 -11  -9   5   -0.12    9.74
 -11  -2   4   15.12    8.16
 -11  -1   4   21.18    7.95
 -10 -12   5   18.71   11.41
 -10  -7   4    3.28    7.87
  -9 -15   5    1.78   10.69
  -9 -11   4    6.22    9.01
  -9  -4   3   21.29    7.67
  -8 -14   4    0.95   10.05
  -7 -16   4    1.85   10.17
  -7  -4   2    6.92    5.50
  -6  -8   2  190.03   15.94
  -5 -19   4   13.02   11.18
  -5 -10   2   13.40    7.67
  -4 -17   3   -4.25    8.94
  -4 -12   2   18.69    8.10
  -4  -4   1  737.87   21.40
  -3 -18   3    9.28   10.26
  -3  -7   1 2996.55   46.87
  -2 -19   3   27.82   11.63
  -2 -15   2   21.95    9.35
  -1 -23   4   -0.32    9.88
  -1 -20   3   19.85   10.99
  -1 -16   2   12.76    8.01
  -1 -10   1  206.88   13.59
   0 -11   1  412.70   18.65
   1 -24   4    4.82    9.75
   1 -21   3   42.05   11.71
   1 -17   2  154.24   14.81
   1 -12   1  233.51   14.26
   2 -24   4   12.33   10.38
   4 -18   2   13.35    7.39
   7 -17   2   31.47    7.12
 -11  -3   4   21.69    8.86
 -10  -8   4    3.34    8.09
  -9 -12   4    4.30    9.23
  -9  -5   3   27.75    8.53
  -8  -9   3   49.05   11.24
  -7 -12   3   16.55    9.31
  -7  -5   2   10.76    5.98
  -6 -18   4   -2.93    9.95
  -6 -14   3   17.08    9.75
  -5 -20   4   18.50   12.49
  -5 -16   3    4.38    9.98
  -5 -11   2    2.29    6.08
  -4 -21   4   -3.04   10.35
  -4 -13   2   20.25    8.47
  -4  -5   1   91.35    9.00
  -3 -22   4   10.07   11.25
  -3 -14   2   67.61   11.58
  -2  -9   1  937.63   27.46
   0 -24   4   15.25   10.75
   0 -21   3   16.10   10.67
   0 -17   2    2.69    7.07
   2 -22   3   22.69   10.84
   2 -18   2   53.63   10.09
   2 -13   1   22.03    6.78
   3 -22   3    1.74    8.66
   3 -18   2   41.96    8.50
   3 -13   1   56.32    7.43
   4 -22   3    0.75    8.08
   5 -22   3    1.78    7.84
   5 -18   2    5.17    6.30
   5 -13   1    4.25    4.62
   7 -21   3   -2.42    5.93
 -11  -5   4    2.53    7.99
 -11  -4   4   17.38    8.34
 -10  -9   4   -4.17    7.73
 -10   1   3  118.59   11.30
 -10   2   3   -0.50    4.95
 -10   5   3   80.33    7.66
  -9 -13   4   14.64   10.67
  -9  -6   3    2.77    6.88
  -8 -15   4   -4.69    9.22
  -8 -10   3   28.49    9.92
  -8   1   2    1.82    4.59
  -8   4   2    4.50    3.70
  -7 -17   4   13.01   11.08
  -7 -13   3    9.03    8.88
  -7  -6   2  236.99   16.80
  -6 -19   4    2.31   10.55
  -6 -15   3   20.11   11.18
  -6  -9   2    2.79    5.76
  -5 -17   3   -0.99    8.64
  -5  -1   1   72.00    7.33
  -4 -18   3   15.89   11.13
  -3 -19   3    1.40    9.06
  -3 -15   2   57.34   11.50
  -3  -8   1    3.53    6.06
  -2 -16   2   18.46    8.11
  -2 -10   1   23.97    6.93
  -1 -24   4   13.68   11.39
  -1 -21   3   32.56   11.87
  -1 -17   2  153.44   16.06
  -1 -11   1   23.85    6.81
   0 -12   1    1.19    5.06
   1 -22   3   -0.34    8.24
   1 -18   2  104.62   13.33
   6 -22   3   10.19    8.50
   6 -18   2    8.40    6.49
   7 -12   1   60.23    5.80
   8 -21   3   -1.33    5.86
 -11  -6   4    6.41    9.20
 -10 -10   4    4.39    8.91
 -10  -1   3  107.59   11.49
 -10   0   3    6.64    6.25
 -10   6   3    1.12    3.86
  -9  -8   3   -2.21    8.12
  -9  -7   3    1.52    6.76
  -8 -16   4    0.44   10.00
  -8 -11   3    1.92    8.50
  -8  -1   2    3.65    5.24
  -8   0   2   34.03    6.51
  -7 -18   4    8.06   10.81
  -7 -14   3    5.49   10.31
  -7  -7   2  199.76   16.23
  -6 -20   4    0.12   11.18
  -6 -16   3   33.99   11.79
  -6 -10   2    0.08    6.59
  -5 -21   4    4.52   11.25
  -5 -12   2  122.96   14.21
  -5  -2   1  296.42   13.32
  -4 -22   4   17.94   12.40
  -4 -19   3    3.45    9.26
  -4 -14   2   19.43    8.83
  -4  -6   1  166.90   12.07
  -3 -23   4   10.96   11.81
  -3 -20   3   36.38   12.85
  -2 -24   4   16.44   12.27
   0 -22   3   -3.99    8.48
   0 -18   2    4.60    7.36
   1 -13   1    8.12    5.51
   2 -19   2    4.38    7.94
   3 -23   3   25.29   10.87
   3 -19   2   19.42    7.92
   4 -23   3   10.74    9.42
   6 -13   1   87.02    7.42
   7 -22   3   -5.47    5.75
   7 -18   2    6.02    5.64
   8 -17   2   -2.40    3.91
   9 -16   2    2.94    3.75
 -11  -7   4    3.70    7.94
 -10 -11   4   10.96    9.97
 -10  -3   3    7.58    6.88
 -10  -2   3    0.21    5.88
 -10   7   3   33.43    4.74
  -9 -14   4    3.92    9.86
  -9  -9   3   31.43   10.96
  -8 -17   4   24.85   12.67
  -8 -12   3   34.04   11.31
  -8  -2   2    0.59    5.73
  -7 -19   4    1.49    9.39
  -7  -8   2  193.86   16.40
  -6 -11   2    3.63    7.28
  -5 -18   3   -5.75    9.64
  -5 -13   2   35.10   10.02
  -5  -3   1  159.92   10.65
  -4 -15   2   15.41    9.98
  -4  -7   1  111.81   10.72
  -3 -16   2   55.06   11.65
  -3  -9   1 3134.16   52.15
  -2 -17   2   73.07   12.57
  -2 -11   1    0.69    5.52
  -1 -22   3   -1.57    9.13
  -1 -18   2  105.34   14.78
  -1 -12   1  261.89   16.46
   0 -13   1  119.04   11.71
   1 -23   3   12.20    9.96
   1 -19   2   -0.12    6.80
   2 -23   3    7.90    9.09
   2 -14   1   22.30    6.36
   3 -14   1  190.18   12.79
   5 -23   3    0.56    8.10
   5 -19   2    9.26    6.68
 -11  -8   4    6.31    8.50
 -10 -12   4   -3.00    8.78
 -10  -4   3   12.85    7.05
  -9 -15   4   13.28   11.20
  -9 -10   3    8.45   10.08
  -8 -18   4   -2.14   10.86
  -8 -13   3   32.93   11.77
  -8  -4   2    8.54    6.53
  -8  -3   2  161.38   12.62
  -7 -15   3   -6.77    9.21
  -6 -21   4   17.41   12.88
  -6 -17   3   12.74   10.96
  -5 -19   3   -0.19    9.75
  -5 -14   2    8.00    8.31
  -5  -4   1  110.31    9.70
  -4 -20   3    2.59    9.90
  -3 -21   3   23.62   11.70
  -3 -17   2   37.67   12.02
  -3 -10   1   15.24    7.26
  -2 -22   3   27.87   11.83
  -2 -18   2   52.92   11.75
   0 -23   3   -3.44    8.57
   0 -19   2    2.72    7.40
   1 -14   1   47.81    8.60
   2 -20   2   21.79    9.85
   3 -24   3    2.55    9.25
   3 -20   2   33.47   10.03
   5 -14   1  205.92   11.98
   6 -19   2    7.40    5.85
 -12  -2   4    4.50    7.79
 -12  -1   4    3.26    6.90
 -12   0   4   18.20    7.40
 -12   1   4   -2.59    5.50
 -12   2   4   10.71    6.03
 -11 -10   4    8.82   10.36
 -11  -9   4    4.66    8.67
 -10 -13   4    7.13    9.82
 -10  -6   3    1.02    7.80
 -10  -5   3   82.04   11.77
  -9 -16   4   40.32   13.43
  -9 -11   3   12.51   10.17
  -8 -14   3   14.39   10.86
  -8  -5   2  212.93   15.36
  -7 -16   3   26.49   11.95
  -7  -9   2   -6.84    5.38
  -6 -18   3    0.96    9.60
  -6 -12   2   58.74   11.50
  -5  -5   1 1686.74   35.47
  -4 -21   3    9.35    9.66
  -4 -16   2    7.49    8.63
  -4  -8   1  124.82   11.72
  -3 -22   3   10.58    9.71
  -2 -12   1   15.83    7.06
  -1 -19   2    8.85    8.57
  -1 -13   1    4.01    6.11
   0 -24   3   -5.84   10.06
   0 -20   2   37.37   11.53
   0 -14   1    0.99    6.08
   1 -24   3    0.44    8.70
   1 -20   2    5.51    7.57
   2 -24   3   -2.55    8.32
   2 -15   1   11.86    6.63
   4 -24   3    0.30    7.93
   5 -24   3    0.34    9.10
   5 -20   2   13.50    7.79
   8 -18   2    7.31    4.92
 -12  -5   4   -0.34    8.11
 -12  -4   4   11.21    8.60
 -12  -3   4    0.35    6.56
 -11 -11   4   -0.31    9.43
 -10 -14   4   16.32   11.32
 -10  -7   3   28.09    9.38
  -9 -17   4   -1.44   10.30
  -9 -12   3   -5.64    8.90
  -8 -15   3   -4.44    9.64
  -8  -6   2    5.94    5.91
  -7 -17   3   35.06   12.50
  -7 -10   2  157.89   15.94
  -6 -19   3   12.92   10.05
  -6 -13   2   87.59   13.46
  -5 -20   3    5.84   10.42
  -5 -15   2   48.34   11.72
  -5  -6   1  567.03   22.03
  -4 -17   2   94.28   14.55
  -4  -9   1  232.47   15.80
  -3 -18   2   53.08   12.26
  -2 -19   2    8.33    8.81
  -2 -13   1   27.89    8.17
  -1 -20   2   -0.41    9.35
  -1 -14   1   55.19    9.85
   1 -15   1  725.25   27.25
   2 -25   3    2.79   10.29
   2 -21   2    3.32    8.38
   3 -25   3    8.56    9.97
   3 -21   2   27.93   10.11
   6 -20   2   24.83    7.35
   6 -14   1   63.19    7.05
   7 -19   2    1.64    5.06
   7 -13   1  313.23   11.51
   9 -17   2   13.22    4.53
 -12  -7   4    0.33    8.78
 -12  -6   4    0.92    8.62
 -11 -12   4   13.50   10.66
 -10 -15   4   31.43   13.00
 -10  -9   3   -3.28    8.84
 -10  -8   3   -1.13    7.47
  -9 -13   3    3.15    9.40
  -8  -8   2    8.57    8.29
  -8  -7   2   11.08    7.06
  -7 -18   3    0.60    8.84
  -7 -11   2   13.44    9.04
  -6 -14   2    0.34    7.79
  -5 -21   3   -2.14    9.84
  -5 -16   2    4.98    8.89
  -5  -7   1   17.06    6.70
  -4 -22   3   -1.27    9.92
  -4 -10   1  356.31   19.83
  -3 -23   3   19.23   11.79
  -3 -19   2    2.82   10.32
  -3 -12   1  118.31   12.90
   0 -25   3   33.93   12.71
   0 -21   2    6.88    9.05
   0 -15   1  873.61   30.97
   1 -25   3   -2.95    8.81
   1 -21   2   30.94    9.96
   2 -16   1  228.15   16.14
   4 -25   3    7.75    8.72
   4 -21   2   26.68    8.52
   5 -21   2   -2.19    6.36
   5 -15   1   -1.41    4.03
 -12  -8   4   15.77   10.50
 -11 -13   4   10.68   10.73
 -10 -16   4   -0.08   10.65
 -10 -10   3   22.54   10.03
  -9 -14   3   -2.19    8.73
  -8 -16   3    2.26    9.69
  -8  -9   2   84.92   12.44
  -7 -12   2  254.96   20.47
  -6 -20   3    3.56   10.42
  -6 -15   2    8.85    8.95
  -6  -2   1  191.97   11.76
  -6   0   1   10.31    4.34
  -5 -22   3   -3.32   10.73
  -5 -17   2  110.19   16.05
  -4 -23   3   16.40   11.99
  -4 -18   2   16.53   10.68
  -4 -11   1  136.37   13.76
  -3 -24   3    4.00   11.22
  -3 -13   1   60.41   10.70
  -2 -14   1   15.27    7.71
  -1 -25   3    0.83    9.84
  -1 -21   2   31.46   11.55
  -1 -15   1  766.10   30.03
   0 -16   1    4.60    8.28
   1 -16   1   12.48    6.69
   2 -26   3   -0.23   10.13
   2 -22   2    7.45    9.37
   3 -22   2    2.24    8.24
   4 -16   1  217.62   14.32
   7 -20   2   20.14    6.74
   8 -19   2   19.68    5.97
 -12  -9   4    5.42    9.04
 -11  -5   3   -2.50    6.50
 -11  -4   3    7.68    7.55
 -11  -3   3   11.13    7.43
 -11  -2   3    4.99    6.46
 -11  -1   3   48.33    8.82
 -11   0   3   84.76   10.27
 -11   1   3   46.59    7.94
 -10 -11   3    8.19    9.03
  -9 -15   3   -0.19    9.13
  -9  -3   2   28.18    7.60
  -9  -2   2   22.74    6.79
  -9  -1   2   19.86    6.15
  -9   0   2   13.87    5.25
  -9   1   2   17.71    5.34
  -8 -17   3    2.18   10.07
  -8 -10   2    0.31    7.34
  -7 -19   3    9.65   10.16
  -7 -13   2   22.33   10.06
  -6 -21   3    0.46   10.71
  -6 -16   2   38.67   12.23
  -6  -4   1    4.23    5.67
  -6  -3   1  432.13   17.49
  -5  -9   1    9.79    6.85
  -4 -19   2    3.17    9.99
  -4 -12   1   -0.12    6.72
  -3 -20   2   36.53   12.17
  -2 -25   3    8.32   11.03
  -2 -15   1   10.34    7.64
  -1 -16   1   13.07    8.56
   0 -26   3   -0.93    9.79
   0 -22   2    7.85    9.58
   1 -26   3   14.07   10.70
   1 -17   1    7.16    6.92
   2 -17   1  142.98   13.61
   4 -22   2    4.09    6.25
   5 -16   1  122.99   10.50
   6 -21   2   -2.65    5.80
   6 -15   1  133.23    9.91
 -11  -7   3    6.78    9.11
 -11  -6   3   14.78    7.62
 -10 -12   3   -1.64    8.45
  -9 -16   3   13.97   10.96
  -9  -6   2    0.50    6.67
  -9  -5   2  148.85   13.79
  -9  -4   2   16.77    6.04
  -8 -18   3    8.22   10.86
  -8 -11   2   81.27   12.96
  -7 -20   3    3.16   10.79
  -7 -14   2   90.01   14.53
  -6 -22   3   10.53   11.83
  -6 -17   2   15.05   11.36
  -6  -6   1   18.61    6.46
  -6  -5   1    4.62    5.10
  -5 -23   3   -0.89   10.84
  -5 -18   2    2.33    9.87
  -5 -10   1   80.83   11.20
  -4 -24   3   -3.26   10.95
  -4 -20   2    0.48   10.64
  -4 -13   1  205.48   17.63
  -3 -25   3   -4.98   10.39
  -3 -21   2   20.32   10.73
  -3 -14   1  221.47   17.41
  -1 -26   3   10.90   10.97
   0 -17   1    0.01    6.36
   2 -23   2    3.72    8.33
   3 -23   2    1.80    8.34
   4 -17   1   20.69    6.94
   5 -22   2    0.04    6.84
   7 -14   1    9.11    4.02
 -13  -2   4    8.73    7.88
 -13  -1   4    9.29    7.01
 -13   0   4    3.11    6.23
 -11  -9   3    0.88    8.20
 -11  -8   3   -1.44    7.46
 -11   4   3    4.01    4.19
 -10 -14   3    3.71    9.83
 -10 -13   3    8.19    9.71
  -9 -17   3   16.84   11.64
  -9  -8   2    4.30    8.43
  -9  -7   2  127.15   13.99
  -8 -19   3    0.26   10.79
  -8 -12   2    0.19    7.83
  -7 -21   3   -0.80   10.74
  -7 -15   2   40.20   12.50
  -6  -8   1    1.03    7.15
  -6  -7   1   -0.54    5.41
  -5 -19   2    9.18   11.01
  -5 -11   1   25.33    8.53
  -3 -15   1  133.40   14.81
  -2 -22   2    2.46    9.21
  -2 -16   1  228.59   18.60
  -1 -17   1   -2.58    6.67
   0 -23   2    2.32    8.95
   1 -18   1   11.29    7.13
   2 -18   1    0.15    5.08
   3 -18   1   28.08    7.79
   4 -23   2    8.39    7.64
   6 -22   2    4.55    6.39
   7 -21   2    0.50    5.31
   8 -20   2    1.66    4.86
 -13   1   4   10.04    5.93
 -11 -11   3    2.31    9.89
 -11 -10   3    5.27    8.72
 -10 -15   3   41.59   13.14
  -9 -18   3    0.01   10.38
  -9 -10   2    3.26    8.72
  -9  -9   2   14.44    8.92
  -8 -20   3   32.30   13.67
  -8 -14   2   10.44   10.55
  -8 -13   2    7.48    8.76
  -7 -16   2   18.77   11.21
  -6 -18   2    5.49   10.36
  -6  -9   1   83.26   11.40
  -5 -20   2    8.60   10.67
  -5 -12   1   22.12    7.83
  -4 -21   2   18.15   11.07
  -4 -14   1   90.79   12.93
  -3 -22   2   -8.42    8.88
  -3 -16   1   51.91   11.22
  -2 -23   2   -3.58    9.10
  -2 -17   1  157.00   16.34
  -1 -18   1    3.87    7.47
   0 -24   2    0.30    8.76
   0 -18   1   -1.50    6.75
   0  -6   0  220.92   10.08
   1 -24   2    9.26    9.47
   1  -7   0   -2.34    3.17
   2 -24   2   22.98   10.12
   3 -24   2   -4.73    8.01
   4 -18   1    0.38    5.66
   5 -23   2   23.03    9.05
   5 -17   1   20.80    6.19
   6 -16   1   -0.45    4.36
 -11 -12   3   -0.02    8.72
 -11   5   3    2.58    3.56
 -10 -16   3    7.69   10.69
  -9 -19   3    8.58   11.25
  -9 -11   2   -4.27    7.26
  -9   4   2   20.89    4.47
  -8 -15   2    4.73    9.89
  -7 -17   2   36.71   12.73
  -6 -19   2    6.26   10.21
  -6 -10   1   10.44    7.59
  -5 -21   2    3.36   10.15
  -5 -13   1   -0.61    7.27
  -4 -22   2    5.26   10.21
  -4 -15   1   -2.41    7.49
  -3 -23   2    5.74   10.16
  -3 -17   1   75.40   12.91
  -2 -18   1   -1.93    7.47
  -1  -5   0   -0.54    3.64
   0 -19   1  172.82   16.67
   0  -7   0   -1.06    4.88
   1 -19   1    4.02    6.96
   1  -8   0    1.47    3.74
   2 -19   1   49.27    9.80
   2  -8   0  510.40   14.58
   3 -19   1  133.29   13.81
   4 -24   2   -1.53    7.05
   6 -23   2    4.82    6.92
   7 -22   2    2.15    5.93
   7 -15   1   25.58    5.12
 -12  -6   3    7.30    8.39
 -12  -5   3    4.45    7.77
 -12  -4   3   -0.22    6.79
 -12  -3   3    5.64    6.90
 -11 -14   3   10.90   11.06
 -11 -13   3    1.31    9.55
 -10 -17   3   -3.70    9.86
  -9 -13   2   11.86   10.58
  -9 -12   2   11.17    9.45
  -8 -16   2   -0.94    9.73
  -7 -18   2    0.16    9.88
  -7  -7   1  107.14   12.42
  -7  -6   1   -4.61    5.12
  -7  -5   1  198.20   14.17
  -7  -4   1   70.68    9.29
  -7  -3   1  592.98   21.39
  -7  -2   1   80.50    8.92
  -6 -20   2   20.61   11.85
  -6 -12   1   59.69   11.64
  -6 -11   1  436.24   23.92
  -5 -22   2   -1.79   10.52
  -5 -14   1  223.87   19.00
  -4 -23   2   10.24   11.16
  -4 -16   1  214.76   19.08
  -2 -24   2   13.94   10.03
  -1 -25   2    3.41    9.97
  -1 -19   1    6.13    7.88
  -1  -7   0    0.44    4.64
  -1  -6   0   -0.02    4.20
   0 -25   2   11.06   10.58
   0  -8   0 6812.16   60.72
   1 -25   2    0.57    9.03
   1 -20   1   -0.77    7.91
   1  -9   0    3.76    3.96
   2 -25   2    0.39    8.16
   2 -20   1   47.24   10.78
   2  -9   0   13.65    4.74
   3 -25   2   -3.83    7.47
   4 -19   1    7.01    6.54
   5 -24   2   -1.92    7.25
   5 -18   1    1.76    5.08
   6 -17   1    0.24    5.18
   8 -21   2   15.71    6.13
 -12  -8   3    1.48    7.60
 -12  -7   3    2.98    7.54
 -12  -2   3    5.34    6.16
 -12  -1   3   13.28    6.77
 -12   0   3    0.27    5.47
 -11 -15   3   27.49   12.55
 -10 -18   3    5.77   11.49
 -10  -8   2    7.96    8.90
 -10  -7   2    1.32    7.02
 -10  -6   2   50.66   10.10
 -10  -5   2   19.14    7.59
 -10  -4   2    5.44    5.96
 -10  -3   2    0.77    5.75
 -10  -2   2   32.44    7.58
 -10  -1   2   19.45    6.24
  -9 -14   2    1.41    9.65
  -8 -17   2    1.03    9.62
  -7 -19   2   -0.86   10.19
  -7  -9   1  295.18   19.45
  -7  -8   1   10.45    7.13
  -7  -1   1    9.59    4.85
  -6 -21   2   -7.97    9.28
  -6 -13   1   79.83   12.95
  -5 -15   1    4.94    8.35
  -4 -17   1   27.05   10.32
  -3 -18   1   21.36    9.83
  -2 -25   2    7.78   10.71
  -2 -19   1   60.16   12.26
  -1 -20   1    5.58    8.09
  -1  -8   0   -5.86    4.58
   0 -26   2   16.13   11.48
   0 -20   1    3.30    7.80
   0  -9   0   -4.33    4.49
   1 -26   2   23.79   12.05
   1 -10   0   -1.64    3.71
   2 -26   2    5.66    9.42
   2 -10   0  141.59    9.71
   3 -20   1    6.73    6.69
 -12 -11   3    2.15    8.91
 -12 -10   3    4.63    8.53
 -12   1   3    6.69    5.37
 -11   6   3   11.81    3.60
 -10 -11   2    0.83    8.89
 -10 -10   2    8.08    9.23
 -10  -9   2   10.39    8.46
 -10   0   2    0.02    5.19
  -9 -15   2   29.72   11.60
  -8 -18   2    1.36   10.15
  -7 -20   2   13.44   11.44
  -7 -10   1  262.79   19.10
  -7   0   1    9.43    4.19
  -6 -22   2    7.38   10.94
  -6 -14   1   46.26   11.34
  -5 -23   2   19.83   12.39
  -5 -17   1   16.72   11.20
  -5 -16   1  121.33   15.71
  -4 -24   2    8.52   10.04
  -4 -18   1    4.15    8.56
  -3 -25   2   -0.82   10.29
  -3 -19   1  123.69   16.26
  -2 -26   2   -3.80    9.82
  -2 -20   1   41.85   11.47
  -2  -7   0 4009.44   50.29
  -2  -6   0  312.90   14.33
  -2  -5   0 1591.31   28.22
  -2  -4   0  183.30    9.82
  -1 -26   2   19.02   11.46
  -1 -21   1    0.62    9.40
  -1 -10   0   -0.43    4.83
  -1  -9   0   -3.54    4.36
   0 -21   1   84.80   13.56
   0 -11   0   -0.81    5.81
   0 -10   0  496.97   18.87
   1 -21   1   13.25    8.84
   1 -11   0    0.62    3.96
   2 -21   1    3.49    7.28
   3 -26   2   15.94    9.71
   3  -9   0    1.18    3.36
   4 -20   1   39.27    8.98
   5 -25   2    1.91    7.93
   5 -19   1   26.06    7.87
   6 -24   2    2.87    6.78
   6 -18   1    4.84    5.48
   7 -23   2   17.24    7.25
   7 -16   1    3.50    4.26
 -12 -12   3    0.07    9.02
 -10 -13   2    6.36    9.71
 -10 -12   2    6.93    9.16
 -10   1   2   22.69    6.34
  -9 -17   2   15.83   11.52
  -9 -16   2   -0.68    9.49
  -8 -19   2   30.48   12.98
  -7 -21   2    8.36   11.15
  -7 -13   1  299.01   22.96
  -7 -12   1   55.84   12.08
  -6 -23   2   11.09   11.88
  -6 -16   1    2.94   10.17
  -6 -15   1  139.45   16.67
  -5 -24   2   -2.13   10.65
  -5 -18   1   10.36    9.46
  -4 -25   2    0.53   10.69
  -4 -19   1    4.08    9.83
  -3 -26   2   10.53   11.91
  -3 -20   1   -6.97    8.91
  -2 -21   1   -1.18    9.06
  -2  -9   0   11.47    6.25
  -2  -8   0  507.10   19.58
  -1 -27   2    3.13   10.33
  -1 -11   0    4.90    5.28
   0 -27   2    1.41    9.69
   0 -22   1   -7.78    8.60
   0 -12   0  554.08   21.77
   1 -27   2   -1.26    8.89
   1 -22   1   50.61   12.26
   1 -12   0   -0.22    5.14
   2 -27   2    0.48    8.76
   2 -11   0   72.91    7.59
   3 -21   1    8.92    7.28
   3 -10   0   -2.15    3.59
   4 -26   2   14.48    9.05
 -10 -14   2    8.53    9.74
  -9 -18   2    7.78   10.73
  -8 -20   2    1.05   10.87
  -8  -9   1  114.56   14.60
  -8  -8   1  745.12   30.02
  -8  -7   1   70.33   10.60
  -8  -6   1   38.08    8.40
  -8  -5   1   35.91    8.61
  -8  -4   1  173.18   13.58
  -7 -22   2    2.34   11.07
  -7 -14   1    7.92    9.06
  -6 -17   1   -8.12    8.65
  -5 -19   1   27.13   11.17
  -4 -20   1   50.24   13.40
  -3 -21   1    9.73   10.56
  -3  -8   0    5.25    5.73
  -3  -7   0   -2.37    5.21
  -3  -6   0   -0.51    5.13
  -2 -27   2   -0.42   10.24
  -2 -22   1   80.92   15.16
  -2 -11   0   72.69    9.87
  -2 -10   0  138.50   11.93
  -1 -22   1   45.41   12.75
  -1 -12   0    2.16    5.40
   1 -13   0    5.29    5.96
   2 -22   1   70.04   12.29
   2 -12   0  217.87   12.75
   3 -22   1   33.22    9.78
   3 -11   0   -0.48    3.90
   4 -21   1    4.09    6.09
   5 -20   1    3.19    6.30
   6 -19   1    1.26    5.38
   7 -17   1   -2.06    4.09
 -13  -8   3   -2.23    8.61
 -13  -7   3    1.02    8.41
 -13  -6   3   -0.42    7.88
 -13  -5   3   -0.91    8.23
 -13  -4   3    3.09    7.37
 -12   3   3    2.45    4.18
 -11 -10   2   11.02   10.00
 -11  -9   2    6.55    9.14
 -11  -8   2   85.93   12.72
 -11  -7   2   15.62    8.08
 -11  -6   2   65.88   11.90
 -11  -5   2   20.77    8.59
 -11  -4   2    3.60    6.77
 -10 -16   2    6.05   10.09
 -10 -15   2   11.95   10.52
  -9 -19   2   18.85   12.18
  -8 -21   2   11.56   12.43
  -8 -11   1    0.81    7.57
  -8 -10   1    3.00    7.78
  -8  -3   1   54.07    7.86
  -7 -16   1    0.06   10.12
  -7 -15   1   25.31   10.35
  -6 -18   1   -2.27    9.57
  -5 -20   1    8.77   10.87
  -4 -21   1   -2.57    9.60
  -3 -22   1   45.40   13.54
  -3 -10   0   -0.41    5.44
  -3  -9   0    1.37    5.47
  -3  -5   0    0.99    4.77
  -3  -4   0   -2.99    4.08
  -2 -23   1   22.70   11.91
  -2 -12   0  238.10   16.49
  -1 -23   1   89.43   15.22
  -1 -13   0    3.05    5.87
   0 -23   1    5.55    9.07
   0 -14   0  993.08   31.33
   1 -23   1  103.66   15.05
   1 -14   0   -0.47    6.18
   2 -23   1   14.77    8.83
   2 -13   0  749.40   23.82
   3 -12   0   -0.75    4.13
   4 -22   1    2.48    7.12
 -13  -3   3   28.07    8.79
 -13  -2   3   -0.35    5.70
 -11 -13   2   -6.16   10.00
 -11 -12   2    5.63    9.24
 -11 -11   2   25.13   10.67
 -11  -3   2    7.50    7.09
 -11  -2   2    9.54    6.80
 -10 -17   2    4.72   10.33
  -9 -20   2    4.60   11.43
  -8 -14   1   14.97   10.82
  -8 -13   1    3.62    9.16
  -8 -12   1    9.16    8.47
  -8  -2   1    8.07    4.46
  -7 -17   1   -3.01    9.47
  -6 -19   1    1.95   10.24
  -5 -21   1   17.01   11.29
  -4 -22   1    1.79    9.83
  -3 -23   1   12.05   10.80
  -3 -12   0    2.25    6.31
  -3 -11   0   -3.26    5.55
  -3  -3   0   -0.92    3.68
  -2 -14   0  704.55   28.85
  -2 -13   0  775.98   29.21
  -1 -24   1   -5.00    8.78
  -1 -15   0   -0.45    6.53
  -1 -14   0   -1.43    6.00
   0 -24   1    4.35    8.81
   0 -15   0  -10.34    7.77
   1 -24   1    3.71    8.76
   1 -15   0   -0.52    6.60
   2 -14   0  669.20   23.70
   3 -23   1    9.83    7.25
   3 -13   0    0.97    4.31
   4 -10   0  795.79   17.37
   5 -21   1    6.94    5.62
   6 -20   1    6.85    5.65
   7 -18   1   59.14    7.42
 -13  -1   3   -0.59    5.30
 -12   4   3    0.29    3.83
 -11 -15   2   10.91   11.17
 -11 -14   2   58.15   13.96
 -11  -1   2   55.38    9.32
 -10 -19   2   -2.09   10.44
 -10 -18   2    6.14    9.64
 -10   3   2    4.11    4.16
  -8 -15   1    3.29    9.53
  -8  -1   1   -0.29    4.16
  -7 -18   1   66.65   14.90
  -6 -20   1    8.43   10.58
  -5 -22   1    2.44   10.48
  -4 -23   1   24.53   12.14
  -4 -10   0  826.43   29.32
  -4  -8   0 2372.24   45.29
  -4  -6   0 3275.02   48.60
  -4  -5   0 1364.88   30.31
  -3 -24   1    3.98   10.26
  -3 -14   0    1.74    6.97
  -3 -13   0    1.16    6.61
  -2 -24   1    4.91    9.94
  -2 -15   0   75.76   12.06
  -1 -25   1   13.98   10.98
  -1 -16   0   -1.18    6.08
   0 -25   1   15.79   10.76
   0 -16   0 3626.00   63.34
   1 -25   1   19.34   11.04
   1 -16   0    3.66    6.93
   2 -24   1    2.97    8.04
   2 -15   0   68.06    9.27
   3 -24   1    6.50    8.52
   3 -14   0    0.61    4.80
   4 -23   1   22.88    8.92
   4 -11   0  480.59   14.92
   5 -22   1   10.08    6.83
 -13   0   3    2.02    5.47
 -11 -17   2    0.56   10.71
 -11 -16   2    1.93   10.14
  -9 -12   1   22.05    9.67
  -9 -11   1   31.01   10.01
  -9 -10   1   42.22   10.46
  -9  -9   1    7.60    7.50
  -9  -8   1   57.21   10.55
  -9  -7   1   14.54    7.44
  -9  -6   1   75.81   10.29
  -9  -5   1    2.62    5.98
  -8 -17   1    0.39    9.78
  -8 -16   1   -2.94    9.40
  -8   0   1   81.84    8.03
  -7 -20   1   42.39   13.89
  -7 -19   1   19.16   11.73
  -6 -21   1   -0.95   10.03
  -5 -23   1    7.84   11.17
  -4 -24   1   -3.51   10.02
  -4 -13   0   26.00    9.08
  -4 -12   0  139.11   14.40
  -3 -15   0   -2.63    6.60
  -2 -25   1   27.57   12.08
  -2 -16   0   60.69   11.36
  -1 -17   0   -2.54    6.65
   1 -17   0    2.53    6.49
   2 -25   1   24.36   10.10
   2 -16   0   56.87    8.81
   3 -15   0    2.59    4.96
   4 -12   0  128.77    8.95
   6 -21   1    7.26    5.82
   7 -19   1   15.42    5.43
 -12 -12   2   18.65   10.89
 -12 -11   2   -2.99    8.52
 -12 -10   2   -1.66    8.00
 -12  -9   2   -4.19    7.29
 -12  -8   2    6.00    7.93
 -12  -7   2    1.82    8.12
 -12  -6   2    0.01    7.33
 -11   0   2   89.03    9.95
  -9 -15   1    0.60    8.76
  -9 -14   1   -3.84    8.99
  -9 -13   1    8.51    9.73
  -9  -4   1   46.12    7.89
  -8 -19   1   -9.68    9.80
  -8 -18   1   -7.82    9.06
  -7 -21   1    5.82   10.78
  -6 -23   1   17.70   12.79
  -6 -22   1   -8.37    8.40
  -5 -24   1   -3.04   10.42
  -5 -12   0   -2.09    6.62
  -5 -11   0   -3.98    6.03
  -5 -10   0    0.93    6.25
  -5  -9   0   -5.81    5.23
  -5  -8   0   -2.48    5.22
  -5  -7   0   -1.20    4.99
  -5  -6   0   -2.72    4.48
  -4 -25   1   -0.65   10.34
  -4 -15   0  206.13   18.24
  -4 -14   0   99.75   13.45
  -4  -3   0  240.61   11.94
  -3 -17   0    5.69    7.85
  -3 -16   0   -0.38    7.15
  -2 -26   1   -3.37    9.34
  -2 -18   0  313.85   22.57
  -2 -17   0  252.39   19.87
  -1 -26   1   26.96   11.79
  -1 -18   0   -3.84    6.81
   0 -26   1   -9.34    8.38
   0 -18   0    0.18    5.78
   1 -26   1   11.54   10.05
   1 -18   0   -3.10    6.22
   2 -26   1    0.45    9.09
   2 -17   0  230.51   15.99
   3 -25   1   14.32    8.91
   3 -16   0    2.99    6.00
   4 -24   1   -4.89    6.37
   4 -13   0   23.30    5.40
   5 -23   1   12.88    7.78
   8 -16   1    1.93    3.30
 -12 -14   2    0.40    9.20
 -12 -13   2   -0.89    9.28
 -12  -5   2    2.52    6.61
 -12  -4   2    3.64    7.21
 -10   4   2    4.86    3.84
  -9 -17   1   22.23   11.73
  -9 -16   1    0.38    9.47
  -9  -3   1   72.30    9.24
  -8 -20   1   24.62   12.62
  -7 -22   1    1.33   10.83
  -6 -24   1  -11.50   10.05
  -5 -25   1    2.00   11.14
  -5 -15   0   -4.42    7.24
  -5 -14   0   -1.82    6.30
  -5 -13   0    6.15    7.56
  -5  -5   0   -1.76    4.30
  -4 -26   1   -4.89   10.48
  -4 -17   0    3.75    8.39
  -4 -16   0  115.98   14.94
  -3 -26   1    1.95    9.38
  -3 -18   0   -0.80    7.70
  -2 -27   1   -0.46   10.08
  -1 -27   1   11.17   10.50
  -1 -19   0   -5.16    6.69
   0 -27   1    5.42    9.68
   0 -19   0    1.06    6.88
   1 -27   1    9.98    9.83
   1 -19   0    0.21    7.45
   3 -26   1    2.91    9.05
   3 -17   0    0.39    4.98
   4 -25   1    5.18    8.94
   4 -14   0  100.39    9.15
   5 -24   1    0.68    6.88
   6 -22   1   -0.01    5.53
   7 -20   1   45.96    7.42
 -12  -3   2   -3.31    6.04
 -10 -14   1   -1.73    9.23
 -10 -13   1   -0.91    8.91
 -10 -12   1   -2.84    8.58
 -10 -11   1   12.96    9.59
 -10 -10   1   31.15    9.95
 -10  -9   1    2.08    7.90
 -10  -8   1    2.53    7.16
 -10  -7   1   19.51    8.93
  -9 -19   1    3.89   11.35
  -9 -18   1   30.19   13.01
  -9  -2   1  113.66   10.19
  -8 -21   1   -1.63   10.89
  -7 -23   1   15.37   12.17
  -6 -13   0  529.08   28.34
  -6 -12   0 1484.83   44.48
  -6 -11   0  160.25   15.62
  -6 -10   0   12.23    8.25
  -6  -9   0  691.99   28.24
  -6  -8   0 1334.54   37.25
  -6  -7   0  441.53   21.79
  -5 -17   0    0.13    9.58
  -5 -16   0    4.60    8.22
  -5  -4   0    0.95    4.34
  -4 -18   0   24.84   10.38
  -4  -2   0 3441.45   39.09
  -3 -27   1   11.89   11.77
  -3 -19   0    2.83    8.64
  -2 -20   0   -6.79    7.79
  -1 -20   0   -4.72    7.03
   0 -20   0  285.22   21.08
   1 -20   0   -4.12    7.40
   2 -27   1   -0.11    8.70
   3 -18   0   -1.79    5.80
   4 -15   0  219.37   13.20
   8 -17   1   -0.67    3.09
 -13 -11   2    2.79    9.99
 -12  -2   2    0.50    5.74
 -10 -16   1   16.06   11.28
 -10 -15   1   16.11   10.79
 -10  -6   1    0.85    6.31
 -10  -5   1   41.96    9.34
  -9 -20   1   26.71   13.37
  -9  -1   1   60.90    7.96
  -8 -22   1   38.51   13.83
  -6 -16   0   24.41   10.07
  -6 -15   0   10.56    9.72
  -6 -14   0  219.81   19.58
  -6  -6   0   -0.56    5.66
  -5 -18   0   -3.97    8.01
  -5  -3   0    0.51    4.67
  -4 -20   0    5.40   10.34
  -4 -19   0  236.09   21.87
  -3 -21   0  -10.09    8.83
  -3 -20   0    4.92    8.99
  -2 -21   0   -6.70    8.67
  -1 -21   0   -4.04    7.38
   0 -21   0    8.65    8.37
   1 -21   0   -6.49    7.42
   2 -20   0   -8.62    6.68
   3 -27   1    8.56    8.75
   3 -19   0   -3.03    6.12
   4 -26   1    4.92    7.74
   4 -16   0   93.18    9.57
   5 -25   1    2.02    7.84
   6 -23   1    9.00    6.16
   7 -21   1   -0.94    4.79
 -13 -10   2   -0.65    8.33
 -13  -9   2    2.44    8.25
 -13  -8   2    4.26    8.08
 -13  -7   2    6.55    9.29
 -12  -1   2    6.94    5.84
 -10 -19   1   -1.83   11.24
 -10 -18   1   -7.28    9.67
 -10 -17   1    8.96   10.60
 -10  -4   1   57.58    9.79
  -7 -14   0    4.97    8.33
  -7 -13   0    2.34    7.91
  -7 -12   0    1.56    7.74
  -7 -11   0   -2.78    7.00
  -7 -10   0    3.38    6.28
  -7  -9   0   -0.08    6.14
  -6 -18   0   -0.78    9.57
  -6 -17   0    3.31    9.71
  -5 -20   0   -7.76    9.30
  -5 -19   0   -7.57    9.15
  -4 -21   0    1.59   10.48
  -3 -22   0   -5.48    9.40
  -2 -22   0    0.16    9.69
  -1 -23   0   -0.22   10.36
  -1 -22   0    1.27    9.09
   0 -22   0   54.00   11.86
   1 -22   0    2.36    9.02
   2 -21   0   -0.35    6.90
   3 -20   0   -4.48    6.29
   4 -17   0    5.61    5.44
   5 -12   0   -2.07    3.20
   6 -24   1   -4.70    5.86
   8 -18   1    0.31    3.43
 -13  -6   2   11.62    7.76
 -13  -5   2    0.82    7.83
 -11 -15   1   -2.74    9.65
 -11 -14   1   12.93   10.62
 -11 -13   1   24.88   11.05
 -11 -12   1    7.94    9.28
 -11 -11   1    2.34    8.32
 -11 -10   1   17.91    9.46
 -11  -9   1    4.21    7.65
 -11  -8   1   24.15   10.07
 -10  -3   1   50.04    8.76
  -9   0   1   38.39    6.19
  -7 -17   0    4.90   10.24
  -7 -16   0    3.20    9.49
  -7 -15   0   -0.36    8.09
  -7  -8   0    1.38    5.97
  -7  -7   0    1.55    5.98
  -6 -20   0   16.13   10.79
  -6 -19   0    5.28   10.52
  -6  -4   0   58.97    8.07
  -5 -21   0    4.52   10.13
  -5  -2   0   -4.90    4.05
  -4 -22   0  133.74   18.71
  -4  -1   0    8.16    3.59
  -3 -23   0   -0.77    9.39
  -2 -24   0    3.11   10.34
  -2 -23   0  104.13   16.51
  -1 -24   0   -4.12    8.76
   0 -23   0   -1.71    8.53
   1 -23   0    4.97    9.66
   2 -22   0    3.61    8.76
   3 -21   0   -1.39    6.91
   4 -18   0   15.19    5.92
   5 -26   1    3.32    6.65
   5 -14   0    0.74    3.90
   5 -13   0   -0.50    3.68
   7 -22   1    1.09    4.74
 -13  -4   2    2.84    7.13
 -12   0   2    9.53    5.42
 -11 -18   1   -4.36   10.23
 -11 -17   1    4.06   10.88
 -11 -16   1   -0.86    9.89
 -11  -7   1   44.09   10.77
 -11  -6   1    9.45    8.12
 -10  -2   1   15.74    6.32
  -8 -15   0    1.15   10.28
  -8 -14   0   51.18   12.20
  -8 -13   0    2.14    8.15
  -8 -12   0   89.29   14.29
  -8 -11   0  586.06   29.65
  -7 -19   0   -6.12    9.23
  -7 -18   0   -6.02    9.66
  -7  -6   0   -3.32    5.07
  -6 -21   0   34.75   13.16
  -6  -3   0  757.97   22.97
  -5 -23   0   -1.48   10.14
  -5 -22   0    5.11   10.47
  -4 -24   0   87.15   16.78
  -4 -23   0   -2.42    8.97
  -3 -24   0   -0.59    9.83
  -2 -25   0    3.74   10.14
  -1 -25   0    5.21    9.80
   0 -24   0    8.58    9.11
   1 -24   0    3.18    9.56
   2 -23   0  103.34   14.39
   3 -22   0    0.65    7.21
   4 -19   0  231.13   15.72
   5 -16   0    0.62    4.29
   5 -15   0   -2.31    3.28
   6 -25   1   -6.39    5.65
   7 -23   1    8.94    6.02
   8 -19   1   -1.03    3.47
 -13  -3   2   19.04    7.81
 -11  -5   1   -0.85    6.87
 -11   3   2    4.14    4.14
  -8 -18   0   -4.06    9.49
  -8 -17   0   52.75   13.97
  -8 -16   0   -0.05    9.70
  -8  -9   0  222.21   17.77
  -8  -8   0   20.83    9.03
  -7 -21   0   -1.05   10.26
  -7 -20   0   -2.00   10.02
  -7  -5   0   -6.48    4.41
  -6 -23   0    5.37   11.05
  -6 -22   0   -0.54   10.18
  -5 -24   0    1.04   10.49
  -4 -25   0    0.56   10.94
  -3 -26   0   -0.29   10.46
  -3 -25   0    1.52   10.12
  -2 -26   0    4.54   10.11
  -1 -26   0    0.28   10.46
   0 -25   0   -1.50    8.70
   1 -25   0    1.00    9.54
   2 -24   0   -3.49    8.45
   4 -20   0   14.24    7.00
   5 -17   0   -1.34    3.95
   8 -20   1   21.66    5.20
 -13  -2   2    1.59    6.11
 -12 -15   1   22.98   11.92
 -12 -14   1   13.50   10.63
 -12 -13   1    1.16    9.12
 -12 -12   1    0.89    9.11
 -12 -11   1   22.51   10.74
 -12 -10   1    1.45    8.09
 -12  -9   1    2.23    8.72
 -11  -4   1   18.28    7.80
 -10  -1   1   30.63    6.70
  -9 -15   0   -1.88    9.75
  -9 -14   0    2.60    9.44
  -9 -13   0   -5.12    8.58
  -9 -12   0    6.35    9.55
  -8 -20   0    4.46   11.19
  -8 -19   0   22.34   12.18
  -8  -7   0  794.19   29.99
  -8  -6   0  139.13   14.77
  -7 -23   0    7.11   12.03
  -7 -22   0   -6.48   10.33
  -7  -4   0    0.74    4.61
  -6 -24   0   87.17   17.58
  -6  -2   0   91.22    8.71
  -5 -25   0    7.05   11.27
  -5  -1   0    0.28    3.77
  -4 -26   0   22.89   13.02
  -3 -27   0    4.09   11.03
  -2 -27   0    6.17   10.34
  -1 -27   0   -1.93    9.63
   0 -26   0   -1.26    8.80
   1 -26   0   -2.47    9.37
   2 -25   0    5.56    9.08
   3 -23   0   -0.82    5.87
   4 -21   0   11.08    7.14
   5 -18   0    0.17    5.17
   7 -24   1    5.93    5.89
 -12  -8   1   -1.50    7.29
 -12  -7   1    3.87    7.31
 -11  -3   1   20.03    7.39
  -9 -19   0    6.88    9.74
  -9 -18   0   -4.63    9.46
  -9 -17   0   -8.02    9.07
  -9 -16   0   -7.35    8.73
  -9 -11   0    2.21    7.50
  -9 -10   0    1.13    7.11
  -9  -9   0   -1.41    6.45
  -8 -22   0   -0.53   11.24
  -8 -21   0   26.35   13.27
   0 -27   0   -6.17    8.55
   1 -27   0   -2.08    9.47
   2 -26   0   -1.19    8.83
   3 -24   0   -2.63    6.68
   4 -22   0  130.74   13.48
   5 -19   0    4.90    5.85
 -14  -5   2   -0.75    6.96
 -13  -1   2    5.39    5.69
 -12  -6   1   -1.93    7.11
 -10 -14   0   77.77   15.02
 -10   0   1   13.66    5.64
  -9 -21   0    9.29   11.76
  -9 -20   0    3.64   11.03
  -9  -8   0    1.47    6.41
  -9  -7   0    0.04    6.38
  -7  -3   0   -1.93    3.84
  -2 -16  -1  249.00   19.76
  -2 -15  -1    4.16    6.73
  -2 -14  -1   21.12    8.21
  -2 -13  -1   16.77    8.68
   0 -28   0    2.10    9.48
   2 -27   0    8.56    9.88
   3 -25   0    0.41    7.32
   4 -23   0    3.56    6.53
   5 -20   0   -0.88    5.45
 -14  -4   2    0.53    6.67
 -13 -12   1   -1.30    8.63
 -13 -11   1    5.29    9.15
 -13 -10   1   11.21   10.21
 -12  -5   1    2.61    7.44
 -11  -2   1   41.14    8.71
 -10 -19   0   30.21   13.34
 -10 -18   0    4.82   11.21
 -10 -17   0   46.94   14.19
 -10 -16   0    4.54   10.30
 -10 -13   0   28.35   11.82
 -10 -12   0   18.19   10.80
 -10 -11   0   13.41    9.79
 -10 -10   0   10.10    9.66
  -9  -6   0   -4.47    5.60
  -8  -4   0   52.18    8.53
  -6  -1   0   16.86    5.09
  -4 -18  -1    7.98    8.93
  -4 -17  -1   21.82   10.09
  -4 -16  -1  204.35   18.90
  -4 -15  -1   -2.88    7.50
  -4 -14  -1   89.97   13.21
  -4 -13  -1  192.09   16.61
  -4 -12  -1   -0.29    7.02
  -3 -19  -1  131.79   16.53
  -3 -18  -1   30.81   10.65
  -3 -17  -1   90.90   13.77
  -3 -15  -1  130.00   14.82
  -3 -14  -1  206.49   17.02
  -3 -13  -1   59.36   10.80
  -3 -12  -1  118.91   13.13
  -3 -11  -1  682.56   27.02
  -2 -19  -1   62.26   12.43
  -2 -18  -1   -1.40    6.70
  -2 -17  -1  164.53   16.75
  -2 -12  -1   14.31    6.96
  -2 -11  -1    2.61    5.77
  -1 -18  -1    9.21    7.85
  -1 -17  -1    4.39    6.41
  -1 -16  -1   12.67    7.53
  -1 -15  -1  780.71   30.30
  -1 -14  -1   39.87    9.41
  -1 -13  -1   -0.40    6.02
  -1 -12  -1  235.58   15.74
   0 -16  -1   -9.58    7.20
   0 -15  -1  860.69   30.88
   0 -14  -1   -8.39    7.18
   3 -26   0    2.84    7.80
   5 -22   0   -0.97    5.38
   5 -21   0   -1.34    5.00
 -13  -9   1    9.99    8.68
 -10  -9   0   90.82   13.28
  -7  -2   0   -1.08    3.55
  -5 -19  -1   13.46   11.14
  -5 -18  -1    6.46    9.92
  -5 -17  -1   35.36   11.23
  -5 -16  -1  133.59   16.40
  -5 -15  -1   -0.85    8.01
  -5 -14  -1  208.35   18.62
  -5 -13  -1   -4.53    7.04
  -5 -12  -1   23.80    8.68
  -4 -20  -1   55.07   13.78
  -4 -19  -1   -2.49    9.35
  -4 -11  -1  117.51   13.23
  -4 -10  -1  345.49   19.91
  -3 -21  -1   11.37   10.49
  -3 -20  -1   -7.71    8.63
  -3 -10  -1    8.59    7.85
  -2 -21  -1    8.01    9.92
  -2 -20  -1   62.45   12.73
  -2 -10  -1   19.66    6.93
  -1 -20  -1    8.65    9.09
  -1 -19  -1    4.82    7.67
  -1 -11  -1   21.17    6.87
  -1 -10  -1  202.80   13.58
   0 -19  -1  173.15   16.52
   0 -18  -1   -2.03    5.66
   0 -17  -1   -5.25    5.75
   0 -13  -1  108.61   11.24
   0 -12  -1   -4.17    4.99
   3 -27   0   -4.66    7.27
   4 -25   0    1.20    6.86
  -8 -20   3   16.00    8.60
  -8 -19   4   42.70    8.71
  -7 -24   0    5.84    9.94
  -7 -23   0   -3.22   10.05
  -7 -18   1   71.34   12.55
  -7 -15   2   37.66    8.46
  -7 -13   4   -0.54    3.81
  -6 -22  -1    2.63    9.54
  -6 -21  -1    0.56    9.09
  -5 -22  -2    7.56   10.60
  -5 -21  -2    5.19    9.94
  -5 -20  -2    1.79   10.71
  -5 -15  -1   -2.69    7.11
  -5 -11   0   -5.39    5.76
  -5  -9   1    6.84    4.22
  -4 -24  -3    6.95   11.81
  -4 -23  -3   15.62   12.24
  -4 -22  -3    3.62   11.42
  -4 -15  -2   13.79    8.57
  -4 -11  -1  134.51   12.92
  -4  -8   0 2469.35   41.17
  -4  -6   1  159.67    8.93
  -3 -16  -3    5.30    9.00
  -3 -11  -2   87.66   11.75
  -3  -8  -1    5.19    5.52
  -2 -20  -4   33.71   12.84
  -2 -19  -4   83.10   15.51
  -1 -15  -4    3.00    8.44
   0 -21  -5   22.98   12.41
   0 -20  -5   -7.09    9.22
   0 -12  -4  227.74   18.47
   1 -16  -5    6.47    9.99
   2 -13  -5   23.95   10.12
   2  -8  -4   12.25    6.01
   3 -19  -6    5.68   10.33
   3 -11  -5    2.50    7.71
   4 -17  -6   -4.06    8.47
   4  -5  -4  173.08   11.33
   5 -15  -6   -2.71    7.46
   5  -4  -4  124.66    8.91
   6 -13  -6    5.17    8.00
   7 -12  -6    5.38    7.24
  -8 -22   2   -2.88    7.23
  -8 -21   2   18.65   10.21
  -8 -19   3    2.98    6.99
  -8 -18   4    1.23    5.78
  -7 -22   0    3.06    9.45
  -7 -21   0    0.27    8.77
  -7 -17   1    0.72    6.87
  -7 -13   3   13.09    6.03
  -6 -20  -1    3.27    9.04
  -6 -19  -1   -3.62    8.72
  -6 -15   0    7.65    6.35
  -6 -12   1   64.26    9.43
  -5 -19  -2    0.26    9.85
  -5 -14  -1  205.16   17.11
  -4 -21  -3   11.94   11.36
  -4 -20  -3    6.80    9.70
  -4 -14  -2   16.30    8.74
  -3 -15  -3   68.22   13.05
  -2 -18  -4    5.08   10.90
  -2 -12  -3    8.06    7.41
  -2  -8  -2  714.03   25.37
  -1 -14  -4   12.20    9.04
  -1  -6  -2  157.60   11.44
   0 -19  -5    4.78   10.36
   0 -18  -5   -5.41    9.09
   1 -15  -5   55.61   12.95
   2  -4  -3  572.47   18.00
   3 -18  -6    6.13    9.83
   3  -6  -4   33.63    7.26
   4 -16  -6    8.68    9.12
   4  -9  -5   15.44    7.35
   5 -14  -6    1.76    7.46
   5  -8  -5   20.90    6.79
   6  -7  -5    5.71    5.66
   8 -11  -6    5.18    5.90
  -8 -23   1    6.25   10.71
  -8 -20   2   -1.60    7.82
  -8 -18   3   17.80    7.50
  -7 -20   0   -0.79    8.14
  -7 -19   0   -0.44    9.47
  -7 -16   1    5.16    6.81
  -7 -14   2   60.89    9.56
  -6 -18  -1   -0.10    8.94
  -6 -14   0  193.31   16.39
  -6 -10   2   -0.23    4.10
  -5 -18  -2   -8.46    9.07
  -5 -13  -1    7.26    6.45
  -4 -19  -3    8.61   11.17
  -4 -10  -1  333.94   18.72
  -3 -23  -4   10.31   12.93
  -3 -22  -4   -3.80   10.95
  -3 -10  -2   85.57   11.31
  -2 -17  -4    0.68   10.29
  -1 -22  -5    5.28   11.74
  -1 -21  -5   21.80   12.80
  -1  -9  -3    1.44    6.21
   0 -17  -5   57.25   13.70
   0 -11  -4    0.33    6.12
   0  -7  -3  334.08   17.42
   0  -4  -2  887.16   21.79
   1 -14  -5   12.22    9.16
   1  -9  -4  144.38   13.79
   2 -20  -6   -0.35   10.44
   2 -19  -6   -3.87   10.72
   2 -12  -5    5.62    7.25
   3 -17  -6   26.70   11.30
   3 -10  -5    0.87    7.25
   4 -15  -6   -2.15    7.75
   5 -13  -6    4.94    9.10
   6 -12  -6    1.77    7.22
   6  -3  -4    2.90    3.97
   7 -11  -6    9.82    7.09
   7  -6  -5   11.03    5.64
  -8 -22   1   26.14   10.75
  -8 -19   2   22.65    8.46
  -8 -17   3    1.19    6.17
  -7 -24  -1    0.50   11.99
  -7 -18   0    8.28    9.29
  -7 -15   1   34.51    9.48
  -7 -12   4    6.48    4.38
  -6 -24  -2    3.84   11.33
  -6 -23  -2    8.37   11.44
  -6 -17  -1    4.08    8.13
  -5 -17  -2  123.98   16.72
  -5 -10   0    6.75    5.34
  -4 -18  -3    3.58   10.58
  -4 -13  -2   14.10    8.34
  -3 -21  -4   -2.93   10.76
  -3 -20  -4   -0.56   10.55
  -3 -14  -3  187.82   18.37
  -3  -7  -1 2960.61   46.53
  -3  -5   0   -0.09    3.67
  -2 -11  -3    2.54    6.67
  -2  -5  -1  136.96    9.88
  -1 -20  -5   18.38   12.04
  -1 -19  -5   -2.28   10.59
  -1 -13  -4   -1.20    7.85
   0 -16  -5   -3.71    9.50
   1 -13  -5   32.60   11.31
   1  -5  -3   14.33    5.09
   2 -18  -6   -0.55    9.52
   2 -11  -5   11.11    8.57
   2  -7  -4  433.50   20.11
   3 -16  -6    4.60    9.13
   4 -14  -6   19.21    9.29
   8 -10  -6   -0.60    5.26
   9  -5  -5    5.49    3.55
  -8 -21   1   -0.68    8.26
  -8 -20   1   17.80   10.97
  -8 -18   2    6.67    7.46
  -7 -23  -1    1.48   10.54
  -7 -22  -1    5.11   10.10
  -7 -17   0   -3.65    7.95
  -7 -13   2   24.48    6.93
  -6 -22  -2    5.11   10.80
  -6 -21  -2    2.95   10.38
  -6 -16  -1    0.92    8.35
  -6 -13   0  491.76   24.15
  -6 -11   1  432.58   19.57
  -5 -23  -3   -1.04   11.19
  -5 -22  -3    0.02   10.87
  -5 -16  -2   -0.37    8.53
  -5 -12  -1   22.33    7.81
  -5  -8   1  237.56   12.50
  -4 -17  -3    2.86    9.43
  -4 -12  -2   15.04    7.35
  -4  -9  -1  236.10   15.74
  -4  -7   0  405.34   16.75
  -3 -19  -4    9.41   11.27
  -3 -18  -4   32.57   13.87
  -3 -13  -3   39.02   10.63
  -2 -15  -4    4.71    9.12
  -2  -7  -2    1.16    5.62
  -1 -18  -5    4.09   10.45
  -1 -12  -4   16.52    8.94
  -1  -8  -3  624.31   25.42
  -1  -3  -1   26.02    4.83
   0 -15  -5   22.98   11.08
   0 -10  -4    5.55    6.29
   1 -20  -6   12.00   11.37
   1  -8  -4  152.86   13.70
   2 -17  -6   -0.35    9.22
   3 -15  -6   -1.92    8.45
   4 -13  -6    5.79    9.31
   4  -8  -5   65.75    9.93
   5 -12  -6   28.64    9.23
   5  -7  -5   -1.93    4.73
   6 -11  -6   -1.22    6.43
   7 -10  -6    2.19    6.27
  -8 -23   0   42.06   13.11
  -8 -19   1    1.36    8.60
  -8 -17   2    4.98    7.37
  -8 -16   3    3.34    5.80
  -7 -21  -1   -5.11    8.98
  -7 -20  -1   50.55   13.32
  -7 -14   1    6.21    7.29
  -6 -20  -2   25.48   12.15
  -6 -19  -2    9.80   11.47
  -6 -15  -1  144.87   16.11
  -5 -21  -3    7.58   10.07
  -5 -20  -3    4.76   10.95
  -5 -15  -2   38.85   11.17
  -4 -22  -4   16.39   12.23
  -4 -16  -3   51.52   12.78
  -3 -17  -4    2.74   10.92
  -3  -9  -2    1.37    6.26
  -2 -21  -5   18.95   12.93
  -2 -14  -4   81.30   14.62
  -2 -10  -3    8.63    7.53
  -1 -17  -5   -8.07    8.93
  -1  -5  -2 1643.64   33.07
   0 -14  -5    3.80    8.70
   0  -6  -3   -1.29    4.75
   1 -19  -6   -6.33    9.41
   1 -12  -5   41.56   10.82
   2 -16  -6    0.24    9.23
   2 -10  -5   22.63    9.30
   3 -14  -6   24.58   10.14
   3  -9  -5   29.94    7.50
   3  -5  -4   50.96    7.75
   6  -6  -5    2.89    5.02
   8  -5  -5    2.42    3.84
  -8 -22   0    9.89   10.37
  -8 -21   0   34.73   13.11
  -8 -18   1   -3.01    7.23
  -7 -19  -1   11.51   10.09
  -7 -16   0    0.22    6.92
  -6 -18  -2   -0.09   10.13
  -6 -12   0 1385.40   39.09
  -6  -9   2    6.79    4.82
  -5 -19  -3    6.14   10.75
  -5 -14  -2   15.82    9.12
  -5 -11  -1   18.23    7.76
  -5  -9   0   -1.86    4.58
  -4 -21  -4   -0.85   11.50
  -4 -20  -4    9.87   12.69
  -4 -15  -3    7.38    9.12
  -4 -11  -2    2.21    7.17
  -3 -16  -4   18.76   11.77
  -3 -12  -3   15.61    8.89
  -2 -20  -5    4.74   11.22
  -2 -19  -5    7.63   11.55
  -2 -13  -4   38.34   11.13
  -1 -16  -5   12.32   11.62
  -1 -11  -4   31.09    9.72
   0 -20  -6    8.27   12.01
   0  -9  -4    4.09    6.31
   1 -18  -6    4.09   10.11
   1 -17  -6    9.28   10.73
   2 -15  -6   -4.14    8.57
   2  -6  -4   14.65    5.93
   3 -13  -6    4.96    8.95
   4 -12  -6   10.09    7.31
   4  -4  -4    3.27    4.57
   5 -11  -6   22.84    8.30
   6 -10  -6   -1.97    6.35
   8  -9  -6    2.61    5.20
  -8 -20   0    5.84    9.45
  -8 -17   1   -2.57    7.32
  -8 -16   2    3.90    6.55
  -8 -15   3   -3.84    4.91
  -8 -15   4    3.11    4.71
  -7 -23  -2   16.80   12.67
  -7 -18  -1   55.44   13.56
  -7 -15   0    2.66    6.84
  -7 -13   1  338.51   19.97
  -7 -12   2  251.24   15.16
  -6 -23  -3   14.43   13.18
  -6 -17  -2   11.54   10.84
  -6 -14  -1   62.88   11.74
  -6 -10   1    8.96    4.93
  -5 -18  -3    0.97   10.88
  -4 -19  -4   75.53   16.77
  -4  -8  -1  129.54   11.94
  -3 -15  -4   -2.61   10.19
  -3 -11  -3  221.72   18.59
  -3  -6  -1  525.02   19.85
  -2 -18  -5    0.72   10.44
  -2  -9  -3   23.01    8.26
  -1 -15  -5   55.52   14.20
  -1  -7  -3  111.07   11.68
   0 -19  -6   -2.72   10.67
   0 -13  -5   35.25   10.98
   1 -16  -6   28.60   12.20
   1 -11  -5   18.43    8.74
   1  -7  -4   27.26    7.59
   2 -14  -6   33.44   12.25
   2  -3  -3   54.51    6.91
   3  -8  -5    1.61    6.77
   4  -7  -5    1.63    5.65
   5  -3  -4  151.54    9.17
   7  -9  -6   12.40    6.41
   7  -5  -5   29.81    6.04
  -9 -21   2    4.35    8.05
  -8 -23  -1   12.31   12.13
  -8 -19   0   14.96    9.98
  -7 -22  -2   -7.93   10.32
  -7 -21  -2    4.01   10.77
  -7 -17  -1   -6.67    8.61
  -6 -22  -3   15.24   12.42
  -6 -21  -3   -5.65   10.22
  -6 -16  -2   41.66   12.02
  -6 -13  -1   77.71   12.37
  -6 -11   0  146.23   13.54
  -5 -17  -3   -1.47   10.43
  -5 -13  -2   31.66   10.02
  -5  -7   1   16.55    5.34
  -4 -18  -4    9.33   11.78
  -4 -13  -3   83.02   13.82
  -4 -10  -2   34.04    9.19
  -3 -21  -5    6.31   12.59
  -3  -8  -2  818.46   28.88
  -2 -17  -5  -11.54    8.87
  -2 -12  -4   13.78    9.22
  -2  -6  -2  249.46   15.09
  -2  -4  -1 1298.21   26.45
  -1 -14  -5   11.02   10.81
  -1 -10  -4   54.41   10.40
   0 -18  -6   20.82   12.27
   0 -12  -5    4.85    8.46
   0  -8  -4   11.80    8.26
   0  -3  -2    0.99    4.28
   1  -4  -3   55.56    7.26
   2  -9  -5  131.55   13.69
   3 -12  -6    2.64    8.16
   4 -11  -6    4.86    7.50
   5 -10  -6   -4.27    6.45
   5  -6  -5    3.36    4.87
  -9 -21   1    5.60   10.00
  -9 -20   2    1.82    7.50
  -9 -19   3    1.03    6.84
  -8 -22  -1   22.15   12.38
  -8 -21  -1   -2.44   11.19
  -8 -18   0    0.12    8.47
  -8 -16   1   -6.63    6.04
  -8 -15   2   -1.21    5.67
  -7 -20  -2   12.61   11.27
  -7 -16  -1    5.70    8.52
  -7 -14   0    0.43    6.50
  -7 -11   4   -0.76    3.38
  -6 -20  -3   -1.86   10.77
  -5 -21  -4  -10.25   10.74
  -5 -16  -3   -1.06   10.41
  -5 -12  -2  118.15   15.36
  -5 -10  -1   79.24   11.04
  -5  -8   0    2.26    5.67
  -4 -17  -4   44.49   14.56
  -4  -6   0 3208.55   44.34
  -3 -20  -5    1.63   10.70
  -3 -19  -5   11.64   12.47
  -3 -14  -4    8.34    9.51
  -3 -10  -3    8.76    8.06
  -2 -16  -5   14.96   12.00
  -1 -20  -6    5.52   12.03
   0 -17  -6   -6.67    9.41
   0  -5  -3    3.17    4.99
   1 -15  -6    8.11    9.87
   1 -10  -5    0.25    7.18
   2 -13  -6    3.14    8.63
   6  -9  -6    0.22    6.12
   8  -8  -6    1.91    4.98
  -9 -20   1   24.17   12.03
  -9 -19   2    9.22    8.63
  -9 -18   3   -2.05    6.34
  -8 -20  -1   24.33   12.35
  -8 -17   0   43.31   11.54
  -8 -14   3    7.32    5.30
  -7 -19  -2    8.31   10.62
  -7 -13   0   -0.95    7.44
  -7 -12   1   54.19    9.18
  -7 -11   2   11.26    5.55
  -6 -19  -3    9.31   11.39
  -6 -15  -2   22.40   10.31
  -6 -12  -1   54.83   10.32
  -6  -9   1   78.94    9.27
  -5 -20  -4   21.39   13.50
  -5 -15  -3   91.61   15.51
  -4 -16  -4    4.69   11.08
  -4 -12  -3    4.01    8.52
  -3 -18  -5    1.02   11.00
  -3 -13  -4   13.24    9.86
  -3  -4   0    0.13    3.62
  -2 -15  -5   13.70   11.78
  -2 -11  -4  255.60   20.78
  -1 -19  -6   -4.48   10.87
  -1 -18  -6   -0.14   11.24
  -1 -13  -5   29.86   11.25
  -1  -9  -4  161.81   15.73
  -1  -4  -2   49.37    7.60
   0 -16  -6    9.55   10.66
   0 -11  -5  283.86   21.90
   1 -14  -6   -1.40    8.61
   1  -6  -4   20.29    7.80
   2  -8  -5  282.08   19.20
   2  -5  -4  508.33   20.96
   3 -11  -6    0.11    8.37
   3  -4  -4    6.72    4.89
   4 -15  -7    0.66    9.84
   4 -10  -6    3.61    7.32
   5 -14  -7   -2.99    8.84
   5  -9  -6    7.26    6.82
   6  -5  -5   -3.39    4.57
   7  -8  -6    2.56    5.78
  -9 -22   0   -0.70    9.43
  -9 -21   0   -2.71   10.20
  -9 -19   1    4.64    9.45
  -9 -18   2    4.14    8.20
  -8 -19  -1    0.54    9.51
  -8 -15   1    2.39    6.53
  -8 -14   2   15.49    7.38
  -8 -14   4    1.87    4.00
  -7 -22  -3  -10.48   11.81
  -7 -18  -2   -0.55    9.81
  -7 -15  -1   25.24    9.97
  -6 -18  -3    9.30   11.03
  -6 -14  -2    1.45    8.55
  -6 -10   0   13.14    6.48
  -5 -19  -4   11.34   11.26
  -5 -18  -4    7.83   12.19
  -5 -14  -3   18.38   10.53
  -5 -11  -2    1.04    6.41
  -5  -9  -1   13.77    7.01
  -4 -20  -5   52.21   16.98
  -4 -15  -4   -2.89   10.51
  -4  -9  -2   43.99    9.62
  -4  -7  -1  120.34   11.33
  -3 -17  -5    3.18   11.15
  -3  -7  -2  770.78   27.58
  -2 -14  -5   23.92   12.81
  -1 -17  -6   10.29   11.63
  -1 -12  -5   35.31   11.31
  -1  -6  -3   -0.27    5.44
   0 -15  -6   -4.58    9.36
   0  -7  -4   -1.09    7.36
   1 -13  -6   27.14   12.14
   1  -9  -5   75.53   11.99
   2 -12  -6   20.69    9.83
   3 -16  -7   -5.28    9.48
   4  -6  -5    2.90    5.48
  -9 -20   0    3.73    9.94
  -9 -17   3   27.67    8.15
  -8 -22  -2    6.98   11.81
  -8 -21  -2   11.98   12.47
  -8 -18  -1    1.49    9.30
  -8 -16   0    0.83    7.88
  -7 -21  -3   -0.91   11.71
  -7 -17  -2   31.48   12.87
  -7 -14  -1   14.35    8.97
  -7 -11   1   10.42    7.03
  -6 -17  -3   10.49   11.92
  -6 -11  -1  469.52   25.36
  -5 -17  -4    8.08   10.78
  -4 -19  -5    5.92   12.48
  -4 -14  -4    5.62    9.87
  -3 -16  -5   13.01   12.02
  -3 -12  -4   57.08   12.79
  -3  -9  -3    9.38    8.04
  -3  -5  -1  497.82   18.95
  -2 -19  -6    0.03   11.67
  -2 -10  -4    5.70    8.36
  -2  -7  -3  159.22   15.09
  -2  -5  -2  265.38   15.38
  -1 -16  -6   43.35   14.30
   0 -14  -6   12.40   10.93
   0 -10  -5   -0.06    8.37
   2 -11  -6    4.02    9.54
   3 -15  -7    8.84   10.03
   3 -10  -6    3.66    8.53
   4 -14  -7    1.24    8.42
   4  -3  -4  175.49   10.57
   5 -13  -7   -3.30    8.33
   6  -8  -6    2.86    5.91
  -9 -19   0   -1.30    9.92
  -9 -18   1   21.82    9.69
  -9 -17   2   17.71    8.40
  -8 -20  -2    1.29   10.70
  -8 -17  -1    9.65   10.42
  -8 -15   0    1.82    7.32
  -8 -14   1   15.95    7.34
  -8 -13   2   11.30    6.77
  -7 -20  -3   -2.20   11.17
  -7 -16  -2   10.57   11.00
  -7 -12   0   -2.91    5.28
  -6 -20  -4    4.69   12.25
  -6 -16  -3   34.95   13.54
  -6 -13  -2   88.55   14.17
  -5 -13  -3   12.06   10.86
  -4 -18  -5   11.51   12.82
  -3 -15  -5  107.65   18.60
  -2 -18  -6   15.45   12.66
  -2 -13  -5   29.57   12.57
  -1 -11  -5   20.35   10.08
  -1  -8  -4  158.77   15.51
   1 -12  -6   -0.44    9.49
   2 -16  -7   -0.98    9.66
   2  -7  -5  153.98   14.54
   3 -14  -7   11.21   11.03
   4  -9  -6    2.60    6.37
   5  -5  -5   99.80    9.91
   6 -12  -7    9.47    8.28
  -9 -21  -1   -2.44   10.12
  -9 -18   0   -0.10    9.77
  -9 -17   1   31.23   10.70
  -8 -19  -2   35.38   13.45
  -8 -16  -1    2.99   10.63
  -7 -19  -3   -1.55   11.00
  -7 -15  -2   30.49   11.62
  -7 -13  -1  293.46   21.98
  -7 -10   2  189.93   12.30
  -7 -10   3   47.04    6.33
  -6 -19  -4    3.59   12.21
  -6 -15  -3   15.67   11.94
  -6  -9   0  705.35   26.50
  -5 -16  -4   36.31   13.51
  -5 -12  -3    8.44   10.62
  -5 -10  -2    3.87    7.84
  -5  -8  -1  231.28   16.79
  -5  -7   0   -0.94    4.23
  -4 -17  -5   -0.96   11.59
  -4 -13  -4   -3.50    9.12
  -4 -10  -3  165.14   17.04
  -4  -8  -2  160.65   14.74
  -3 -11  -4    8.04    9.19
  -3  -8  -3  568.16   27.21
  -2 -17  -6   -0.58   11.45
  -2 -12  -5    0.24   10.62
  -2  -9  -4  124.10   15.18
  -1 -15  -6    1.26   10.53
   0 -13  -6   -1.77    9.62
   0  -9  -5   30.70    9.77
   0  -4  -3    5.29    5.44
   1 -16  -7   -6.52   11.24
   1  -8  -5   -2.88    5.64
   1  -5  -4   90.97   10.93
   1  -3  -3    8.05    4.57
   2 -15  -7    0.97   10.01
   2 -10  -6    7.53    9.64
   3  -6  -5    4.46    6.36
   5 -12  -7    6.37    8.85
   5  -8  -6    5.64    6.48
   8  -7  -6   -0.33    4.57
  -9 -20  -1   20.26   12.22
  -9 -16   2   -2.74    6.21
  -9 -16   3   26.39    7.61
  -8 -18  -2    0.46   10.24
  -8 -14   0   29.41    9.41
  -8 -13   1   12.82    7.82
  -8 -13   4    5.55    4.16
  -7 -18  -3   -6.59    9.26
  -7 -11   0    0.59    6.69
  -6 -18  -4    0.32   11.37
  -6 -14  -3   19.21   12.52
  -6 -12  -2   50.94   11.73
  -6 -10  -1   18.30    7.81
  -6  -8   1    4.32    4.20
  -5 -19  -5    6.54   13.20
  -5 -15  -4    4.01   11.74
  -5  -6   1  639.54   18.83
  -4 -16  -5   84.99   17.83
  -4  -6  -1  151.57   12.38
  -3 -14  -5   28.43   13.19
  -3  -6  -2   33.01    7.86
  -2 -16  -6   15.80   12.23
  -1 -14  -6   -5.39    9.54
  -1 -10  -5    6.03    8.68
  -1  -7  -4   34.66   10.51
  -1  -5  -3   19.98    6.81
   0 -17  -7   16.62   13.29
   0 -12  -6    3.64   11.16
   0  -6  -4  721.81   27.99
   1 -11  -6   34.72   11.48
   2 -14  -7   13.86   11.82
   2  -4  -4   75.18    9.22
   2  -2  -3   64.21    6.83
   3 -13  -7    2.63   10.13
   3  -9  -6   -3.99    6.37
   4 -12  -7   -3.27    8.75
   4  -8  -6    3.34    7.65
   4  -5  -5   21.42    6.51
   6 -11  -7   -2.31    7.82
   7  -7  -6    6.16    5.57
   7  -4  -5    6.14    4.21
 -10 -20   1   23.51   12.23
  -9 -19  -1   13.54   11.25
  -9 -17   0    6.04    8.96
  -9 -16   1   -2.94    6.69
  -8 -21  -3    4.03   12.84
  -8 -17  -2    1.36   10.02
  -8 -15  -1    0.99    8.29
  -7 -17  -3   16.59   12.09
  -7 -14  -2   84.04   15.33
  -7 -12  -1   74.15   12.69
  -7 -10   1  263.55   16.09
  -6 -17  -4   16.16   12.45
  -5 -18  -5   12.02   13.17
  -5 -14  -4   17.38   12.37
  -5 -11  -3   -2.91    8.16
  -5  -9  -2  350.17   22.20
  -4 -15  -5   22.01   12.35
  -4 -12  -4  166.54   19.35
  -4  -9  -3   11.97    8.87
  -3 -18  -6    2.33   10.61
  -3 -17  -6   29.50   14.73
  -3 -13  -5   44.98   14.21
  -3 -10  -4   13.72    9.48
  -2 -15  -6    0.27   10.75
  -2 -11  -5   11.52    9.90
  -2  -6  -3   56.78    9.78
  -2  -3  -1 1336.96   26.32
  -1 -13  -6    6.01   11.16
  -1  -3  -2 1363.78   29.19
   0 -16  -7    0.91   12.62
   0  -2  -2 2548.36   34.78
   1 -15  -7   -3.35   10.30
   5 -11  -7   -0.61    8.80
   6  -7  -6    2.68    5.48
   6  -4  -5   19.24    5.56
 -10 -19   1    4.45    9.83
 -10 -19   2    2.76    8.03
  -9 -21  -2    2.17   11.82
  -9 -20  -2    5.28   12.49
  -9 -18  -1   25.27   11.97
  -9 -16   0    0.22    9.18
  -9 -15   2   38.72    9.32
  -8 -20  -3   27.60   14.34
  -8 -19  -3   -2.51   11.82
  -8 -13   0   -0.52    7.06
  -8 -12   1   11.71    7.35
  -8 -12   2    3.74    5.88
  -7 -19  -4   -3.37   12.32
  -7 -16  -3   21.66   12.83
  -6 -16  -4   16.69   12.72
  -6 -13  -3   77.49   14.84
  -6 -11  -2   -6.22    7.31
  -5 -17  -5   11.29   13.07
  -4 -11  -4   21.62   10.82
  -4  -7  -2   44.38    9.33
  -3  -7  -3  264.22   18.97
  -2  -8  -4   12.75    8.11
  -2  -4  -2  349.46   17.20
  -1  -9  -5   86.04   14.79
   0 -11  -6   -2.01    9.72
   0  -8  -5   -6.73    5.50
   1 -14  -7    5.83   10.41
   1 -10  -6    9.13    8.61
   2 -13  -7   -3.22    9.13
   2  -9  -6   16.58    8.90
   2  -6  -5   -0.32    4.87
   3 -12  -7    6.66    9.53
   3  -8  -6   54.99   11.30
   3  -3  -4   41.83    6.76
   4 -11  -7    4.53    9.12
   5  -7  -6    6.14    6.80
   7 -10  -7    5.61    7.03
 -10 -20   0   26.43   12.11
 -10 -18   2    8.46    8.05
  -9 -19  -2   16.79   12.93
  -9 -17  -1   22.26   11.43
  -9 -15   1    2.77    6.30
  -8 -18  -3    7.90   12.60
  -8 -16  -2   17.70   11.60
  -8 -14  -1   13.91    9.19
  -7 -18  -4    9.61   12.98
  -7 -15  -3   -1.92   10.86
  -7 -13  -2   13.36    9.82
  -7 -10   0   -2.82    5.47
  -6 -15  -4   21.62   12.66
  -6  -9  -1   77.00   11.51
  -5 -16  -5   13.13   13.07
  -5 -13  -4   21.69   12.86
  -5  -7  -1   12.67    6.72
  -4 -18  -6    2.33   12.68
  -3 -12  -5   21.56   12.50
  -3  -9  -4  240.08   20.60
  -3  -4  -1  153.35   11.23
  -2 -14  -6   22.12   11.45
  -2 -10  -5   25.09   10.78
  -1 -12  -6    7.23   10.75
   0 -15  -7   19.05   12.76
   3  -5  -5   90.56   10.70
   5  -4  -5   14.45    5.93
   6 -10  -7    5.77    7.27
 -10 -20  -1   15.39   13.32
 -10 -19   0   29.70   12.15
 -10 -18   1    8.85    8.90
  -9 -18  -2    6.15   12.40
  -9 -15   0    0.18    7.99
  -9 -14   2    4.71    6.17
  -8 -15  -2   -5.95    9.90
  -8 -13  -1   15.77   10.43
  -8 -12   0   87.58   12.88
  -7 -17  -4    2.16   12.54
  -7 -12  -2  250.99   22.61
  -6 -18  -5    0.06   12.80
  -6 -12  -3   42.58   12.61
  -6 -10  -2    4.08    7.15
  -5 -12  -4   50.25   13.74
  -5 -10  -3   51.63   12.15
  -5  -8  -2  473.24   25.10
  -4 -17  -6    3.84   12.60
  -4 -13  -5   53.11   15.31
  -4 -10  -4  106.13   16.83
  -4  -8  -3    7.58    8.21
  -3 -15  -6    3.59   11.84
  -3 -11  -5    4.72   11.50
  -3  -5  -2   -1.62    5.76
  -2 -13  -6    1.81   10.70
  -2  -7  -4  484.40   26.73
  -1 -16  -7   -3.56   11.35
  -1  -6  -4   18.28    7.96
  -1  -4  -3   40.63    8.07
   0 -14  -7   -3.40   10.41
   0 -10  -6   18.62   11.25
   0  -5  -4   -1.11    5.63
   1 -13  -7   -6.70    9.23
   1  -9  -6   41.10   11.91
   1  -4  -4   43.94    8.64
   2 -12  -7    1.05    9.06
   3 -11  -7    1.39    8.52
   4  -7  -6   -2.25    7.01
   5 -10  -7    2.46    7.85
 -10 -19  -1   17.53   13.16
 -10 -18   0   14.84   10.49
 -10 -17   1    5.32    9.14
 -10 -17   2    4.08    7.31
  -9 -16  -1   -0.63    9.22
  -9 -14   1    3.87    7.43
  -8 -17  -3   -8.42   10.17
  -8 -11   2   86.85   10.29
  -7 -14  -3   -1.27   10.76
  -7  -9   1  288.01   16.34
  -6 -17  -5    4.72   12.98
  -6 -14  -4   -4.54   11.49
  -6  -7   1    0.59    4.69
  -5 -15  -5   10.74   11.45
  -4 -16  -6   -0.13   12.36
  -4  -6  -2    3.26    6.45
  -4  -5  -1   85.00    9.77
  -3 -14  -6   22.19   13.10
  -3  -8  -4  405.24   25.57
  -2  -5  -3   13.94    7.12
  -1 -15  -7   -3.99   10.93
  -1 -11  -6   30.83   12.49
  -1  -8  -5   -4.07    7.59
   0  -7  -5    0.37    6.18
   0  -3  -3 4599.65   57.66
   1 -12  -7    5.45   11.25
   1  -6  -5    4.10    5.89
   2  -8  -6  146.63   15.87
   4 -10  -7    4.97    8.80
   6  -6  -6   11.84    6.23
   7  -6  -6    5.66    5.04
 -10 -17   0   65.65   14.66
 -10 -17   3    4.33    6.61
  -9 -19  -3   -2.83   11.58
  -9 -17  -2   13.81   11.43
  -9 -15  -1   -0.84   10.11
  -9 -14   0    0.91    7.79
  -8 -16  -3   10.12   11.88
  -8 -14  -2    9.91   10.75
  -8 -11   1    1.35    5.69
  -7 -16  -4   -4.89   11.32
  -7 -13  -3   10.03   11.67
  -7 -10  -1  274.72   20.08
  -7  -9   0    3.04    6.83
  -7  -9   3  108.86    7.85
  -6 -16  -5   48.26   15.14
  -6 -13  -4    9.02   12.38
  -6 -11  -3  196.19   20.24
  -6  -9  -2    5.78    8.92
  -6  -8  -1   -4.59    5.83
  -5 -14  -5   -7.31   10.83
  -5 -11  -4   86.75   15.69
  -5  -9  -3  225.35   19.97
  -4 -15  -6   -5.41   11.96
  -4 -12  -5    6.60   11.62
  -3 -10  -5    7.27   11.17
  -3  -6  -3   28.70    9.06
  -2 -16  -7   -6.42   11.19
  -2 -12  -6   16.37   12.29
  -2  -9  -5  163.29   18.41
  -1 -14  -7   -1.04   11.08
   0 -13  -7   12.87   11.64
   2 -11  -7   -1.61    8.35
   2  -5  -5   13.69    6.38
   2  -3  -4   19.28    5.41
   3 -10  -7   -2.28    9.55
   3  -7  -6   20.87    8.56
   4  -4  -5  172.46   12.45
   4  -2  -4  169.11    9.78
   5  -9  -7    5.22    7.51
   5  -6  -6   20.58    7.74
   6  -9  -7   -2.39    6.40
 -10 -18  -1   -2.67   10.02
 -10 -16   1   18.85   10.41
 -10 -16   2   -0.82    6.47
  -9 -18  -3   10.26   11.17
  -9 -16  -2    6.85   10.88
  -9 -13   1    1.88    7.26
  -9 -13   2   14.75    6.87
  -8 -18  -4    5.60   13.15
  -8 -15  -3    1.07   10.68
  -8 -13  -2   23.33   10.93
  -8 -12  -1    4.29    8.08
  -8 -12   4   55.53    5.80
  -8 -11   3    0.60    4.70
  -7 -15  -4   52.75   15.85
  -7 -11  -2   23.60   10.59
  -5 -13  -5   23.32   13.78
  -5  -7  -2  180.07   16.18
  -5  -6  -1  600.66   24.46
  -4  -9  -4    1.30    9.15
  -4  -7  -3   34.34    9.92
  -3 -13  -6    0.91   10.89
  -2 -15  -7   -1.79   11.54
  -2 -11  -6   -6.92   10.71
  -1 -10  -6    8.26    9.65
  -1  -5  -4  101.99   13.27
   0 -12  -7   -0.16   10.33
   0  -9  -6    0.02    8.07
   1 -11  -7   14.28   10.86
   1  -8  -6   -1.89    7.17
   4  -9  -7    4.50    8.15
 -10 -19  -2   -0.94   11.61
 -10 -17  -1    4.61   10.36
 -10 -16   0    0.89    8.63
  -9 -17  -3   29.96   14.79
  -9 -15  -2   24.63   12.59
  -9 -14  -1    7.59    9.16
  -9 -13   0    2.60    9.01
  -8 -17  -4   31.93   15.44
  -7 -17  -5    1.03   11.77
  -7 -14  -4   44.99   15.45
  -7 -12  -3   17.83   11.94
  -6 -15  -5   18.70   13.96
  -6 -12  -4  140.47   20.13
  -6 -10  -3   22.09   10.79
  -5 -16  -6   -2.75   12.24
  -5 -10  -4    2.09    9.57
  -4 -14  -6   24.54   13.98
  -4 -11  -5   80.77   16.56
  -3 -16  -7   -8.12   12.09
  -3 -12  -6    2.33   11.38
  -3  -7  -4  310.12   22.10
  -2 -14  -7    7.81   12.53
  -2  -8  -5  302.97   23.12
  -2  -6  -4   15.12    8.72
  -2  -3  -2  795.83   24.77
  -1 -13  -7    5.31   11.88
  -1  -7  -5  415.24   25.53
   0  -6  -5   -0.61    5.94
   0  -4  -4   82.00   10.48
   2 -10  -7   12.44    9.84
   2  -7  -6   -0.25    7.15
   3  -4  -5   21.89    6.96
   4  -6  -6    5.97    7.07
 -10 -18  -2   -2.80   11.14
 -10 -16  -1   26.73   12.95
 -10 -15   1   21.30   10.31
  -8 -16  -4   -9.09   11.18
  -8 -14  -3   10.08   12.26
  -8 -12  -2    8.95    9.58
  -8 -11  -1   -2.32    7.34
  -8 -10   1   15.54    7.39
  -7 -16  -5   -7.14   12.68
  -7 -10  -2  190.73   19.08
  -7  -9  -1  319.93   21.26
  -7  -8   1   13.00    6.47
  -6 -14  -5   -2.98   11.87
  -6  -8  -2  198.97   17.92
  -6  -7  -1   -2.03    7.34
  -5 -15  -6   -3.42   11.74
  -5 -12  -5   -9.33   11.05
  -5  -8  -3   82.23   13.49
  -5  -5   0   -3.14    5.12
  -4 -13  -6   -1.43   11.49
  -4  -8  -4  573.64   31.34
  -3 -15  -7  -10.24   11.21
  -3  -9  -5   25.22   11.02
  -3  -5  -3  875.23   32.05
  -3  -4  -2    5.61    6.25
  -2 -10  -6   -0.62   10.45
  -2  -4  -3  595.56   24.88
  -1 -12  -7    5.92   11.40
  -1  -9  -6   44.40   12.41
  -1  -2  -2 2094.13   35.42
   0 -11  -7    8.86   10.65
   0  -8  -6   42.63   11.42
   1 -10  -7   10.96   11.27
   1  -5  -5    7.15    6.29
   1  -3  -4    2.91    5.97
   3  -9  -7    4.31    7.98
   3  -6  -6   52.19   10.42
   3  -2  -4   38.45    6.70
   6  -8  -7   -0.18    6.46
 -11 -18   0    2.56   10.97
 -11 -18   1    1.97    9.33
 -10 -17  -2   -2.33   10.88
 -10 -15   0   23.90   10.50
 -10 -15   2   24.64    8.66
  -9 -16  -3   27.91   13.84
  -9 -14  -2   14.41   11.63
  -9 -13  -1    1.63    8.43
  -9 -12   0    1.46    8.51
  -9 -12   1   26.18    8.73
  -8 -15  -4   -2.14   11.87
  -8 -13  -3   45.73   14.69
  -8 -10   0   64.34   10.78
  -8 -10   2    1.22    5.31
  -7 -13  -4   -0.03   11.77
  -7 -11  -3   19.30   10.98
  -7  -8   0    3.35    5.55
  -6 -13  -5   13.97   13.57
  -6 -11  -4   13.43   11.17
  -6  -9  -3  253.48   21.95
  -5 -14  -6    6.42   13.05
  -5  -9  -4    6.71    9.61
  -4 -10  -5   28.56   12.06
  -4  -6  -3  127.32   14.76
  -4  -5  -2   30.67    8.27
  -4  -4  -1  738.20   24.84
  -3 -11  -6   -3.93   10.89
  -3  -3  -1  868.93   23.95
  -2 -13  -7    8.25   12.09
  -2  -2  -1  561.77   17.14
  -1  -3  -3   10.81    6.27
   1  -7  -6    3.78    7.54
   2  -9  -7    2.60    9.50
   2  -4  -5   16.03    7.78
   2  -1  -3   49.55    6.14
   4  -8  -7   -1.68    7.33
   5  -8  -7   12.14    7.53
   6  -3  -5  151.32    9.43
 -11 -18  -1    1.15   12.07
 -10 -18  -3    3.22   12.14
 -10 -16  -2   -0.79   11.36
 -10 -15  -1   20.48   11.42
 -10 -14   1   -2.34    7.34
  -9 -17  -4    8.87   14.04
  -9 -15  -3   -4.15   10.76
  -9 -12   2    0.24    6.33
  -8 -10  -1    9.32    9.77
  -7 -15  -5   -1.78   12.45
  -7 -12  -4   15.40   13.47
  -7  -9  -2    1.74    8.27
  -6  -6   1   17.59    5.56
  -5 -11  -5    2.06   11.80
  -5  -7  -3    2.40    8.13
  -5  -6  -2    2.06    6.84
  -4 -12  -6    9.27   12.04
  -3 -14  -7    7.99   11.48
  -3  -8  -5   -0.22    9.91
  -3  -6  -4   31.66   10.46
  -2 -12  -7    6.25   12.10
  -2  -9  -6   23.36   12.95
  -2  -7  -5  192.71   19.18
  -2  -5  -4  559.38   27.34
  -1 -11  -7   -1.62    9.80
  -1  -8  -6    2.43   10.26
  -1  -6  -5   12.26    7.78
  -1  -4  -4   53.01   10.68
   0 -10  -7   -0.76   10.87
   0  -5  -5  156.03   15.81
   0  -2  -3   -0.01    5.11
   0  -1  -2    5.51    5.24
   2  -6  -6   25.37    9.51
   3  -8  -7   35.66   10.94
   5  -5  -6   27.69    7.92
   5  -3  -5    1.69    4.95
   6  -5  -6    3.19    5.06
   7  -5  -6    2.19    4.57
 -11 -17   0   -1.96    9.38
 -11 -17   1    4.00    8.38
 -11 -17   2    2.60    8.35
 -10 -17  -3   -2.64   11.73
 -10 -14   0   79.36   14.17
 -10 -14   2    5.82    7.08
  -9 -13  -2    9.89   11.02
  -9 -12  -1   15.28    9.52
  -8 -14  -4    2.86   11.84
  -8 -12  -3   23.52   12.89
  -7 -14  -5   -4.88   11.86
  -7 -10  -3   62.51   14.69
  -7  -8  -1   11.12    7.45
  -6 -15  -6   12.25   14.09
  -6 -12  -5   -4.51   11.56
  -6 -10  -4   12.06   10.96
  -6  -7  -2   15.16    8.58
  -6  -6   0    8.86    5.62
  -5 -13  -6    3.97   12.30
  -5  -5  -1 1667.73   39.51
  -4  -9  -5   10.08   10.46
  -3 -13  -7   -2.17   11.61
  -3 -10  -6   -5.42   10.77
   0  -7  -6    1.21    7.84
   1  -9  -7   25.16   10.79
   2  -2  -4    0.92    5.04
   4  -5  -6   36.14    9.11
   4  -3  -5  142.31   11.40
 -11 -17  -1    7.68   11.44
 -11 -16   0   -3.56    9.68
 -11 -16   1   10.14    9.35
 -10 -15  -2   26.03   13.24
 -10 -14  -1    3.64    9.68
  -9 -16  -4   39.11   15.88
  -9 -14  -3    1.65   10.87
  -9 -11   0   -7.16    7.51
  -9 -11   1   29.54    8.77
  -8 -13  -4    3.53   11.92
  -8 -10  -2    3.52   10.33
  -8  -9   0  225.65   17.22
  -8  -9   1  129.55   12.59
  -7 -11  -4    6.58   11.83
  -6  -8  -3   38.14   11.41
  -6  -6  -1   17.47    8.46
  -5 -12  -6   29.13   14.95
  -5 -10  -5   34.57   14.00
  -5  -8  -4   -2.69    8.84
  -4 -14  -7  -12.51   11.22
  -4 -11  -6   14.34   11.50
  -3  -7  -5  279.24   24.00
  -2 -11  -7    4.47   10.99
  -2  -6  -5   12.21   10.44
  -1 -10  -7   -0.07   10.22
   0  -9  -7   19.57   12.41
   0  -3  -4    1.15    5.59
   1  -6  -6   -1.54    5.84
   1  -4  -5   11.68    6.44
   2 -11  -8    4.40   11.10
   2  -8  -7   19.24    9.86
   3  -5  -6   35.05    9.12
   5  -7  -7    1.53    6.95
   6  -7  -7   22.47    7.96
 -11 -17  -2    3.01   13.10
 -11 -16  -1    6.89   11.88
 -10 -16  -3   -2.44   11.60
 -10 -14  -2    3.82   11.18
 -10 -13   0   41.41   10.90
 -10 -13   1    6.22    8.30
  -9 -15  -4    4.60   12.85
  -9 -13  -3    8.80   11.27
  -9 -12  -2    2.90   10.38
  -9 -12   3    6.12    4.70
  -9 -11  -1   35.39   10.86
  -8 -15  -5   13.54   13.99
  -8 -11  -3   -6.26   10.46
  -8 -10   3   30.39    5.86
  -8  -9  -1  127.45   14.95
  -7 -13  -5   34.85   13.98
  -7  -9  -3  130.90   17.47
  -7  -8  -2  230.19   19.68
  -7  -7   0    1.07    6.62
  -7  -7   1   98.88   10.16
  -6 -11  -5   30.53   14.42
  -6  -9  -4   98.32   16.44
  -5  -6  -3  109.10   14.57
  -4 -13  -7   14.95   13.52
  -4 -10  -6   -4.09   10.27
  -4  -8  -5   56.42   13.82
  -4  -5  -3  153.60   15.64
  -4  -4  -2   84.49   10.98
  -3 -12  -7    2.52   11.70
  -3  -9  -6   -5.60   10.38
  -3  -4  -3  311.33   19.73
  -3  -3  -2  503.59   21.53
  -2  -8  -6  131.80   18.09
  -2  -3  -3   46.38    8.87
  -1  -7  -6    4.56    8.74
  -1  -5  -5    5.08    6.91
   1 -11  -8   -1.09   10.19
   1  -8  -7    3.33    9.66
   3 -10  -8   -5.88    9.11
   3  -3  -5   56.58    8.77
   4  -7  -7    8.22    7.72
 -11 -16   2    0.50    7.31
 -11 -15   0   -1.11    9.56
 -10 -15  -3   44.61   15.50
 -10 -13  -1    8.33    9.78
  -9 -14  -4    3.09   12.38
  -9 -11   2    4.60    6.15
  -8 -14  -5   14.64   14.00
  -8 -12  -4   49.75   15.51
  -7 -12  -5   10.32   12.89
  -7 -10  -4   16.55   12.86
  -7  -7  -1  129.57   14.18
  -6 -13  -6    0.17   11.57
  -6  -7  -3  120.13   15.83
  -5 -11  -6   24.28   13.55
  -5  -9  -5   23.60   13.01
  -5  -7  -4   23.53   10.84
  -5  -5  -2   48.20    9.88
  -4  -6  -4  262.25   21.60
  -4  -3   0  247.33   12.70
  -3 -11  -7   10.69   12.32
  -3  -5  -4   58.18   11.85
  -2 -10  -7   16.91   12.01
  -2  -4  -4   85.86   12.35
  -2  -2  -2   47.09    8.31
  -1  -9  -7    8.33   10.84
   0  -4  -5    6.52    7.77
   1  -2  -4   11.81    6.45
   1  -1  -3 1120.18   25.39
   2 -10  -8   -3.83   11.09
   2  -5  -6    3.30    7.29
   2  -3  -5  175.50   14.32
   3  -7  -7    2.64    7.25
 -11 -16  -2    4.98   11.95
 -11 -15  -1   12.43   11.07
 -11 -15   1    2.02    7.75
 -10 -14  -3  -10.87   10.75
 -10 -13  -2    4.99   10.54
 -10 -13   2   11.66    7.12
 -10 -12   0   21.15   10.80
  -9 -12  -3   -0.28   11.36
  -9 -11  -2   -1.52    8.80
  -9 -10   0    0.10    6.66
  -9 -10   1   54.16    9.95
  -8 -10  -3   23.91   12.98
  -8  -9  -2   70.54   13.21
  -6 -12  -6    4.10   12.69
  -6 -10  -5   26.52   14.07
  -6  -8  -4   96.98   16.34
  -6  -6  -2   49.65   10.75
  -5 -13  -7    0.15   13.87
  -5  -4   0    0.95    4.36
  -4 -12  -7   -0.81   12.10
  -4  -9  -6    0.90   11.44
  -4  -7  -5    8.29    9.86
  -3  -8  -6   53.73   14.74
  -3  -6  -5   -3.87    8.36
  -2  -7  -6   -0.54    9.10
  -1  -3  -4   13.67    7.26
   0 -11  -8   -6.12    9.94
   0  -8  -7    0.18    9.12
   1 -10  -8    7.20   11.67
   1  -5  -6    7.01    8.93
   2  -7  -7   -1.19    7.50
 -11 -15  -2   -0.56   11.35
 -11 -15   2    9.27    7.97
 -11 -14   0   -4.11   10.10
 -10 -15  -4   27.06   15.75
 -10 -12  -1    0.50    9.93
 -10 -12   1    2.00    7.17
  -9 -13  -4  -12.68   10.70
  -9 -10  -1   48.97   11.57
  -8 -13  -5   19.56   12.89
  -8 -11  -4   11.21   13.17
  -8  -8  -1  747.66   32.68
  -8  -8   0   20.17    7.18
  -8  -8   1  838.76   28.27
  -7 -13  -6   -5.48   12.56
  -7 -11  -5    3.03   11.87
  -7  -9  -4   -4.40    9.74
  -7  -8  -3   45.32   12.68
  -7  -7  -2  204.12   18.50
  -5 -10  -6    2.53   11.26
  -5  -8  -5   32.21   12.58
  -5  -4  -1  114.56   11.58
  -4 -11  -7   10.42   12.86
  -4  -3  -1 1136.16   29.79
  -3 -10  -7    6.00   11.65
  -3  -2  -1  385.14   16.24
  -2  -9  -7    1.63   10.66
  -2  -5  -5   26.07    9.17
  -1 -11  -8    6.04   11.77
  -1  -8  -7   -3.40   10.74
  -1  -6  -6   -6.12    7.62
  -1  -1  -2 2040.98   34.68
   1  -7  -7    9.17    8.49
   1  -3  -5   -3.64    6.04
   3  -9  -8    5.95    9.88
   4  -6  -7    5.83    7.77
   4  -4  -6   10.43    7.25
   5  -6  -7   -0.75    6.81
   5  -4  -6    3.42    6.27
 -11 -14  -1   21.45   11.52
 -11 -14   1   10.38    8.76
 -10 -13  -3    5.91   11.80
 -10 -12  -2    3.80   10.16
  -9 -14  -5    3.37   13.58
  -9 -12  -4    5.58   11.01
  -9 -11  -3    6.37   11.85
  -9 -10  -2    2.88    9.98
  -8 -12  -5   -5.25   11.89
  -8  -9  -3   38.75   13.03
  -6 -11  -6    1.12   12.76
  -6  -9  -5    6.56   11.21
  -6  -6  -3    0.49    8.19
  -6  -5  -1    6.62    6.56
  -6  -5   1    4.48    4.62
  -5 -12  -7    7.66   13.36
  -5  -6  -4  168.86   18.84
  -5  -5  -3    8.07    8.50
  -4  -8  -6    5.76   12.54
  -4  -5  -4  175.32   17.67
  -4  -4  -3   63.87   11.58
  -3  -7  -6    3.74   11.66
  -3  -4  -4    5.60    8.07
  -3  -3  -3  553.00   25.33
  -1  -4  -5   18.00    7.99
   0 -10  -8    7.89   11.34
   0  -7  -7    2.48   10.23
   0  -5  -6    1.50    7.44
   0  -2  -4  416.94   20.41
   2  -9  -8    0.74    9.05
   3  -6  -7    1.56    8.37
   3  -4  -6    0.96    6.31
   6  -6  -7    3.44    6.04
   6  -4  -6   -0.11    4.60
 -12 -16   0    1.95    9.35
 -11 -15  -3   12.17   13.09
 -11 -14  -2   65.32   16.27
 -11 -13  -1   41.23   13.89
 -11 -13   0    3.68    9.68
 -10 -14  -4   16.82   14.26
 -10 -12   2    0.65    5.77
 -10 -11  -1    9.92    9.71
 -10 -11   0    9.79    8.45
  -9 -10   2    5.66    6.35
  -9  -9  -1   11.91   10.07
  -9  -9   0   -3.29    7.32
  -8 -10  -4    0.39   12.06
  -8  -8  -2   21.51   10.26
  -7 -12  -6    7.37   13.31
  -7 -10  -5   -0.89   10.68
  -7  -8  -4    6.18   12.10
  -7  -7  -3   34.13   11.59
  -7  -6  -1    7.74    7.21
  -7  -6   0    0.56    5.32
  -6 -10  -6   -4.79   12.16
  -6  -7  -4   96.64   16.29
  -6  -5  -2    8.08    7.82
  -5 -11  -7    6.85   13.58
  -5  -9  -6    8.41   12.07
  -5  -7  -5    2.70    9.93
  -5  -4  -2  109.53   12.95
  -4 -10  -7   16.03   13.29
  -4  -6  -5    7.17   10.66
  -4  -3  -2  342.96   19.28
  -3  -9  -7   13.98   12.02
  -3  -5  -5   90.49   14.71
  -2 -11  -8    0.81   12.17
  -2  -8  -7    7.14   11.09
  -2  -6  -6   31.89   11.47
  -2  -3  -4   20.76    8.40
  -2  -2  -3   62.18    9.70
  -1 -10  -8   -1.26   11.01
   0  -3  -5   12.97    8.07
   0  -1  -3 3579.49   49.61
   1  -9  -8    8.35   10.50
   2  -6  -7    7.10    7.44
   2  -4  -6    2.13    6.12
   3  -1  -4    9.31    4.39
   4  -8  -8   14.76    9.60
 -11 -14  -3   23.06   13.80
 -11 -14   2   44.88    9.89
 -11 -13  -2    8.06   11.83
 -11 -13   1   29.43    9.98
 -10 -13  -4   -6.61   11.72
 -10 -13   3    1.48    4.76
 -10 -12  -3   13.24   12.46
 -10 -11  -2    4.19   10.81
 -10 -11   1   10.08    8.14
  -9 -13  -5   13.89   14.47
  -9 -11  -4   -5.30   11.09
  -9 -11   3    3.32    4.65
  -9 -10  -3   -2.04   10.96
  -9  -9  -2   -1.19    8.64
  -9  -9   1    9.54    6.86
  -8 -11  -5   -0.93   12.26
  -8  -8  -3  627.43   35.90
  -8  -7  -1   78.65   12.98
  -7 -11  -6    9.04   13.65
  -7  -9  -5   25.84   14.51
  -7  -6  -2  234.67   19.54
  -7  -6   1    5.24    5.15
  -6  -8  -5    5.41   11.68
  -3  -2  -2   90.40   10.76
  -2 -10  -8    2.64   12.11
  -2  -4  -5   22.24    8.79
  -2  -1  -1  507.38   16.20
  -1  -7  -7    2.37    9.55
  -1  -5  -6   11.94    8.95
   0  -9  -8   -4.89    9.84
   1  -6  -7   11.72    8.31
   1  -4  -6    0.96    7.81
   2  -8  -8    4.59   11.18
   2  -1  -4   58.00    7.93
   3  -8  -8    0.35    8.07
   3  -2  -5   -4.32    4.98
   4  -2  -5   55.75    7.50
   5  -2  -5    9.92    4.92
   7  -4  -6   20.63    5.06
 -12 -15  -1   24.03   12.44
 -12 -15   0    0.26    9.05
 -10 -11  -3    8.70   12.17
 -10 -10  -1   29.95   11.85
  -9 -12  -5    7.59   13.60
  -8 -10  -5   21.68   14.54
  -8  -9  -4   23.43   13.97
  -8  -7  -2   13.29    9.33
  -6  -9  -6    1.06   11.95
  -6  -6  -4  199.40   20.90
  -6  -5  -3    1.83    8.05
  -5 -10  -7    8.92   12.99
  -5  -8  -6   -0.45   12.07
  -5  -5  -4   82.37   14.37
  -5  -4  -3    2.46    7.82
  -4  -9  -7    4.49   11.99
  -4  -7  -6   -0.13   11.12
  -4  -4  -4   -1.98    8.08
  -3  -8  -7   23.42   12.82
  -3  -6  -6   44.08   13.70
  -2  -7  -7    6.79   11.77
  -1  -9  -8   10.70   12.15
  -1  -3  -5    3.25    8.23
  -1  -2  -4   17.79    7.44
   0  -6  -7    2.81    8.75
   0  -4  -6   10.00    9.17
   1  -8  -8   17.89   11.18
   2  -2  -5  106.05   11.62
 -12 -15   1   29.92   10.95
 -12 -14  -1   10.34   12.20
 -11 -13  -3   -4.65   11.10
 -11 -12  -2   -4.13   10.31
 -11 -12  -1    1.95    9.58
 -11 -12   0   -2.31    7.98
 -10 -12  -4   -1.85   12.20
 -10 -10  -2    9.66   10.99
 -10 -10   0   25.10    9.58
  -9 -10  -4   -2.66   11.21
  -9  -9  -3   25.17   13.04
  -9  -8  -1   56.14   11.83
  -9  -8   0   -1.21    7.23
  -8  -9   3   42.90    5.94
  -8  -7   1   98.12   11.13
  -7 -10  -6   -5.14   11.96
  -7  -8  -5   -2.07   12.74
  -7  -7  -4   24.75   11.93
  -7  -6  -3  128.10   17.01
  -6  -7  -5    6.03   11.76
  -6  -4  -1    8.28    6.43
  -5  -6  -5    0.33    9.66
  -5  -3  -1  174.47   13.56
  -4  -5  -5   21.80   10.91
  -4  -3  -3   90.98   12.65
  -3 -10  -8   -3.33   12.22
  -3  -4  -5   20.59   10.04
  -3  -3  -4   39.18   10.39
  -2  -9  -8    6.89   12.61
  -2  -5  -6   -3.43    8.35
  -2  -1  -2  610.37   21.50
  -1  -6  -7    8.33   12.10
  -1  -1  -3 1135.16   30.72
   0  -8  -8    0.39    9.92
   1  -2  -5    5.10    6.56
   1  -1  -4   57.32    8.87
   2  -5  -7    2.08    8.24
   3  -5  -7   17.74    8.64
   4  -5  -7   -1.42    6.63
   5  -5  -7    4.42    6.30
 -12 -14  -2   -0.57   11.10
 -12 -14   0    8.34    9.56
 -11 -13  -4   -0.10   13.61
 -11 -13   2    0.73    6.51
 -11 -12  -3   -0.96   11.85
 -11 -12   1    5.96    8.44
 -10 -11  -4    6.88   13.28
 -10 -11   2    2.03    6.01
 -10 -10  -3   27.09   13.59
 -10 -10   1   38.59   10.25
  -9 -11  -5    9.24   13.64
  -9  -8  -2   20.28   10.45
  -8 -11  -6   -1.18   12.94
  -8  -9  -5    7.00   12.53
  -8  -8  -4   17.49   12.93
  -8  -7  -3   29.50   13.23
  -7  -5  -2   12.50    9.95
  -7  -5  -1  190.18   16.28
  -7  -5   0    0.83    6.32
  -6 -10  -7    1.13   12.75
  -6  -8  -6    7.68   12.21
  -6  -4  -2   14.88    8.16
  -6  -4   0   69.45    8.99
  -5  -9  -7   10.52   13.29
  -5  -7  -6   -6.00   11.46
  -5  -3   0   -3.62    3.91
  -4  -8  -7   -4.00   10.82
  -4  -6  -6   -5.89   10.78
  -4  -2  -1 1052.41   28.51
  -3  -7  -7   -1.88   10.51
  -3  -2  -3   64.73   10.50
  -2  -3  -5  164.20   17.74
  -2  -2  -4    6.71    7.23
  -1  -8  -8   15.99   12.02
  -1  -4  -6    2.77    8.03
   1  -7  -8    3.07   10.62
   1  -5  -7    3.66    9.04
   2  -7  -8   21.27   11.40
   2  -3  -6   11.02    7.65
   3  -7  -8   22.04    9.91
   3  -3  -6   35.82    8.54
   4  -7  -8   34.58   10.60
   4  -3  -6   -1.92    5.97
   6  -5  -7   17.42    6.94
 -12 -14   1    6.78    9.61
 -12 -13  -2    3.85   12.68
 -12 -13  -1   -7.28   10.45
 -11 -11  -2    4.03   10.56
 -11 -11  -1    0.83    9.36
 -11 -11   0    0.19    7.95
 -10  -9  -2   13.82   11.79
 -10  -9  -1    6.32    9.16
  -9 -10  -5    6.22   11.90
  -9  -9  -4    0.93   11.60
  -9  -8  -3    1.47   10.93
  -9  -8   1   57.36    9.90
  -8 -10  -6   -5.89   13.05
  -8  -6  -2   18.51    9.63
  -8  -6  -1   42.97    9.79
  -7  -9  -6   15.06   13.67
  -7  -6  -4   14.06   10.96
  -6  -6  -5    0.20   10.08
  -6  -5  -4   90.66   15.54
  -5  -5  -5  103.67   16.80
  -5  -4  -4  124.85   15.99
  -4  -2  -2   23.60    8.05
  -3  -9  -8   -0.05   11.75
  -3  -5  -6   23.96   11.39
  -2  -8  -8    1.02   11.87
  -2  -6  -7    8.92   10.77
   0  -7  -8    0.46   11.01
   0  -5  -7   19.08   10.23
   0  -2  -5   -0.55    5.81
   0  -1  -4    3.98    5.77
   1  -3  -6    3.89    7.96
   5  -3  -6   52.03    8.28
 -12 -13   0    8.25    9.35
 -11 -12  -4   14.79   13.96
 -10 -12   3    5.20    4.87
 -10 -10  -4   -1.69   11.66
 -10  -9  -3    6.61   12.21
 -10  -9   0   99.29   13.74
  -9  -7  -2  138.68   18.32
  -9  -7  -1   10.29    8.46
  -8  -8  -5   11.09   12.70
  -8  -7  -4   83.11   17.32
  -7  -7  -5    6.02   12.78
  -7  -5  -3   65.62   13.47
  -6  -9  -7    7.16   13.43
  -6  -7  -6    3.44   11.87
  -6  -4  -3   12.67    8.36
  -5  -8  -7   25.56   14.21
  -5  -6  -6    7.88   12.26
  -5  -3  -3    9.16    8.50
  -4  -7  -7    7.05   12.05
  -4  -4  -5  153.65   18.58
  -4  -3  -4  179.23   17.86
  -4  -2   0 3322.00   41.81
  -3  -6  -7    0.45   11.82
  -2  -4  -6    1.90    8.62
  -2  -1  -3   39.45    8.54
  -1  -7  -8    9.58   11.69
  -1  -5  -7    4.50   10.77
  -1  -2  -5    5.02    8.15
   0  -3  -6    4.24    8.90
   1   0  -3  428.85   15.78
 -12 -13   1    0.06    8.01
 -12 -12  -2   19.34   13.85
 -11 -11   1    7.92    8.02
 -11 -10  -2   11.41   11.32
 -11 -10  -1   13.02   10.26
  -9  -9  -5    2.39   12.71
  -9  -8  -4   -4.45   11.52
  -9  -7  -3   -1.39   11.39
  -9  -7   0   -7.57    6.65
  -8  -9  -6    0.52   12.74
  -8  -6  -3   -2.54    9.21
  -7  -8  -6   -2.64   11.95
  -7  -6   2  259.24   12.01
  -6  -4   1   10.02    5.37
  -4  -5  -6   35.16   13.79
  -4  -2  -3  333.25   21.21
  -3  -8  -8   -3.71   11.92
  -3  -4  -6   14.40   11.86
  -3  -3  -5   53.39   12.38
  -3  -2  -4   50.24   10.91
  -3  -1  -2  264.28   16.24
  -3  -1  -1 3223.98   44.61
  -2  -7  -8   26.21   14.65
  -2  -5  -7    2.70   11.81
  -1  -3  -6    3.23    9.21
  -1  -1  -4   37.01    8.73
   1  -6  -8   -4.24   10.71
   1  -4  -7    0.55    8.72
   2  -6  -8    2.20    9.60
   2  -4  -7    6.36    8.24
   3  -6  -8   17.07   10.11
   3  -4  -7   42.64   10.39
   4  -6  -8    4.12    8.39
   4  -4  -7   18.18    7.96
   6  -3  -6   11.67    5.08
 -12 -14   2    1.27    6.78
 -12 -12  -3   15.04   13.30
 -12 -12   0   30.02   11.62
 -11 -12   2    4.73    6.26
 -11 -11  -4   -5.54   12.11
 -11 -10  -3    3.04   11.36
 -11 -10   0    8.61    8.55
 -10 -10  -5    8.82   13.30
 -10  -9  -4   -3.39   11.38
 -10  -9   1    3.00    7.81
 -10  -8  -2    9.32    9.93
 -10  -8  -1   13.76    9.06
  -9 -10   3    3.32    4.37
  -8  -7  -5  -10.46   11.35
  -8  -6  -4   12.97   12.52
  -8  -5  -1   44.32   11.20
  -7  -6  -5   24.54   13.78
  -7  -5  -4    4.51   10.07
  -7  -5   1  186.05   12.33
  -7  -4  -2    6.00    8.01
  -7  -4  -1   67.44   11.11
  -6  -8  -7    9.78   13.44
  -6  -6  -6   13.95   12.34
  -6  -5  -5   -5.33    9.56
  -6  -4  -4   42.95   12.64
  -6  -3  -2  205.03   17.38
  -6  -3  -1  378.44   20.33
  -5  -7  -7   -1.94   11.45
  -5  -4  -5   17.03   11.00
  -5  -3  -4  140.63   17.26
  -4  -8  -8   12.50   13.40
  -4  -6  -7    3.68   11.39
  -2  -2  -5   96.62   14.01
  -1   0  -2  646.46   19.81
   0  -6  -8    8.23   10.18
   0  -4  -7   -0.51    9.22
   0   0  -3   -0.55    4.99
   2  -1  -5    9.67    6.60
   3  -1  -5   97.58   10.22
   5  -4  -7   -1.38    5.68
 -12 -11  -2    2.22   10.82
 -12 -11  -1   12.01   11.67
 -11 -10  -4    2.69   12.57
 -11  -9  -2    8.26   11.09
 -11  -9  -1   -0.61    9.48
 -10  -8  -3   -3.90   10.79
 -10  -8   0   92.74   13.08
  -9  -8  -5    2.38   12.53
  -9  -7  -4   -4.23   11.41
  -9  -6  -2   11.98    9.48
  -9  -6  -1   65.90   12.85
  -8  -8  -6    0.83   12.57
  -8  -6   1   43.50    8.31
  -8  -5  -3   50.11   13.01
  -7  -7  -6   16.27   12.23
  -7  -4  -3    0.45    7.67
  -6  -3  -3   94.08   14.26
  -5  -5  -6   32.01   14.49
  -5  -2  -2  568.56   25.80
  -5  -2  -1  307.35   17.27
  -4  -4  -6   10.22   10.70
  -4  -3  -5  133.82   17.46
  -4  -2  -4  178.00   17.92
  -3  -5  -7   10.47   11.66
  -3  -1  -3  206.16   16.09
  -2  -3  -6    9.38    9.25
  -2  -1  -4   70.90   11.30
  -1  -6  -8    1.38   10.22
  -1  -4  -7    0.91    9.28
   1  -2  -6   23.12    9.18
   1  -1  -5  221.86   15.75
   2  -2  -6    2.79    6.79
   3  -2  -6   42.07    8.63
 -12 -12   1   -1.10    7.96
 -12 -11  -3    0.37   12.12
 -12 -11   0    4.33    9.51
 -11 -10   1   23.14    8.51
 -11  -9  -3   -0.55   10.71
 -10  -9  -5   -3.63   12.54
 -10  -8  -4    4.27   11.67
 -10  -7  -2   -3.64    8.72
  -9  -7   1   12.03    6.63
  -9  -6  -3   -8.34   10.04
  -8  -6  -5  103.73   19.01
  -7  -8  -7   18.97   15.01
  -7  -5  -5   22.13   13.55
  -7  -4   0    0.84    5.12
  -6  -7  -7   13.20   13.87
  -6  -4  -5    9.10   10.80
  -6  -3   0  776.48   25.20
  -5  -6  -7   -1.39   11.46
  -5  -2  -3  240.84   19.43
  -4  -7  -8   27.02   14.43
  -4  -5  -7    8.37   12.21
  -3  -2  -5   -0.05    8.29
  -2  -6  -8    7.52   11.55
  -2  -4  -7    1.15   10.15
  -1   0  -3  436.03   19.39
   0  -2  -6    1.12    7.30
   0  -1  -5   22.13    7.49
   1  -5  -8   -0.55    9.64
   1   0  -4  111.55   10.93
   2  -5  -8    9.05    9.92
   2   0  -4 1127.99   27.29
   3  -5  -8   -0.53    8.08
   4  -2  -6    3.66    6.42
   4  -1  -5   10.05    5.04
 -13 -12  -1    7.27   11.71
 -12 -13   2    1.88    7.09
 -12 -10  -3   -2.37   11.62
 -12 -10  -2   -2.42   10.19
 -12 -10  -1   -3.40    9.98
 -11  -9  -4    4.46   12.72
 -11  -9   0    4.36    7.60
 -10  -7  -3   41.87   14.35
 -10  -7  -1   12.14    9.13
  -9  -8  -6    3.83   12.11
  -9  -7  -5   14.19   13.18
  -9  -6  -4   10.98   12.57
  -9  -6   0   -3.37    4.82
  -8  -7  -6   -2.27   12.10
  -8  -5  -4   47.49   15.14
  -7  -6  -6   11.56   11.89
  -7  -4  -4    3.06    9.89
  -6  -5  -6   -0.88   11.85
  -6  -3  -4   -2.22    8.83
  -5  -4  -6   -6.34   11.12
  -5  -3  -5    6.45   10.45
  -4  -1  -3  141.39   14.64
  -4  -1  -2  238.34   16.28
  -4  -1  -1  512.21   20.23
  -3  -6  -8   20.55   13.82
  -3  -4  -7   42.16   14.42
  -3  -1  -4   11.58    8.38
  -2   0  -2   10.68    6.42
  -1  -5  -8   -1.11   11.09
  -1  -2  -6   39.90   10.68
  -1  -1  -5  208.87   17.39
   0  -5  -8   -2.10    9.04
   0  -3  -7    0.24    9.27
   0   0  -4 4650.70   64.89
   1  -3  -7    6.34    8.89
   2  -3  -7    9.05    8.18
   3  -3  -7    2.59    7.30
   3   0  -4  254.97   11.94
   4  -5  -8   14.60    8.48
   6  -4  -7    1.90    5.28
 -11 -11   2   12.14    6.60
 -11  -8  -3   -0.71   10.74
 -11  -8  -2   68.87   15.36
 -11  -8  -1   30.26   11.36
 -10 -11   3   11.82    4.76
 -10  -8  -5    7.03   13.33
 -10  -8   1   13.95    7.85
 -10  -7  -4   14.24   12.95
 -10  -7   0   30.22    9.88
  -9  -5  -3   22.18   12.97
  -9  -5  -2  121.06   16.30
  -8  -4  -3  132.69   17.71
  -8  -4  -2    4.53    8.49
  -8  -4  -1  179.03   16.92
  -7  -7  -7   -4.85   12.20
  -7  -3  -3    5.09    8.86
  -7  -3  -2   92.14   13.65
  -6  -6  -7    2.33   12.41
  -6  -2  -2    0.91    7.11
  -5  -5  -7    2.32   11.68
  -5  -2  -4   30.66   11.11
  -5  -2   0   -0.66    4.29
  -4  -6  -8    7.23   12.62
  -4  -3  -6   -8.60   10.01
  -4  -2  -5   57.61   13.16
  -2  -5  -8    5.67   11.24
  -2  -2  -6    8.71    9.10
  -2  -1  -5    1.80    7.24
  -2   0  -3 1067.12   31.92
  -2   0  -1 1778.04   29.53
  -1  -3  -7    9.36    9.76
  -1   0  -4  111.23   12.98
   4  -3  -7    7.17    6.60
 -13 -12   0   -1.93    9.50
 -13 -11  -2    5.44   11.34
 -12 -11   1   12.19    8.90
 -12 -10   0    2.87    9.15
 -12  -9  -3   -5.32   11.28
 -12  -9  -2   -0.05   10.26
 -11  -8  -4   -7.65   11.10
 -10  -6  -3   -4.82   10.58
 -10  -6  -2   48.28   13.31
  -9  -7  -6    9.04   13.85
  -9  -6  -5   12.41   13.02
  -9  -5  -4    7.36   13.01
  -9  -5  -1    5.08    6.70
  -8  -6  -6  -13.89   10.98
  -8  -5  -5   12.58   13.43
  -8  -4  -4   10.19   11.01
  -7  -5  -6    2.48   12.01
  -7  -4  -5    8.24   11.44
  -7  -3  -4   10.03   10.25
  -6  -4  -6    5.06   12.66
  -6  -3  -5  126.90   18.59
  -6  -2  -3   36.10   10.96
  -6  -2  -1  174.20   14.38
  -4  -4  -7   13.34   12.26
  -4  -1  -4   66.01   12.51
  -3  -5  -8    1.39   11.27
  -3  -2  -6   36.58   12.96
  -2  -3  -7    7.54   11.17
   0  -4  -8    1.27   10.22
   1  -4  -8    9.36   11.42
   2  -4  -8    8.42    9.40
   5  -2  -6    4.00    5.25
 -13 -11  -1   14.11   11.08
 -12  -9  -4    1.84   12.57
 -12  -9  -1    6.31    9.60
 -11  -9   1    3.24    7.22
 -11  -8   0    1.69    8.28
 -11  -7  -3   -0.37   10.75
 -11  -7  -2    8.73   11.07
 -10  -7  -5   11.15   12.42
 -10  -6  -4   11.85   12.32
 -10  -6  -1   -0.17    7.52
  -8  -5   1   52.24    8.51
  -7  -6  -7   -1.38   11.25
  -6  -2  -4  156.61   18.55
  -5  -6  -8   10.20   13.65
  -5  -4  -7    9.08   11.94
  -5  -3  -6   59.28   15.75
  -5  -2  -5    5.00   10.32
  -5  -1  -3  132.90   15.18
  -4  -5  -8    8.83   13.28
  -3  -3  -7   -0.35   10.58
  -3  -1  -5   86.94   13.54
  -3   0  -3 1166.41   35.54
  -3   0  -2 1838.56   39.54
  -2   0  -4 1172.24   37.26
  -1  -4  -8    7.55   11.04
   0  -1  -6    1.79    8.12
   1  -1  -6   13.00    8.22
   2  -1  -6    2.85    6.50
   3  -4  -8   -3.49    7.84
   5  -3  -7    1.68    5.80
 -13 -11   0    1.75   10.42
 -13 -10  -2  -11.99    9.78
 -12 -12   2   13.96    7.08
 -12  -8  -3    1.98   10.99
 -12  -8  -2    8.83   12.13
 -11  -7  -4    2.10   11.64
 -11  -7  -1   31.19   11.86
 -10  -6  -5    5.22   13.20
  -9  -6  -6    9.48   13.51
  -9  -6   1   78.29   10.07
  -9  -5  -5    8.94   12.96
  -9  -5   0    1.23    6.98
  -9  -4  -3   16.94   10.79
  -9  -4  -2   13.34    9.48
  -8  -5  -6   -3.28   12.02
  -8  -4  -5    2.59   12.58
  -8  -4   0   53.10    9.14
  -8  -3  -3   39.03   12.16
  -8  -3  -2  158.70   16.69
  -7  -5  -7    2.87   13.37
  -7  -4  -6   26.33   13.99
  -7  -4   1   72.81    8.52
  -7  -3  -5    9.53   12.09
  -7  -3   0   -5.41    5.55
  -7  -2  -3   27.55   10.69
  -6  -3  -6   10.11   11.71
  -5  -1  -4    9.04    9.18
  -5  -1  -1   78.09    9.98
  -4  -3  -7   -3.65   10.28
  -4  -2  -6    6.18   10.39
  -4  -1  -5    9.44    9.89
  -3  -4  -8    5.52   13.07
  -3   0  -4  252.48   19.32
  -2  -4  -8   14.85   11.88
  -2  -1  -6    3.72    9.82
  -1  -2  -7    1.10    9.81
  -1  -1  -6    8.03    7.45
  -1   0  -5    4.64    7.98
   0  -2  -7   -3.68    8.93
   0   0  -5   -0.78    5.41
   1  -2  -7   -1.77    7.79
   1   0  -5    0.86    4.87
   2  -2  -7   13.87    9.05
   2   0  -5    5.52    6.05
   3  -1  -6    5.60    6.87
   4  -4  -8    2.44    7.32
 -13 -12   1    1.74    8.16
 -13 -10  -1    8.40   10.59
 -12 -10   1    0.12    7.51
 -12  -9   0   24.64    9.94
 -12  -8  -4   15.74   13.56
 -12  -8  -1    4.61   10.30
 -11  -7  -5    4.97   13.57
 -11  -6  -3   11.34   11.39
 -11  -6  -2   54.91   15.64
 -10  -7   1    9.73    6.80
 -10  -6   0   39.95    9.62
 -10  -5  -4   44.34   14.92
 -10  -5  -3   64.11   15.72
 -10  -5  -2   14.98   10.11
  -9  -9   3   28.11    5.03
  -9  -4  -4    8.67   12.15
  -9  -4  -1   53.84   11.50
  -8  -3  -1   59.08   11.54
  -7  -2  -4    9.12   10.01
  -7  -2  -2  506.73   27.07
  -6  -4  -7   -6.33   11.57
  -6  -3   1  433.16   15.88
  -6  -2  -5    5.42   10.60
  -6  -1  -3   -1.14    7.91
  -5  -5  -8    1.90   12.38
  -5  -2  -6   13.56   12.26
  -4  -1   0   10.94    4.72
  -4   0  -3   88.54   12.27
  -4   0  -2   53.74    9.52
  -3  -1  -6    4.53   10.73
  -3   0  -1 5963.82   60.44
  -2  -2  -7   15.11   11.11
  -2   0  -5   -0.35    6.74
   0  -3  -8   -0.53   10.07
   0   1  -3 3585.44   49.06
   1  -3  -8   -7.14    8.74
   3  -2  -7    3.11    7.02
   3   0  -5  207.69   13.17
 -13  -9  -2    9.68   11.48
 -12  -7  -3   -0.05   12.26
 -11  -8   1   18.64    8.08
 -11  -7   0   -5.68    7.58
 -11  -6  -4    6.08   12.41
 -10  -5  -5    6.11   13.34
 -10  -5  -1   31.82    9.53
  -9  -5  -6    5.40   13.08
  -9  -4  -5    8.96   12.51
  -8  -6   2   13.94    4.81
  -8  -4  -6    7.97   12.75
  -8  -3  -5   -0.57   12.08
  -7  -3  -6    6.75   12.02
  -7  -2  -1   69.18   10.81
  -6  -2   0   85.58    9.29
  -6  -1  -4  111.45   16.47
  -6  -1  -2   94.42   12.74
  -5  -3  -7    4.98   11.86
  -5  -1  -5   67.41   14.38
  -4  -4  -8   -3.39   11.66
  -4   0  -4   17.09    9.29
  -3  -2  -7   -0.28   10.69
  -3   0  -5  207.35   18.84
  -2  -3  -8    3.16   10.79
  -1  -3  -8    4.10    9.94
  -1   1  -3 1123.08   30.34
   2  -3  -8    7.86    9.10
   4  -1  -6   -0.36    5.57
 -13 -10   0    0.37    8.04
 -13  -9  -1   12.89   10.85
 -13  -8  -3    0.67   13.20
 -12 -11   2    3.53    6.39
 -12  -8   0   -7.68    7.66
 -12  -7  -4    7.96   13.18
 -12  -7  -2    4.76   10.44
 -11  -6  -5    1.40   13.01
 -11  -6  -1   12.06    9.35
 -10  -4  -4   14.79   13.29
 -10  -4  -3   21.38   12.54
 -10  -4  -2    2.21   10.17
  -9  -3  -4   28.87   13.56
  -9  -3  -3   34.12   12.30
  -9  -3  -2   26.70   10.56
  -8  -2  -3   33.43   11.57
  -7  -4  -7    9.68   12.07
  -7  -2  -5   21.87   13.45
  -6  -3  -7   21.37   13.88
  -6  -2  -6   23.72   13.73
  -5  -4  -8   14.12   13.61
  -5   0  -3  186.21   17.28
  -4  -2  -7    4.54   11.05
  -4  -1  -6    2.57    9.56
  -3  -3  -8   -1.90   10.33
  -1  -1  -7    4.46   10.41
  -1   0  -6   -2.76    8.19
  -1   1  -4   37.42    8.53
  -1   1  -2 2058.15   34.59
   0  -1  -7    5.16    9.58
   0   0  -6   25.96    9.12
   0   1  -4   -0.38    5.24
   1   1  -4   43.08    8.05
   3  -3  -8    0.76    7.52
   4  -2  -7    1.07    5.66
   6  -2  -6   22.14    4.88
 -13 -11   1   11.30    8.39
 -13  -8  -2    6.83   11.23
 -12  -9   1    1.94    6.81
 -12  -7  -1   -0.97    8.82
 -12  -6  -3    0.95   11.51
 -11  -5  -4   -4.79   11.39
 -11  -5  -3    1.15   10.64
 -11  -5  -2   22.54   12.03
 -10 -10   3   17.45    4.80
  -9  -4  -6   -1.26   12.37
  -9  -4   0   -1.43    6.70
  -9  -3  -5   -0.17   11.85
  -8  -4  -7   13.12   14.30
  -8  -3  -6    3.71   12.81
  -8  -2  -4   26.94   12.41
  -8  -2  -2   -2.76    6.48
  -7  -1  -4   73.57   14.68
  -7  -1  -3   96.52   14.68
  -7  -1  -2    8.44    9.71
  -6  -1  -5   84.22   15.98
  -6  -1  -1  230.86   16.06
  -5  -2  -7   -1.47   11.03
  -5  -1  -6    5.31   11.60
  -5   0  -4  146.51   17.06
  -5   0  -2  293.04   18.84
  -4  -3  -8   10.62   12.40
  -4   0  -5  294.78   23.55
  -4   0  -1  993.91   27.61
  -3   1  -3  196.11   15.60
  -2  -1  -7   20.91   11.84
  -2   0  -6   45.25   11.46
  -2   1  -4   76.30   11.40
  -2   1  -2  590.95   21.15
  -1  -2  -8   -0.52   10.41
   0  -2  -8    6.04   10.66
   1  -1  -7   11.92    8.82
   1   0  -6    8.35    6.70
   2  -1  -7   13.36    8.46
   2   1  -4   61.48    7.67
 -13  -9   0    0.94    9.61
 -13  -8  -1    4.23   10.80
 -13  -7  -3    4.92   12.59
 -12  -6  -4   -8.04   11.36
 -12  -6  -2   15.36   10.95
 -11  -6   0    4.78    8.28
 -11  -5  -5    0.81   12.75
 -11  -5  -1    6.29   10.19
 -10  -6   1   -2.91    5.40
 -10  -4  -5   42.59   15.17
 -10  -4  -1   53.18   11.51
  -9  -5   1    2.90    5.53
  -9  -3  -1   72.53   11.66
  -8  -4   1  182.25   13.05
  -8  -3   0   58.99    9.23
  -8  -2  -5    5.56   12.32
  -8  -2  -1   14.26    8.59
  -7  -3  -7    5.00   12.73
  -7  -2  -6   -1.59   10.11
  -7  -1  -5   43.17   14.78
  -6  -2  -7    2.05   11.33
  -6  -1  -6   11.31   13.02
  -6   0  -4  386.60   26.73
  -6   0  -3  237.45   19.96
  -5  -3  -8   11.38   12.83
  -5  -1   0   -0.54    4.21
  -5   0  -5   63.46   14.63
  -4  -1  -7    5.93   12.71
  -3  -2  -8    2.37   11.53
  -3  -1  -7    1.73   10.53
  -3   0  -6   -0.06    8.59
  -3   1  -4    5.49    7.78
  -3   1  -2  284.21   16.56
  -2  -2  -8    3.50   10.93
  -2   1  -5    4.31    8.50
  -1   1  -5  213.73   17.40
   0   1  -5   20.02    7.08
   1  -2  -8    5.61    8.88
   1   1  -5  194.92   15.01
   2   0  -6   56.29   10.18
   4  -3  -8   -1.57    6.32
   4   0  -5  328.80   13.95
 -13 -10   1    6.19    8.44
 -13  -7  -2   11.43   11.51
 -12  -7   0    3.47    8.55
 -12  -6  -1    5.57   10.31
 -11  -7   1   35.68    9.42
 -11  -4  -4   12.15   12.70
 -11  -4  -3   13.98   11.54
 -10  -3  -4   -8.84   10.24
 -10  -3  -3    2.95   10.75
 -10  -3  -2    0.18   10.00
  -9  -3  -6   -5.73   11.92
  -9  -2  -4    7.77   12.26
  -9  -2  -3   12.16   10.12
  -9  -2  -2   14.85   10.70
  -8  -3  -7    4.46   13.37
  -8  -2  -6    9.84   12.50
  -8  -1  -4   11.67   10.63
  -8  -1  -3    6.33    9.13
  -7  -2   0    3.37    4.98
  -6   0  -5  188.74   22.01
  -6   0  -2  660.84   28.91
  -5   0  -1 2043.09   42.17
  -4  -2  -8    4.30   11.94
  -4   0  -6   65.20   14.34
  -4   1  -4   54.43   11.68
  -4   1  -3  134.71   14.31
  -3   1  -5   95.63   13.78
   2  -2  -8    9.31    8.21
   3  -1  -7    3.83    6.63
   3   0  -6    0.52    6.72
   5  -2  -7    0.04    4.95
 -13  -6  -3    5.45   12.31
 -12  -5  -4    1.86   12.19
 -12  -5  -3    6.53   11.42
 -12  -5  -2    9.44   11.91
 -11  -4  -5    2.90   12.73
 -11  -4  -2    6.43   10.48
 -10  -3  -5   24.30   14.40
  -9  -2  -5   36.56   14.85
  -8  -1  -5    6.62   12.42
  -8  -1  -2    0.56    6.52
  -7  -3   1  617.65   20.49
  -7  -2  -7    6.77   12.43
  -7  -1  -6   -3.88   11.17
  -7  -1  -1    4.53    6.48
  -7   0  -4   -1.99    9.07
  -7   0  -3    2.19    8.35
  -5  -2  -8    5.24   12.24
  -5  -1  -7   28.60   13.63
  -5   0  -6    6.83   11.55
  -5   1  -4    4.93    8.64
  -5   1  -3  135.53   15.21
  -4   1  -5    1.77    8.78
  -4   1  -2  241.70   16.42
  -2   0  -7   -2.13    8.43
  -1  -1  -8   -7.42    9.90
  -1   0  -7    6.01    9.28
  -1   1  -6   13.62    9.38
   0   0  -7   -1.88    8.90
   2   1  -5   11.56    6.31
   3  -2  -8    1.70    7.40
   5  -1  -6   -0.77    4.38
 -13  -8   0    0.52    7.72
 -13  -7  -1    2.03    9.23
 -13  -6  -2   -0.48   11.11
 -12  -8   1    3.25    6.71
 -11  -4  -1   23.77   11.22
 -11  -3  -4   34.16   14.03
 -11  -3  -3   19.60   12.86
 -10  -4   0   49.78   10.74
 -10  -3  -1   33.32   11.19
 -10  -2  -4   10.56   12.63
 -10  -2  -3    4.85   10.96
  -9  -3   0   -5.13    5.53
  -9  -2  -6    3.51   12.37
  -9  -1  -4   -2.14   11.81
  -8  -2  -7    4.59   13.24
  -7   0  -5   25.81   13.40
  -7   0  -2    0.76    7.25
  -6  -2  -8    6.87   13.35
  -6  -1  -7   -0.67   11.61
  -6  -1   0   11.55    6.17
  -6   0  -6   34.57   14.40
  -5   1  -5   69.35   14.30
  -4   0  -7   28.09   12.77
  -3   0  -7    1.76   10.06
  -3   1  -6   -3.74    8.13
  -2  -1  -8    0.94    9.96
  -2   1  -6    3.82    8.13
   0  -1  -8    5.26    9.20
   0   1  -6   -1.07    5.56
   1  -1  -8   10.20   10.46
   1   0  -7   11.34    8.56
   3   1  -4   12.83    4.87
 -13  -9   1    1.39    8.06
 -13  -5  -3    3.96   12.31
 -12  -6   0   17.99    9.59
 -12  -5  -1   10.41    9.45
 -12  -4  -4   16.55   13.12
 -12  -4  -3    4.26   10.93
 -11  -5   0    2.75    7.12
 -11  -3  -5   -6.15   11.65
 -11  -3  -2   -1.34   10.94
 -10  -2  -5   -1.54   11.88
 -10  -2  -2   10.58    9.41
  -9  -1  -5   16.17   12.81
  -9  -1  -3   21.43   10.93
  -8  -2   0  292.56   18.12
  -8  -1  -6   10.87   11.45
  -8   0  -4   -0.82    9.50
  -8   0  -3  117.33   16.29
  -7  -1  -7   -8.99   11.49
  -7   0  -6   27.13   12.84
  -6   0  -1   13.49    6.57
  -6   1  -5   80.82   15.62
  -6   1  -4  105.90   16.02
  -6   1  -3    5.73    8.33
  -5  -1  -8    3.79   13.36
  -5   0  -7    3.45   11.05
  -5   1  -2  737.35   28.86
  -4  -1  -8   -1.45   11.16
  -4   1  -6   -2.56    8.98
  -3   2  -4   27.08    9.36
  -3   2  -3   79.13   11.86
  -2   1  -1  488.90   16.04
  -2   2  -4    5.08    6.84
  -2   2  -3   63.84    9.42
  -1   2  -4   22.33    7.41
  -1   2  -3   55.32    8.69
   0   2  -4  440.94   20.65
   1   1  -6    8.39    6.65
   2  -1  -8    0.56    7.70
   2   0  -7    1.76    7.69
   4  -2  -8    4.63    6.83
   4  -1  -7    0.35    5.19
 -13  -6  -1   -6.48    8.16
 -13  -5  -2   -4.17   10.84
 -12  -4  -2    5.71    9.71
 -11  -6   1    8.18    7.36
 -10  -5   1   31.96    7.91
 -10  -2  -6    3.28   13.43
  -9  -4   1   49.00    8.30
  -9  -1  -6    1.46   11.93
  -9  -1  -2   18.83    9.67
  -8  -5   2  236.71   11.57
  -8  -1  -7   -2.05   11.07
  -8  -1  -1    7.18    6.69
  -8   0  -5    7.35   12.46
  -7   1  -4   74.33   14.56
  -6  -1  -8   20.98   14.21
  -6   0  -7   -2.53   11.16
  -6   1  -2   96.95   13.75
  -5   1  -6   -1.00   10.76
  -4   2  -4  184.96   17.82
  -4   2  -3  370.60   21.82
  -3   1  -7   16.59   12.41
  -3   1  -1 3228.19   44.50
  -3   2  -5    3.05    7.16
  -2   0  -8   34.16   14.07
  -2   1  -7   23.29   12.32
  -2   2  -5   96.97   13.18
  -1   0  -8   -4.66    9.80
  -1   1  -7    3.42    9.95
  -1   2  -5    6.52    6.61
   0   2  -5   -1.29    6.55
   0   2  -3    4.65    5.36
   2   1  -6    4.82    6.27
   3   1  -5  106.86    9.57
   4   0  -6   82.36    9.28
 -14  -7  -1    4.97   10.67
 -13  -7   0    1.73    7.73
 -12  -7   1   -4.87    6.30
 -12  -3  -4    2.84   11.88
 -12  -3  -3   -0.66   10.45
 -11  -3  -1   22.24   11.00
 -11  -2  -5   -0.19   12.14
 -11  -2  -4   14.91   11.63
 -11  -2  -3   -2.87   10.27
 -10  -1  -5    5.57   12.29
 -10  -1  -4   66.85   16.66
 -10  -1  -3  116.99   18.29
  -9   0  -5    3.79   12.04
  -9   0  -4  180.90   22.09
  -8   0  -6   -5.41   10.78
  -8   0  -2   20.19    8.45
  -7  -1   0   -1.39    5.70
  -7   0  -7   13.91   13.22
  -7   0  -1    9.98    6.87
  -7   1  -5   63.04   15.61
  -7   1  -3   80.88   13.87
  -6   1  -6    9.44   12.05
  -5   2  -5    2.58    9.76
  -5   2  -4   44.96   11.60
  -4   0  -8    8.79   12.12
  -4   0   0  871.88   21.55
  -4   1  -7    1.83   10.19
  -4   1  -1  524.61   20.50
  -4   2  -5   61.83   12.99
  -3   0  -8   -3.15   10.11
  -3   2  -6   38.80   12.91
  -2   2  -6   14.68   10.19
  -1   2  -6   29.91   10.52
   0   1  -7    4.94    7.92
   1   2  -4   11.75    5.38
   3  -1  -8    0.17    7.13
   3   0  -7   12.45    7.48
 -14  -8   0   32.40   11.25
 -13  -5  -1   14.80   11.12
 -13  -4  -3    1.92   11.40
 -12  -5   0    3.30    7.60
 -12  -4  -1    0.07    8.56
 -12  -3  -2   -4.35    8.93
 -11  -4   0   -5.43    7.35
 -11  -2  -2   13.32   10.77
 -10  -9   3    1.85    3.32
 -10  -3   0   14.33    8.36
 -10  -2  -1   14.02    8.44
 -10  -1  -6   12.12   14.17
 -10  -1  -2   29.20   10.59
  -9  -1  -1   38.86   10.23
  -9   0  -6   18.68   14.32
  -9   0  -3    0.59    9.00
  -8  -3   1   65.70    8.32
  -8   0  -7    7.58   13.49
  -8   1  -5    9.52   12.08
  -8   1  -4   17.48   11.03
  -7   1  -6   -2.40   10.83
  -7   1  -2    9.27    7.99
  -6   0  -8    6.54   13.04
  -6   1  -7    0.23   11.94
  -6   2  -5   12.27   10.86
  -6   2  -4  161.49   18.40
  -5   0  -8   16.11   13.07
  -5   1  -7   28.66   13.31
  -5   1  -1   71.27    9.70
  -4   2  -6    0.81   10.31
  -3   2  -2   80.42   10.28
  -2   2  -2   40.31    7.97
  -1   2  -2 2079.90   34.85
   0   2  -6    7.40    8.16
   1   0  -8    1.80    8.79
   1   1  -7   12.47    8.74
   1   2  -5   -1.80    4.47
 -13  -8   1   -1.41    6.43
 -13  -6   0    0.93    8.45
 -13  -4  -2    1.16    9.86
 -12  -2  -4   22.85   13.34
 -12  -2  -3   14.37   12.26
 -11  -1  -5    2.96   12.27
 -11  -1  -4   20.88   13.32
 -11  -1  -3   52.98   14.80
 -10   0  -5   35.10   14.74
 -10   0  -4  150.51   21.37
  -9  -2   0   -1.18    4.64
  -9   0  -2   10.45    8.88
  -8   1  -6    5.89   12.28
  -8   1  -3    4.75    8.96
  -7   2  -4   12.38   10.16
  -6   2  -6   25.41   14.04
  -6   2  -3   37.15   10.68
  -5   0   0   -1.38    4.25
  -5   2  -6    1.46   11.10
  -4   2  -2   19.93    7.75
  -3   1  -8    3.75   12.23
  -3   2  -7    8.45   11.81
  -2   1  -8    6.37   11.44
  -2   2  -7    0.18   10.38
   2   0  -8   27.29    9.53
   3   1  -6    6.56    6.53
   5  -1  -7   26.23    6.19
 -14  -6  -1    1.82    9.62
 -14  -5  -2   10.69   11.06
 -13  -3  -3   20.99   12.93
 -11  -5   1   -0.02    6.61
 -10  -4   1   65.44    9.85
 -10   0  -6   -8.77   12.20
 -10   0  -3   16.17   11.80
  -9   1  -5    1.36   11.61
  -9   1  -4   14.26   12.39
  -9   1  -3   22.21   12.09
  -8  -1   0    7.86    6.72
  -8   0  -1   74.58   11.17
  -8   1  -2   -2.08    6.36
  -7  -2   1   82.04    8.46
  -7   1  -7    5.46   10.83
  -7   2  -6   15.75   13.08
  -7   2  -5   21.63   12.76
  -7   2  -3   39.70   11.31
  -6   1  -1  224.16   15.82
  -5   1  -8   11.32   12.30
  -5   2  -7   -1.81   10.42
  -5   2  -2  555.93   25.26
  -4   1  -8   -2.68   10.68
  -4   2  -7    3.08   10.56
  -4   3  -5  104.95   15.57
  -4   3  -4  185.95   17.84
  -3   3  -5   63.21   11.91
  -3   3  -4   43.07   10.09
  -2   3  -5  149.11   15.49
  -2   3  -4   24.66    8.25
  -1   1  -8    4.45    9.40
  -1   2  -7   13.48    9.39
  -1   3  -5    6.44    7.74
  -1   3  -4   14.81    6.95
   0   1  -8    0.31    9.48
   1   2  -6   34.04    8.42
   2   1  -7    6.85    7.12
   2   2  -4    2.79    4.42
   4  -1  -8   -2.52    5.75
 -14  -7   0   29.13   10.61
 -13  -4  -1   10.77   10.59
 -13  -3  -2   12.98   11.17
 -13  -2  -4   18.51   13.79
 -12  -6   1   -2.42    6.41
 -12  -3  -1   14.81    9.73
 -12  -2  -2    0.20    9.70
 -12  -1  -4   11.10   12.81
 -11  -2  -1   40.21   11.18
 -11  -1  -2   45.41   13.19
 -11   0  -5    0.72   12.16
 -11   0  -4   31.39   13.92
 -10  -1  -1   34.34    9.89
 -10   0  -2   -5.48    7.78
  -9  -3   1   83.98    9.81
  -9   1  -6   -4.42   11.53
  -8   1  -7    9.80   13.28
  -8   2  -5   20.30   13.20
  -8   2  -4   31.20   12.26
  -6   0   0  777.04   24.47
  -6   1  -8   18.20   13.88
  -6   2  -7    4.18   11.64
  -6   2  -2    8.17    7.62
  -6   3  -5  136.24   18.32
  -6   3  -4    1.46   10.21
  -5   3  -6   43.36   14.64
  -5   3  -5    0.44    9.11
  -5   3  -4  138.51   16.56
  -4   3  -6   -1.28    9.12
  -4   3  -3   97.03   12.69
  -3   3  -6   24.15   10.54
  -3   3  -3  494.18   23.52
  -2   3  -6    5.34    8.28
  -2   3  -3   45.26    8.57
  -1   3  -6    6.18    8.81
   0   2  -7   -4.68    7.87
   0   3  -5   11.92    7.43
   4   0  -7   33.01    7.22
 -14  -5  -1   11.03   10.33
 -14  -4  -2    6.19   10.76
 -13  -7   1   -2.38    6.66
 -13  -5   0    0.14    8.91
 -13  -2  -3   -6.41    9.86
 -12  -4   0    6.36    7.48
 -12  -1  -3    9.77   11.19
 -11  -3   0    3.89    6.93
 -11   0  -3   85.99   17.00
 -10  -2   0   24.69    9.14
 -10   1  -6   18.87   14.03
 -10   1  -5   -2.43   10.08
 -10   1  -4   68.13   16.44
 -10   1  -3  115.08   18.39
  -9   0  -1   46.44    9.68
  -9   1  -2   23.08    9.75
  -9   2  -5   38.74   14.30
  -9   2  -4    1.12   11.63
  -8   2  -6   -1.43   11.39
  -8   2  -3   36.79   11.52
  -7   1  -1    8.83    6.74
  -7   2  -7    3.49   11.72
  -7   2  -2  545.75   27.56
  -7   3  -5    0.57   10.02
  -6   3  -6   23.96   12.97
  -5   2  -8   -3.78   11.97
  -5   3  -3   -1.78    7.11
  -4   2  -8    2.00   11.08
  -3   2  -8   -0.10   10.38
  -2   2  -8   10.14   11.63
  -1   3  -3   10.54    6.00
   0   3  -4   -2.55    4.75
   1   1  -8    0.57    7.57
   1   2  -7   -2.30    7.83
   2   2  -6    7.28    6.13
   3   0  -8   -1.86    6.27
   4   1  -5    6.67    4.87
 -14  -6   0   43.85   12.59
 -13  -2  -2    5.49   11.61
 -13  -1  -4   13.03   13.03
 -12  -2  -1   12.69   10.54
 -12  -1  -2    4.50    9.61
 -12   0  -4   11.69   12.40
 -11   1  -5    6.64   12.41
 -11   1  -4   17.69   13.29
  -9  -1   0    5.60    6.56
  -9   2  -6    4.49   12.05
  -9   2  -3    7.15   11.11
  -8   2  -7   10.76   13.41
  -7   0   0    0.45    5.80
  -7   3  -6    5.77   11.63
  -7   3  -4    2.20    9.01
  -6   2  -8    4.73   12.13
  -6   3  -7   13.92   12.68
  -6   3  -3  100.43   13.88
  -5   3  -7    2.20   10.75
  -4   3  -7    3.01   10.40
  -3   3  -7   -1.97    9.25
  -2   3  -7    2.34    9.65
  -1   2  -8   -6.51    8.41
  -1   3  -7   10.31   10.11
   0   3  -6   -0.48    6.34
   2   1  -8    4.89    7.84
   3   1  -7    0.35    5.60
   5   0  -6   12.41    4.55
 -14  -4  -1   22.73   12.28
 -14  -3  -2   -2.45    9.63
 -13  -3  -1    3.93    8.96
 -13  -1  -3   -2.56   10.43
 -12  -5   1    0.84    6.08
 -12   0  -3    1.63   10.52
 -11  -4   1   29.65    8.46
 -11  -1  -1   -2.77    7.95
 -11   0  -2   73.00   14.68
 -11   1  -3   50.84   15.01
 -10   0  -1   12.11    9.25
 -10   1  -2   20.58   11.07
 -10   2  -6   -2.01   12.53
 -10   2  -5    0.46   11.48
 -10   2  -4   -0.52   11.21
  -8  -2   1   18.53    6.21
  -8   1  -1    5.00    6.49
  -8   2  -2    4.67    7.13
  -8   3  -6   13.67   12.62
  -8   3  -5    5.39   10.72
  -8   3  -4   54.29   13.70
  -7   3  -7    6.10   12.08
  -7   3  -3   11.57    9.10
  -6   4  -5   20.17   12.56
  -5   2  -1  307.35   17.15
  -5   3  -2   17.80    7.80
  -5   4  -6   -1.64   11.38
  -5   4  -5    8.54    9.78
  -4   2  -1 1041.21   28.29
  -4   3  -2  375.85   19.77
  -4   4  -6   10.24   10.13
  -4   4  -5  157.41   17.74
  -4   4  -4    4.64    8.30
  -3   2  -1  402.27   16.59
  -3   3  -2  538.28   21.78
  -3   4  -6    8.81    9.07
  -3   4  -5   19.79    9.48
  -3   4  -4    4.95    7.44
  -2   4  -5    8.43    7.79
  -2   4  -4   83.99   12.58
   0   2  -8   13.65    9.53
   0   3  -3 4502.91   54.94
   1   3  -5    0.30    4.50
   1   3  -4    8.96    5.86
   2   2  -7   14.77    8.01
   4   1  -6   -5.08    4.37
 -13  -6   1   -1.83    6.53
 -13  -4   0   -3.94    7.90
 -13   0  -4    0.82   11.70
 -12  -3   0    1.89    6.94
 -12   1  -4   -2.81    9.93
 -11  -2   0   -3.10    7.33
 -11   2  -5   -1.46   12.32
 -10  -3   1   51.13    8.81
 -10   2  -3   -4.52    9.88
  -9   3  -6    7.02   12.41
  -9   3  -5   -1.48   10.58
  -9   3  -4    8.62   11.42
  -8  -4   2    7.22    4.32
  -8   0   0   34.39    8.44
  -8   3  -7   -0.83   12.15
  -8   3  -3   45.95   12.89
  -7   4  -5   -3.09   10.55
  -6   2  -1  169.88   14.11
  -6   3  -2  210.58   17.16
  -6   4  -6   -2.79   10.77
  -6   4  -4   46.98   12.20
  -5   3  -8    4.90   11.61
  -4   3  -8    5.60   11.37
  -4   4  -7   14.85   11.74
  -3   3  -8    3.32   10.65
  -2   2  -1  576.19   17.50
  -2   3  -8    6.16    9.94
  -2   3  -2  807.67   24.65
  -2   4  -6   -7.18    6.79
  -1   4  -5   11.92    7.08
   0   3  -7    2.33    7.35
   1   2  -8    5.49    8.37
   1   3  -6    6.08    6.16
   3   2  -5    3.25    3.85
 -14  -7   1    0.91    7.43
 -14  -5   0   12.81    8.93
 -14  -2  -2   -1.62    9.58
 -13  -2  -1   -2.08    9.29
 -13  -1  -2    3.85    9.67
 -13   0  -3    1.09   10.65
 -12  -1  -1   30.83   11.21
 -12   0  -2    4.21    9.35
 -12   1  -3   15.23   12.02
 -11   1  -2   43.95   13.24
 -11   2  -4   22.15   12.86
 -10  -1   0  104.05   12.58
 -10   3  -5   29.68   13.98
  -9   1  -1   54.54   10.69
  -9   2  -2   20.15    9.49
  -9   3  -3   40.42   12.05
  -8   4  -6    7.45   12.19
  -8   4  -5   -1.12   11.21
  -7   2  -1   80.67   11.89
  -7   3  -2   90.45   13.19
  -7   4  -6   23.92   13.02
  -7   4  -4   -0.48    8.81
  -6  -1   1  259.17   12.11
  -6   4  -7    7.07   11.38
  -6   4  -3   18.05    8.68
  -5   1   0   -0.29    5.15
  -5   4  -7    2.20   10.65
  -5   4  -3    4.00    7.58
  -4   1   0   14.86    5.74
  -4   4  -3   63.10   10.97
  -3   4  -7   46.83   13.42
  -3   4  -3  302.64   18.85
  -2   4  -7    5.48   10.16
  -1   3  -8    0.43    8.74
  -1   4  -6    1.90    7.05
  -1   4  -4   70.06   10.15
   1   3  -7    3.28    8.19
   3   1  -8    2.22    6.66
   3   2  -6   30.24    7.05
   4   0  -8    7.15    5.87
 -14  -3  -1    2.49    9.07
 -13   1  -4    5.16   10.96
 -11   0  -1   86.02   13.52
 -11   2  -3    0.09   10.25
 -10   2  -2   25.86   11.57
 -10   3  -4   -0.66   10.76
  -9  -2   1  124.10   11.20
  -9   0   0    1.98    6.27
  -9   4  -6    6.94   12.37
  -9   4  -5   10.74   12.00
  -8   3  -2  162.94   17.44
  -8   4  -7   -0.71   11.82
  -8   4  -4    7.53   10.01
  -7   4  -7    7.34   10.98
  -7   4  -3    6.48    8.62
  -6   1   0   10.58    5.97
  -6   5  -5   -8.20   10.15
  -5   4  -8   11.49   13.81
  -5   5  -6   32.80   13.07
  -5   5  -5   97.61   15.46
  -4   4  -8    0.04   12.15
  -4   5  -6   33.74   11.81
  -4   5  -5   20.16    9.97
  -3   4  -8   -0.69   11.48
  -3   5  -5  108.01   15.43
  -2   4  -3  586.06   23.95
  -1   3  -2 1406.69   29.11
  -1   4  -7    2.91    8.16
   0   3  -8    3.13    9.93
   0   4  -6   14.00    8.52
   0   4  -5   -4.34    4.79
   2   3  -5  170.14   12.30
   4   1  -7    2.21    4.65
   5   0  -7    3.58    4.22
 -14  -4   0   25.62   10.61
 -14  -1  -2    1.08   10.11
 -13  -5   1   19.07    7.65
 -13  -3   0   -3.10    7.98
 -13   0  -2   25.59   12.93
 -12  -4   1    2.10    6.50
 -12  -2   0   26.28    9.20
 -12   2  -4    0.86   11.49
 -11  -3   1   34.76    8.57
 -11  -1   0   -1.30    7.26
 -11   3  -5    0.92   11.73
 -11   3  -4   31.38   13.56
 -10   1  -1   37.25    9.94
 -10   3  -3    0.11   10.07
 -10   4  -5   33.92   14.79
  -9   4  -4   15.15   12.17
  -8   2  -1   12.68    7.14
  -8   4  -3  142.78   17.39
  -7  -1   1    4.93    4.61
  -7   5  -6   -2.57   10.60
  -7   5  -5   15.41   12.09
  -6   5  -7   24.75   13.41
  -6   5  -6   -4.33   10.46
  -6   5  -4   82.95   14.44
  -5   5  -7    3.46   10.53
  -5   5  -4   76.75   13.35
  -4   5  -7    4.30   10.03
  -4   5  -4  158.06   16.11
  -3   5  -6   25.80   10.62
  -3   5  -4   66.55   11.48
  -2   4  -8   13.39   10.79
  -2   5  -6   -5.68    8.63
  -2   5  -5   17.26    7.76
   0   4  -7   -0.10    8.26
   0   4  -4  100.76   10.55
   1   3  -3   12.36    5.26
   2   2  -8    4.41    6.93
   2   3  -6   15.90    6.46
   3   2  -7    2.94    5.96
 -14  -6   1    3.51    7.57
 -14  -2  -1    1.98    9.78
 -13  -1  -1    3.67    8.72
 -13   1  -3    0.65   10.15
 -12   0  -1    9.94   10.07
 -12   1  -2    1.05    8.89
 -12   2  -3    0.99   10.22
 -11   2  -2    5.43    9.90
 -10   4  -4   15.74   12.06
  -9   2  -1  130.66   14.80
  -9   3  -2   24.48    9.90
  -9   4  -3   17.29   10.33
  -8   5  -6   -3.18   10.77
  -8   5  -5    4.21   11.43
  -7   1   0    1.25    4.77
  -7   5  -7   -1.25   11.31
  -7   5  -4    0.54    8.95
  -6   4  -2   18.22    8.05
  -5   4  -2   96.76   11.92
  -4   4  -2   81.72   10.54
  -3   5  -7   17.13   11.02
  -2   5  -7    4.25   10.12
  -2   5  -4  569.35   26.20
  -1   4  -8   12.13   10.56
  -1   4  -3   54.82    8.35
   1   3  -8    3.97    8.41
   1   4  -6    1.53    6.30
   1   4  -5   17.23    7.19
   2   3  -7    9.49    6.72
   2   3  -4   25.17    5.42
 -12   3  -4   -0.28   11.18
 -11   1  -1    5.76    8.67
 -11   3  -3   17.87   10.53
 -11   4  -5   -3.63   11.46
 -10  -2   1   10.76    6.16
 -10   3  -2    1.96    8.26
  -9   5  -6   -3.61   11.15
  -9   5  -5    7.16   11.52
  -9   5  -4   11.57   12.34
  -8  -1   1    0.07    4.98
  -8   1   0   -1.22    4.95
  -8   5  -4   32.36   12.13
  -7   4  -2   10.03    8.31
  -6   3  -1  420.50   20.90
  -6   5  -3    1.51    6.52
  -6   6  -6   11.81   10.68
  -6   6  -5   -1.62    8.92
  -5   3  -1  166.90   13.04
  -5   5  -8   -5.66   10.57
  -5   5  -3    7.43    7.93
  -5   6  -6   15.41   11.59
  -5   6  -5   -0.88    8.42
  -4   3  -1 1171.35   29.93
  -4   5  -8    4.37   11.13
  -4   5  -3  130.59   14.06
  -4   6  -6    2.57   10.54
  -4   6  -5   -0.02    9.66
  -3   4  -2    1.31    5.72
  -3   5  -8   13.84   12.52
  -1   5  -7   -8.22    8.08
  -1   5  -6   12.11    7.91
  -1   5  -5    6.42    6.44
 -14  -3   0   17.29    9.70
 -14   0  -2   -0.58    9.58
 -13  -2   0    5.85    7.57
 -13   1  -2   12.38   10.78
 -13   2  -3    4.66   10.38
 -12  -1   0    1.07    7.42
 -12   2  -2    1.81    9.03
 -12   3  -3    6.34   10.69
 -11   4  -4    8.07   10.47
 -10   2  -1   13.54    8.29
 -10   4  -3   13.09   11.39
 -10   5  -5    3.12   11.33
  -8   4  -2    9.12    7.81
  -8   5  -3   47.09   12.14
  -8   6  -6    4.68   11.18
  -8   6  -5   93.92   16.89
  -7   3  -1  647.15   27.19
  -7   5  -3   62.44   12.45
  -7   6  -7    7.39   11.89
  -7   6  -6   -0.98   10.67
  -7   6  -5   17.84   11.99
  -6   6  -7    2.81   11.19
  -6   6  -4  214.56   20.14
  -5   6  -7    9.28   11.17
  -5   6  -4  171.80   17.73
  -4   6  -7    0.45    9.73
  -3   5  -3  897.49   31.32
  -3   6  -6   39.00   11.58
  -3   6  -5    8.13    8.56
  -2   5  -8    6.84    9.71
  -1   5  -4   94.07   11.28
   0   4  -8    1.71    7.95
   0   5  -6    2.85    7.38
   1   4  -7    7.57    7.43
 -14  -1  -1   17.04    9.99
 -13   0  -1   76.27   13.96
 -12   1  -1   27.64   10.49
 -12   4  -4   15.11   12.39
 -11   0   0   -4.39    6.02
 -11   3  -2    5.10    9.88
 -11   4  -3   11.55   10.66
 -11   5  -5    2.00   11.74
 -10   5  -4   60.88   15.17
  -9   1   0    0.33    4.68
  -9   4  -2   17.50    9.42
  -9   5  -3   26.25   10.96
  -9   6  -6    7.57   11.85
  -9   6  -5    8.45   11.64
  -8   3  -1   69.62   10.92
  -8   6  -4    7.10   10.72
  -7   6  -4   15.44   10.08
  -5   6  -8   14.55   12.60
  -4   6  -4  218.58   18.52
  -3   3  -1  851.00   23.70
  -3   6  -7   -2.22    9.15
  -2   4  -2  356.21   17.07
  -2   5  -3   24.70    7.31
  -2   6  -6   39.66   10.88
  -2   6  -5   -1.45    7.03
   0   3  -2    0.48    3.84
   0   4  -3    5.52    4.77
   0   5  -5  139.14   13.17
   1   4  -4   51.41    7.34
  -5 -12   7    6.31    8.26
  -5 -11   7   -1.74    6.67
  -5 -10   7   -1.97    6.25
  -5  -9   6    4.59    7.08
  -5  -8   6    9.84    6.89
  -5  -7   6    9.01    5.82
  -5  -6   6   16.95    6.13
  -5  -5   6   46.09    8.24
  -5  -4   6    1.86    5.27
  -5  -3   6   49.86    7.60
  -5  -1   7   31.53    6.44
  -5  -1   8   -0.50    4.34
  -5   0   8   26.21    6.18
  -4 -18   6    0.62    8.00
  -4 -17   6    4.67    7.35
  -4 -16   5  106.18   14.00
  -4 -15   5   25.32    9.23
  -4 -12   4  180.14   15.21
  -4 -11   4   19.53    7.19
  -4  -1   4   60.77    5.93
  -3 -21   5   11.94    9.25
  -3 -19   4    5.45    8.42
  -3 -18   4   33.01    9.97
  -3 -15   3   93.61   11.79
  -3 -14   3  173.69   14.49
  -2 -23   4    9.29    8.18
  -2 -20   3   47.43   10.97
  -2 -15   2   18.79    6.92
  -1 -20   2    3.67    7.40
  -1 -15   1  790.24   26.52
   0 -12   0  513.71   17.72
   1 -26   2   24.89    9.51
   1 -23   1   90.04   12.54
   1 -18   0   -1.47    5.58
   2 -21   0   -2.58    5.14
   2 -14  -1   15.90    4.31
   3 -24   0   -4.14    6.46
   3 -18  -1   33.58    6.26
   4 -26   0   30.96    8.78
   4 -21  -1    4.97    4.82
   6 -25  -1    3.50    5.87
  -5 -14   7    0.70    7.79
  -5 -13   7    6.28    7.93
  -5 -12   6   37.68   10.10
  -5 -11   6   22.71    8.47
  -5 -10   6   -1.36    6.24
  -5  -2   6    1.88    5.28
  -5   0   7    5.93    4.41
  -5   1   8   -0.03    4.01
  -4 -17   5   -2.82    7.59
  -4 -13   4    2.20    6.81
  -4   0   4   20.07    4.05
  -4   4   5  170.50    7.31
  -3 -20   4    6.99    7.56
  -3 -16   3    9.78    7.24
  -2 -21   3    4.60    8.09
  -2 -17   2   73.16   10.87
  -2 -16   2   24.33    7.75
  -1 -24   3    9.07    8.65
  -1 -21   2   26.03    9.39
  -1 -16   1   13.60    6.91
   0 -24   2    7.19    7.87
   0 -20   1    1.30    6.21
   0 -13   0   -7.32    4.14
   1 -27   2    5.55    8.17
   2 -26   1    0.93    6.83
   2 -22   0    0.00    6.10
   2 -15  -1    8.14    4.75
   3 -19  -1  129.30   11.17
   4 -22  -1    3.25    5.65
   4 -13  -2   16.65    3.51
   5 -24  -1   -1.51    5.54
   5 -17  -2  109.06    8.33
   6 -20  -2   19.05    5.06
  -5 -14   6   -0.25    8.21
  -5 -13   6   12.45    8.14
  -5  -8   5   25.64    7.69
  -5  -7   5    0.56    6.13
  -5  -6   5    5.37    5.27
  -5  -1   6    2.25    4.50
  -4 -18   5    4.58    8.32
  -4 -15   4    3.54    7.54
  -4 -14   4    8.73    6.96
  -3 -21   4    1.71    8.34
  -3 -17   3    5.67    7.76
  -2 -22   3   33.13   10.45
  -2 -18   2   57.14   10.36
  -1 -25   3   -0.20    8.31
  -1 -22   2   84.41   13.12
  -1 -17   1   -0.04    5.61
   0 -25   2    5.19    8.04
   0 -21   1   84.87   11.68
   0 -14   0  967.51   26.51
   1 -24   1    4.08    7.08
   1 -19   0   -0.07    5.21
   2 -27   1   -1.16    7.43
   3 -25   0    5.85    6.68
   4 -14  -2   19.30    4.13
   5 -18  -2    0.49    4.49
   7 -22  -2   -2.72    3.74
  -5 -16   6    7.17    8.80
  -5 -15   6   -0.02    7.75
  -5 -12   5    1.26    7.94
  -5 -11   5   -3.79    5.54
  -5 -10   5   31.63    8.08
  -5  -9   5   12.64    6.47
  -5  -5   5  112.31   10.35
  -5  -4   5    8.64    5.42
  -5   0   6   14.82    5.09
  -4 -20   5   44.10   11.94
  -4 -19   5   10.24    8.44
  -4 -17   4   34.85   10.92
  -4 -16   4    4.93    7.94
  -3 -22   4   10.75    9.41
  -3 -18   3    7.68    8.14
  -3 -11   2   82.12    9.77
  -3 -10   2   79.37    9.10
  -3  -9   2   -0.09    4.82
  -3  -8   2  813.49   23.62
  -3  -7   2  764.81   21.98
  -3  -6   2   28.47    5.49
  -3  -5   2   -0.56    3.45
  -2 -23   3    2.96    8.21
  -2 -19   2    6.58    7.22
  -2  -8   1 1938.02   33.28
  -1 -23   2   15.80    8.88
  -1 -18   1    9.30    6.56
   0 -26   2   15.31    9.36
   0 -22   1    0.76    7.29
   0 -15   0   -9.46    7.55
   1 -25   1   29.14    9.36
   1 -20   0    0.53    5.47
   2 -23   0   88.91   11.80
   3 -26   0   -3.78    6.89
   3 -20  -1    0.49    4.59
   4 -23  -1   25.14    7.84
   5 -25  -1    1.97    6.05
   6 -21  -2    2.05    4.26
  -5 -17   6   -1.91    8.04
  -5 -14   5    1.49    7.56
  -5 -13   5   19.08    8.79
  -5  -3   5   -0.87    3.84
  -5  -2   5    3.82    4.59
  -4 -18   4   11.00    8.88
  -4 -12   3    8.64    7.19
  -4 -11   3   41.99    7.94
  -4 -10   3  163.63   12.92
  -4  -9   3   22.96    6.67
  -4  -8   3    4.01    5.06
  -4  -7   3   24.75    6.19
  -4  -6   3  130.61   10.38
  -4  -5   3  158.44   11.13
  -3 -23   4   12.32    9.74
  -3 -20   3   30.99   10.02
  -3 -19   3    2.43    8.19
  -3 -13   2    8.84    6.16
  -3 -12   2  308.56   17.34
  -3  -4   2    0.06    3.28
  -2 -24   3    3.79    8.67
  -2 -20   2   15.51    8.97
  -2 -12   1   11.84    6.54
  -2 -11   1    3.35    4.71
  -2 -10   1   22.23    5.83
  -2  -9   1  971.60   24.84
  -2  -7   1  287.36   12.93
  -2  -6   1  452.10   14.93
  -2  -5   1  144.59    8.56
  -1 -24   2   19.79    9.57
  -1 -19   1   -1.21    6.13
   0 -27   2   -7.01    7.56
   0 -23   1    4.71    7.66
   0 -16   0 3621.46   55.04
   1 -26   1   20.35    9.38
   1 -21   0    0.78    5.64
   2 -24   0    0.61    6.37
   2 -17  -1  150.31   11.05
   3 -21  -1    5.54    6.13
   4 -15  -2   13.34    3.74
   5 -19  -2    9.41    5.03
   7 -23  -2   26.98    6.23
  -6 -11   7    0.10    8.00
  -6 -10   7    3.53    7.97
  -6  -9   7    6.05    7.90
  -6  -8   7    8.07    7.66
  -6  -7   7   20.98    8.21
  -5 -18   6    5.80    9.03
  -5 -16   5    9.24    8.51
  -5 -15   5   11.54    8.40
  -5   3   7    1.39    3.41
  -4 -19   4   93.98   14.37
  -4 -14   3  101.66   12.42
  -4 -13   3   75.84   10.74
  -4  -4   3   66.21    7.23
  -3 -21   3   15.25    9.59
  -3 -15   2   81.74   11.10
  -3 -14   2   70.86   10.16
  -3  -3   2  556.97   15.55
  -2 -25   3    3.07    9.19
  -2 -21   2   -2.41    8.01
  -2 -14   1   24.93    8.13
  -2 -13   1   23.94    6.68
  -1 -25   2   10.14    9.01
  -1 -20   1   -5.00    6.80
   0 -24   1    3.02    7.51
   0 -18   0    2.13    6.45
   1 -27   1    4.58    8.44
   1 -22   0   -0.75    5.81
   1 -11  -1   22.01    5.04
   1 -10  -1  222.27   10.25
   1  -9  -1   35.05    4.47
   1  -8  -1  733.93   15.27
   2 -25   0   12.29    8.36
   2 -18  -1    0.61    3.90
   3 -27   0   -0.22    6.96
   3 -22  -1   48.90    8.85
   4 -24  -1   -3.13    5.19
   4 -16  -2   12.39    4.59
   5 -26  -1    8.24    6.55
   6 -22  -2    8.47    4.97
  -6 -12   7    2.47    7.69
  -6  -6   7    0.80    5.64
  -6  -5   7   24.62    7.74
  -5 -18   5    5.77    8.78
  -5 -17   5   18.03    9.55
  -5 -12   4   43.89    9.55
  -5 -11   4   79.39   11.08
  -5 -10   4    3.98    6.04
  -5  -9   4    4.34    5.14
  -5  -8   4    2.27    4.65
  -5  -7   4   21.08    6.84
  -5  -1   5   74.31    7.68
  -4 -21   4   10.48    9.52
  -4 -20   4    7.13    8.14
  -4 -16   3   47.09   10.28
  -4 -15   3    8.85    7.44
  -4  -3   3  100.48    8.06
  -3 -22   3    6.84    8.89
  -3 -17   2   38.17   10.44
  -3 -16   2   56.99   10.33
  -3  -2   2   79.82    6.57
  -2 -22   2    3.83    7.77
  -2 -15   1    6.33    5.56
  -2  -4   1 1264.58   21.80
  -1 -26   2   21.16    9.61
  -1 -21   1   12.14    8.40
   0 -25   1   18.01    9.43
   0 -19   0   -0.41    6.76
   1 -23   0    4.77    7.57
   1 -13  -1    2.70    4.46
   1 -12  -1  234.67   11.46
   2 -19  -1   57.93    8.38
   4 -25  -1    1.38    7.23
   5 -20  -2    7.41    4.69
  -6 -14   6   28.08   10.42
  -6 -13   6   12.86    8.68
  -6 -12   6    3.96    7.45
  -6 -11   6    4.11    7.25
  -6 -10   6    5.77    7.05
  -6  -9   6   -0.27    6.12
  -6  -8   6   -1.28    5.82
  -6  -7   6   10.96    6.08
  -6  -6   6   14.43    6.79
  -6  -4   7   -1.01    5.01
  -6  -3   7   18.07    6.61
  -6  -2   8    6.98    6.01
  -5 -20   5    4.62    9.87
  -5 -19   5   15.70    9.90
  -5 -15   4   -8.53    7.31
  -5 -14   4   16.23    8.93
  -5 -13   4   26.92    8.88
  -5  -6   4  157.00   12.02
  -5  -5   4   60.47    8.64
  -5   0   5   66.87    6.91
  -4 -22   4   22.99   11.00
  -4 -18   3    8.78    8.38
  -4 -17   3   -5.05    7.56
  -4  -2   3  372.92   14.03
  -3 -23   3   19.68   10.28
  -3 -18   2   45.97   10.27
  -2 -23   2    7.75    8.61
  -2 -16   1  249.75   17.06
  -2  -3   1 1337.73   21.01
  -1 -27   2   11.27    9.99
  -1 -22   1   53.02   11.48
  -1 -12   0   -0.14    4.11
  -1 -11   0    1.02    3.94
  -1 -10   0   -0.42    3.80
  -1  -9   0   -0.14    3.63
  -1  -8   0    0.01    4.81
   0 -26   1   -2.68    7.71
   0 -20   0  277.70   18.50
   1 -14  -1   33.70    6.45
   2 -26   0    5.43    7.38
   2 -20  -1   47.12    8.86
   3 -23  -1    6.27    6.26
   4 -17  -2   96.65    8.51
   6 -23  -2    7.27    5.14
  -6 -17   6   -0.59    8.72
  -6 -16   6   12.19    9.48
  -6 -15   6    5.57    8.67
  -6  -5   6    1.23    5.12
  -6  -4   6   -0.63    5.37
  -6  -2   7    5.50    5.41
  -5 -17   4   -1.61    7.84
  -5 -16   4   40.48   11.08
  -5  -4   4  118.40    9.98
  -5   4   7    4.34    3.41
  -4 -19   3   -1.02    8.78
  -3 -24   3    2.55    9.22
  -3 -20   2   31.45   10.97
  -3 -19   2   19.70    9.55
  -2 -24   2   24.58   10.37
  -2 -18   1   -1.13    7.34
  -1 -23   1  101.78   14.20
  -1 -14   0   -1.63    4.78
  -1 -13   0   -1.21    4.41
  -1  -7   0    0.84    3.66
   0 -21   0    2.92    6.69
   1 -24   0    0.98    6.82
   1 -16  -1    9.34    6.30
   2 -27   0    6.77    7.98
   2 -21  -1    0.46    6.30
   3 -24  -1    5.66    7.04
   4 -26  -1   -3.47    5.82
   4 -18  -2   11.51    5.21
   5 -21  -2   -2.03    3.94
  -6 -14   5   -4.03    7.17
  -6 -13   5   14.65    8.55
  -6 -12   5    0.38    7.59
  -6 -11   5   33.30    9.48
  -6 -10   5   19.23    8.26
  -6  -9   5    6.43    6.64
  -6  -8   5    4.03    6.74
  -6  -3   6   17.75    6.84
  -6  -1   7    1.22    4.73
  -6  -1   8   21.66    6.65
  -5 -19   4    7.84    9.28
  -5 -18   4   -1.26    8.28
  -5  -3   4  128.84    9.97
  -5   3   6   53.68    6.04
  -4 -21   3    6.20    8.29
  -4 -20   3    4.35    8.98
  -4  -1   3  136.50    8.56
  -3 -21   2   22.32   10.32
  -3  -1   2  268.97    9.78
  -2 -25   2    7.11    9.25
  -2 -20   1   40.98   10.31
  -2 -19   1   65.03   11.25
  -1 -24   1   -0.11    7.84
  -1 -16   0   -3.95    5.15
  -1 -15   0   -4.73    4.99
  -1  -6   0   -0.62    3.30
   0 -27   1   13.37    9.46
   0 -22   0   59.50   10.70
   1 -25   0    2.72    7.36
   1 -17  -1    0.73    4.82
   2 -22  -1   59.19   10.32
   3 -25  -1   10.19    7.69
   3 -11  -2   88.05    6.03
   4 -19  -2    3.35    5.02
   5 -22  -2    0.13    4.69
   6 -24  -2    2.34    5.07
  -6 -17   5    7.07    9.24
  -6 -16   5   31.68   11.00
  -6 -15   5   34.70   10.81
  -6  -7   5    8.56    6.25
  -6  -6   5    0.51    6.18
  -6  -2   6   23.50    6.64
  -5 -21   4    6.86    8.62
  -5 -20   4   19.43   10.44
  -5  -2   4   35.56    6.16
  -4 -22   3    2.07    9.27
  -4 -14   2   21.09    7.88
  -4 -13   2   19.06    7.49
  -4 -12   2   16.40    6.42
  -4 -11   2   -2.21    5.51
  -4 -10   2   32.17    7.60
  -4  -9   2   62.24    9.52
  -3 -22   2   -5.00    7.97
  -2 -26   2    0.67    8.94
  -2 -21   1    3.26    8.34
  -1 -25   1   30.56   10.53
  -1 -18   0   -5.51    6.40
  -1 -17   0    0.19    5.03
   0 -23   0   -4.44    7.13
   1 -26   0    3.22    7.89
   1 -18  -1    5.38    4.62
   3 -13  -2    3.17    3.67
   3 -12  -2  285.47   10.62
   4 -20  -2    2.16    4.92
  -7 -10   7    3.07    8.39
  -7  -9   7    2.65    7.86
  -6 -19   5   19.87   10.97
  -6 -18   5    4.24    9.50
  -6  -5   5    1.35    4.95
  -6   0   7    3.36    4.76
  -5 -22   4   22.34   11.58
  -5 -16   3    3.64    8.67
  -5 -15   3   89.00   13.42
  -5 -14   3   26.47    9.06
  -5 -13   3    1.80    6.85
  -5 -12   3    9.05    6.99
  -5 -11   3    6.43    6.64
  -5 -10   3   44.89    8.65
  -5  -9   3  209.92   15.06
  -5  -8   3   87.80   10.33
  -4 -24   3    0.10   10.08
  -4 -23   3   12.76   10.49
  -4 -17   2   92.15   13.25
  -4 -16   2    5.81    8.21
  -4 -15   2   13.14    7.65
  -4  -8   2  151.72   11.88
  -4  -7   2   43.89    7.95
  -3 -24   2   -5.69    8.92
  -3 -23   2    3.60    8.91
  -3 -14   1  226.07   16.24
  -3 -13   1   59.63    9.63
  -3 -12   1  119.05   11.79
  -3 -11   1  664.68   24.36
  -3 -10   1   15.24    7.04
  -2 -22   1   66.05   12.83
  -1 -26   1   14.23    9.58
  -1 -19   0   -2.16    5.75
  -1  -5   0    2.97    3.20
   0 -24   0    7.24    7.67
   1 -27   0   -3.65    7.23
   1 -19  -1    0.25    4.47
   2 -23  -1   12.62    6.58
   3 -26  -1   -2.11    6.20
   3 -15  -2   70.39    7.09
   5 -23  -2   24.85    6.53
  -7 -15   6   -4.62    9.28
  -7 -14   6    0.95    8.57
  -7 -13   6    4.81    9.10
  -7 -12   6    7.26    9.08
  -7 -11   6    5.14    8.00
  -7  -8   7   11.31    7.65
  -7  -7   7    4.12    7.38
  -6 -15   4   22.60   10.28
  -6 -14   4    3.28    8.48
  -6 -13   4    8.95    8.57
  -6 -12   4  135.36   14.76
  -6 -11   4   15.22    7.87
  -6 -10   4   15.83    8.62
  -6  -4   5    6.31    5.71
  -6  -1   6    4.66    5.30
  -5 -19   3   13.18   10.26
  -5 -18   3    5.33    9.27
  -5 -17   3   -0.98    8.42
  -5  -7   3   10.95    5.94
  -5  -1   4   13.83    5.03
  -4 -19   2    0.30    8.77
  -4 -18   2    9.21    9.14
  -4  -6   2    2.28    4.38
  -4   0   3   84.03    6.56
  -3 -25   2    7.98   10.11
  -3 -17   1   81.01   11.98
  -3 -16   1   50.05    9.83
  -3 -15   1  136.09   13.59
  -3  -9   1 3201.97   48.85
  -3  -8   1    0.21    5.84
  -2 -24   1   -2.66    8.53
  -2 -23   1   23.20   10.08
  -1 -27   1    9.40    9.34
  -1 -21   0    1.05    7.85
  -1 -20   0    5.47    6.83
   0 -25   0   -1.99    7.43
   1 -21  -1    9.77    7.79
   1 -20  -1    1.36    5.81
   2 -24  -1    0.24    6.26
   3 -27  -1    9.49    8.27
   3 -17  -2   45.65    6.79
   3 -16  -2   50.38    6.58
   4 -21  -2   16.27    5.85
   5 -24  -2    0.39    5.56
  -7 -10   6    7.49    7.76
  -7  -9   6   10.57    7.90
  -7  -8   6    3.41    7.52
  -7  -6   7    3.20    6.29
  -7  -5   7   -0.72    6.18
  -6 -18   4   -1.77    8.73
  -6 -17   4   15.84    9.90
  -6 -16   4   13.23    8.57
  -6  -9   4  110.07   12.55
  -6  -8   4   94.74   11.62
  -6  -3   5  160.71   12.43
  -5 -21   3    4.40    8.56
  -5 -20   3    8.19    9.52
  -5  -6   3  107.54   10.43
  -5   4   6    1.15    3.20
  -4 -21   2   28.37   11.13
  -4 -20   2    4.49    9.30
  -3 -26   2   20.08   11.41
  -3 -19   1  133.08   15.29
  -3 -18   1   22.05    8.97
  -3  -7   1 3011.66   44.16
  -2 -25   1   26.47   10.93
  -1 -22   0    3.30    7.92
   0 -26   0   -1.41    7.74
   1 -22  -1   41.58   10.09
   2 -25  -1   23.53    8.65
   3 -18  -2   43.03    7.02
   4 -22  -2    4.09    5.59
   5 -25  -2    0.59    6.19
  -7 -15   5   12.74    9.85
  -7 -14   5    1.40    8.51
  -7 -13   5   27.15   10.32
  -7 -12   5    6.99    9.31
  -7  -7   6   15.10    7.52
  -7  -6   6   11.34    7.45
  -7  -4   7    4.72    6.25
  -6 -21   4    9.84    9.70
  -6 -20   4    4.57    9.80
  -6 -19   4   12.08    9.39
  -6  -6   4  180.63   14.22
  -6  -2   5    4.47    5.07
  -6   0   6   29.70    6.32
  -5 -22   3    0.72    9.53
  -5  -5   3    9.24    5.10
  -4 -22   2    3.94    9.13
  -4  -5   2   31.23    5.91
  -3 -21   1    4.90    8.94
  -3 -20   1   -3.93    8.01
  -3  -6   1  516.70   18.18
  -2 -26   1    4.57    9.42
  -2 -16   0   58.45   10.27
  -2 -15   0   74.23   10.64
  -2 -13   0  800.21   27.14
  -2 -12   0  205.52   14.01
  -1 -23   0   11.68    8.78
   0 -27   0   -3.56    7.84
   0 -17  -1   -4.43    5.08
   0 -16  -1   -4.50    5.27
   0 -15  -1  832.23   26.25
   0 -14  -1   -9.41    4.55
   0 -13  -1  116.97    9.79
   0 -12  -1   -2.77    3.79
   0 -11  -1  427.07   15.97
   1 -23  -1   89.17   12.55
   2 -26  -1    1.04    6.90
   3 -19  -2   12.67    5.64
   4 -23  -2    9.86    6.36
  -7 -18   5    0.60    9.39
  -7 -17   5    1.70    9.20
  -7 -16   5    0.74    8.92
  -7 -11   5    4.20    7.58
  -7 -10   5   12.05    8.17
  -7  -9   5   20.09    9.36
  -7  -5   6    1.74    6.29
  -7  -3   7    2.39    6.17
  -6  -5   4   81.30   10.04
  -5 -23   3   -4.39    8.37
  -5  -4   3    2.84    4.32
  -5   0   4  147.97    9.54
  -4 -24   2    4.99    9.52
  -4 -23   2    7.53    8.89
  -4  -4   2   89.70    8.12
  -3 -23   1   12.33   10.01
  -3 -22   1   38.86   11.84
  -2 -27   1   -1.35    9.12
  -2 -18   0  307.45   20.55
  -2 -17   0  269.25   18.55
  -2 -11   0   74.84    8.93
  -2 -10   0  143.27   10.95
  -1 -25   0   -0.05    8.87
  -1 -24   0   -0.72    7.59
   0 -28   0    1.71    8.59
   0 -19  -1  170.35   14.72
   0 -18  -1   -4.21    4.45
   0 -10  -1    2.22    3.62
   1 -24  -1   -4.43    7.39
   2 -27  -1    3.02    7.44
   3 -20  -2   29.85    7.36
   4 -24  -2    3.47    6.17
  -7  -8   5   -4.34    6.74
  -7  -4   6   26.53    7.77
  -6 -18   3    5.87    9.81
  -6 -17   3   16.14   10.40
  -6 -16   3   54.11   12.59
  -6 -15   3   10.29    9.22
  -6 -14   3   17.12    8.90
  -6 -13   3   66.03   11.81
  -6 -12   3   56.29   10.98
  -6  -1   5   89.15    9.15
  -6   2   7    0.10    3.98
  -5 -18   2    0.36    8.96
  -5 -17   2  119.84   15.69
  -5 -16   2    4.27    7.79
  -5 -15   2   45.99   10.51
  -5 -14   2   21.30    8.65
  -5 -13   2   30.37    9.01
  -5 -12   2   97.43   12.25
  -5 -11   2    1.13    5.40
  -4 -25   2   -6.24    9.03
  -3 -24   1   -0.57    8.80
  -3  -5   1  496.43   16.98
  -2 -21   0    7.39    9.29
  -2 -20   0   -8.63    8.10
  -2  -9   0   14.09    5.45
  -1 -26   0    1.55    8.64
   0 -21  -1   99.89   13.29
   0 -20  -1    0.84    6.17
   0  -9  -1    2.18    3.47
   1 -25  -1   21.09    8.87
   3 -22  -2   -3.55    5.04
   3 -21  -2   29.57    6.82
   4 -25  -2    2.64    6.24
  -8 -13   6   14.86   10.57
  -7 -17   4    0.22    9.63
  -7 -16   4    3.73    9.13
  -7 -15   4   50.87   12.51
  -7 -14   4   41.14   11.76
  -7 -13   4    3.98    9.12
  -7  -7   5    5.70    6.63
  -7  -6   5   16.44    7.87
  -7  -2   7   -3.37    5.08
  -6 -21   3   -4.44    9.78
  -6 -20   3    7.64   10.06
  -6 -19   3   -3.61    8.88
  -6 -11   3  157.44   15.43
  -6 -10   3   17.83    8.10
  -6  -4   4   37.93    6.84
  -5 -21   2    1.96    8.36
  -5 -20   2    8.74    9.96
  -5 -19   2    3.03    9.38
  -5 -10   2    7.04    6.61
  -5  -9   2  350.93   19.95
  -5  -3   3   -1.54    3.75
  -5   3   5   -1.26    3.25
  -4 -18   1    6.32    8.01
  -4 -17   1   19.46    9.01
  -4 -16   1  195.00   17.29
  -4 -15   1    4.67    7.38
  -4 -14   1   83.90   11.86
  -4 -13   1  216.20   16.31
  -4 -12   1    5.13    6.82
  -4  -3   2  373.01   14.78
  -3 -26   1   17.84   11.11
  -3 -25   1    3.61    9.73
  -2 -22   0    0.92    8.61
  -1 -27   0   -4.70    8.37
   0 -22  -1    3.46    6.64
   0  -8  -1    1.27    4.04
   1 -26  -1   14.94    8.60
   2 -16  -2   16.27    5.62
   2 -15  -2   13.13    5.28
   2 -14  -2  139.72    9.81
   3 -23  -2    1.05    5.85
   4 -26  -2   10.29    7.21
  -8 -12   6    2.36    8.27
  -8 -11   6    5.24    8.26
  -8  -7   7    6.69    7.93
  -7 -20   4   -3.86    9.73
  -7 -19   4    0.52    9.59
  -7 -18   4    6.02    8.86
  -7 -12   4    5.23    8.22
  -7 -11   4    3.40    7.90
  -7 -10   4   25.90    9.78
  -7  -5   5   23.91    8.09
  -7  -3   6    6.40    5.86
  -6 -22   3   18.16   11.44
  -6  -9   3  252.24   17.79
  -6  -8   3   29.29    7.58
  -6  -3   4   -0.94    5.14
  -5 -23   2   30.13   12.28
  -5 -22   2   -1.75    9.36
  -5  -8   2  469.68   21.65
  -4 -21   1    1.16    9.11
  -4 -20   1   44.55   12.13
  -4 -19   1    8.89    8.64
  -4 -11   1  116.77   12.24
  -4 -10   1  334.49   18.54
  -3 -27   1    9.80   10.55
  -3  -4   1  148.31    9.57
  -2 -24   0    0.66    8.64
  -2 -23   0  112.87   15.52
  -2  -7   0 4008.98   47.59
   0 -24  -1    1.05    8.31
   0 -23  -1    2.34    7.29
   1 -27  -1    7.73    8.38
   2 -19  -2    2.78    5.57
   2 -18  -2   60.35    8.59
   2 -17  -2   56.85    7.70
   2 -13  -2   13.15    4.36
   2 -12  -2   -3.78    3.76
   3 -24  -2    1.72    6.25
  -8 -17   5    0.75    9.58
  -8 -16   5   11.84   10.21
  -8 -15   5   11.13   10.12
  -8 -14   5    8.31    9.87
  -8  -9   6   -2.92    7.07
  -8  -8   6   -2.76    7.58
  -8  -6   7   10.77    7.80
  -7  -9   4    0.31    6.54
  -7  -2   6    4.27    5.73
  -7  -1   7   -1.60    4.70
  -6  -7   3   90.77   10.83
  -6   0   5  194.69   12.07
  -5 -24   2   -3.30    9.79
  -5  -7   2  195.22   14.11
  -5  -2   3  232.17   12.72
  -4 -23   1   23.86   11.36
  -4 -22   1    5.15    9.47
  -4  -9   1  229.19   15.18
  -3 -17   0    2.25    7.94
  -3 -16   0    2.98    7.72
  -2 -25   0   -0.02    8.56
  -1 -18  -1   12.77    7.23
  -1 -17  -1    1.55    6.70
  -1 -16  -1   13.91    6.93
  -1 -15  -1  756.91   27.21
   0 -25  -1   13.26    9.51
   0  -7  -1 1417.33   23.20
   2 -21  -2   -3.48    5.66
   2 -20  -2   10.51    6.32
   3 -25  -2    1.10    6.52
  -8 -13   5    6.76    8.92
  -8 -12   5    5.75    8.60
  -8 -11   5    6.60    9.36
  -8  -7   6   -9.22    7.57
  -8  -5   7    2.08    6.91
  -7  -8   4   -0.04    6.20
  -7  -4   5    3.68    6.18
  -6  -6   3    0.97    6.13
  -6  -2   4  184.04   12.72
  -6   2   6   23.56    5.36
  -4 -25   1   -0.71    9.42
  -4 -24   1    3.82    9.77
  -4  -8   1  120.75   11.19
  -3 -21   0   -1.19    9.09
  -3 -20   0    2.40    7.60
  -3 -19   0    2.26    7.52
  -3 -18   0    0.99    7.14
  -3 -15   0   -2.96    5.27
  -3 -14   0   -3.42    5.97
  -3 -13   0   -4.92    5.32
  -2 -27   0   -3.73    9.00
  -2 -26   0   -0.14    8.79
  -2  -6   0  297.73   13.19
  -1 -21  -1    5.41    8.27
  -1 -20  -1    5.58    6.76
  -1 -19  -1   -0.47    6.03
  -1 -14  -1   46.74    8.36
  -1 -13  -1    0.66    4.89
  -1 -12  -1  241.17   14.50
   0 -26  -1   -3.74    7.39
   2 -22  -2    0.45    6.20
   2 -11  -2  306.96   11.53
   3 -26  -2   15.26    8.61
   6 -18  -3    2.19    3.17
   6 -17  -3    8.89    3.31
  -8 -10   5   19.18    9.20
  -8  -9   5    8.02    8.70
  -8  -6   6    2.57    7.35
  -7 -21   3    5.96    9.53
  -7 -20   3    5.99   10.21
  -7 -19   3    3.24    9.93
  -7 -18   3   -1.06    9.52
  -7 -17   3   24.78   11.27
  -7 -16   3   23.38   11.24
  -7 -15   3    5.94    9.48
  -7 -14   3    1.53    8.89
  -7 -13   3   14.50    8.94
  -7  -7   4   22.81    7.74
  -6 -21   2    0.75    9.59
  -6 -20   2   23.99   11.58
  -6 -19   2    5.28    9.50
  -6 -18   2    6.62    9.96
  -6 -17   2    2.42    9.56
  -6 -16   2   49.82   12.42
  -6 -15   2   17.83    9.12
  -6 -14   2    1.04    8.47
  -6 -13   2   97.71   13.66
  -5  -6   2    0.95    5.07
  -4 -26   1    4.23   10.59
  -4  -7   1  123.41   10.91
  -3 -23   0    2.03    8.93
  -3 -22   0   -5.04    8.73
  -3 -12   0    4.30    5.96
  -3 -11   0   -3.84    5.02
  -3  -3   1  889.64   20.54
  -1 -23  -1   91.28   14.50
  -1 -22  -1   50.49   10.92
  -1 -11  -1   17.20    6.28
   0 -27  -1    3.67    8.70
   2 -24  -2   27.13    8.90
   2 -23  -2    1.96    6.08
   6 -20  -3    1.73    3.70
   6 -19  -3    6.60    3.66
  -8 -19   4   37.48   13.46
  -8 -18   4   -2.15    9.87
  -8 -17   4   31.85   12.21
  -8 -16   4   -2.56    9.12
  -8 -15   4   -1.31    8.75
  -8 -14   4    4.65    9.12
  -8  -8   5    8.13    7.88
  -8  -5   6   -5.45    6.19
  -8  -4   7    2.73    7.06
  -7 -12   3   19.56    9.05
  -7 -11   3    6.29    7.77
  -7  -6   4   17.64    7.32
  -7  -3   5    0.96    5.37
  -7  -1   6    7.94    5.45
  -6 -23   2    2.37   10.94
  -6 -22   2    4.32    9.46
  -6 -12   2   60.01   11.25
  -6 -11   2   10.70    7.69
  -6  -5   3    4.49    4.91
  -5 -22   1    9.67   10.68
  -5 -21   1   14.81   10.51
  -5 -20   1   14.52   10.81
  -5 -19   1   27.23   11.52
  -5 -18   1    2.59    9.57
  -5 -17   1   17.32    9.59
  -5 -16   1  135.87   15.82
  -5 -15   1    0.05    7.59
  -5 -14   1  192.95   17.25
  -5 -13   1    6.44    7.35
  -5  -5   2   49.12    7.62
  -5  -1   3  147.65   10.01
  -3 -25   0    8.79    9.48
  -3 -24   0    5.74    9.41
  -3 -10   0   -6.07    4.57
  -1 -25  -1   18.25   10.37
  -1 -24  -1    3.66    8.14
   1 -19  -2    7.50    6.56
   1 -18  -2  104.73   11.36
   1 -17  -2  181.27   13.54
   2 -25  -2   -1.43    7.72
   2 -10  -2    0.87    2.99
  -9 -11   6    5.68    8.98
  -8 -13   4    9.49    9.18
  -8 -12   4   69.72   13.23
  -8 -11   4   15.67   10.17
  -8  -7   5    6.31    7.41
  -8  -3   7   -1.56    6.05
  -7 -10   3   54.98   10.92
  -7  -5   4    1.49    6.39
  -6 -10   2    1.57    5.73
  -6  -1   4  118.75   10.19
  -5 -24   1   -0.61   10.16
  -5 -23   1    6.76   10.44
  -5 -12   1   25.95    8.45
  -4  -6   1  153.31   11.70
  -3 -27   0    0.47   10.00
  -3 -26   0    0.71    9.27
  -3  -9   0   -0.79    4.90
  -2  -5   0 1588.10   27.67
  -1 -26  -1   10.14    9.12
  -1 -10  -1  190.17   11.76
   1 -21  -2   18.38    8.16
   1 -20  -2    0.80    5.32
   1 -16  -2    8.12    5.30
   1 -15  -2   61.50    8.19
   1 -14  -2   46.31    7.22
   2 -26  -2    5.09    7.82
  -9 -15   5    5.67    9.92
  -9 -14   5   -1.76    9.05
  -9 -10   6    7.46    8.75
  -8 -10   4    1.36    7.37
  -8  -6   5   80.71   12.12
  -8  -4   6    3.73    6.86
  -7  -9   3   98.61   12.97
  -7  -2   5   24.05    7.21
  -7   1   7    1.53    4.73
  -6  -9   2    8.13    6.88
  -6  -4   3   14.76    5.53
  -5 -25   1   -3.70   10.15
  -5 -11   1   26.48    8.49
  -5  -4   2  109.72   10.43
  -4 -22   0  143.19   18.69
  -4 -21   0   11.07   10.52
  -4 -20   0   13.48   10.44
  -4 -19   0  218.89   20.23
  -4 -18   0   24.86    9.83
  -4 -17   0   10.52    9.01
  -4 -16   0   95.55   13.36
  -4 -15   0  237.55   18.67
  -4  -1   2  246.07   11.12
  -2 -22  -1   77.27   14.08
  -2 -21  -1    4.38    7.57
  -2 -20  -1   49.94   11.22
  -2 -19  -1   58.12   10.93
  -2 -18  -1   -1.05    6.62
  -2 -17  -1  184.58   16.03
  -2 -16  -1  223.81   16.88
  -2 -15  -1    6.89    6.35
  -1 -27  -1   10.94    9.48
  -1  -9  -1   44.90    6.53
   1 -24  -2   22.73    9.25
   1 -23  -2   13.69    7.84
   1 -13  -2  120.38    9.68
   2 -27  -2    1.84    6.97
  -9 -13   5   -5.59    8.77
  -9 -12   5   15.03   10.16
  -9  -9   6    1.22    7.85
  -9  -8   6    3.80    8.57
  -8 -20   3   31.19   13.42
  -8 -19   3   -7.15    9.77
  -8 -18   3   15.13   11.30
  -8 -17   3   -4.33    9.25
  -8 -16   3   -0.52    9.12
  -8  -9   4    9.79    8.57
  -8  -2   7    4.13    6.03
  -7 -22   2   -3.18   10.23
  -7 -21   2    8.89   10.96
  -7 -20   2   16.06   11.54
  -7 -19   2    4.62   10.28
  -7 -18   2    3.59    9.78
  -7 -17   2   40.82   12.97
  -7 -16   2   23.19   11.38
  -7 -15   2   49.20   13.31
  -7  -8   3   47.06    9.88
  -7  -4   4   -1.32    4.90
  -6  -8   2  200.44   15.63
  -6   3   6   16.55    4.51
  -5 -10   1   94.16   11.78
  -4 -25   0   -6.69    9.91
  -4 -24   0   94.29   16.50
  -4 -23   0   11.76   10.91
  -4 -14   0  104.09   13.17
  -4 -13   0   30.02    9.07
  -4  -5   1   79.62    8.77
  -3  -8   0    1.07    5.31
  -3  -2   1  382.61   13.39
  -2 -24  -1    2.88    8.78
  -2 -23  -1   22.49   10.07
  -2 -14  -1   15.43    6.84
  -2 -13  -1   27.23    8.27
   1 -25  -2    7.32    8.40
   5 -21  -3    0.66    4.03
   5 -20  -3    3.80    4.20
   5 -19  -3    2.99    3.78
   5 -18  -3    2.34    3.55
   5 -17  -3    1.23    3.64
  -9 -18   4    7.70   11.42
  -9 -17   4   -4.58   10.11
  -9 -16   4   29.27   12.97
  -9 -11   5    5.22    8.90
  -9 -10   5    9.57    9.76
  -8 -15   3    1.74    9.36
  -8 -14   3    4.23    9.86
  -8 -13   3   45.62   12.49
  -8  -8   4   18.09    8.26
  -8  -5   5    1.47    6.95
  -8  -3   6    3.99    6.06
  -7 -14   2   69.32   13.23
  -7 -13   2   20.09    9.96
  -7  -7   3   20.03    7.31
  -7  -1   5   59.99    8.91
  -6 -23   1   15.41   11.75
  -6 -22   1    4.72   10.31
  -6 -21   1   10.59   10.63
  -6 -20   1    1.13    9.59
  -6 -19   1    3.70   10.13
  -6 -18   1    3.52    9.54
  -6 -17   1    4.38    9.62
  -6 -16   1    2.49    8.50
  -6  -7   2   11.67    6.73
  -6  -3   3  102.96   10.00
  -6   0   4  410.10   16.74
  -5  -9   1   -2.52    5.87
  -5   0   3  204.69   10.96
  -4 -26   0   37.94   13.23
  -4 -12   0  149.37   14.39
  -2 -26  -1    5.01    9.45
  -2 -25  -1   20.84   10.44
  -2 -12  -1    6.28    6.68
  -1  -8  -1  750.82   20.95
   0 -20  -2   42.85    9.97
   0 -19  -2   -1.10    6.74
   0 -18  -2    3.95    5.98
   1 -27  -2    4.10    8.48
   1 -12  -2  189.84   10.89
   5 -23  -3    2.27    4.81
   5 -22  -3    0.01    4.34
   5 -16  -3   -1.67    3.21
  -9 -15   4   16.81   11.15
  -9 -14   4    9.19    9.76
  -9 -13   4    3.69    9.31
  -9  -9   5   -2.08    7.50
  -9  -7   6   10.03    8.00
  -8 -12   3   13.10    9.73
  -8  -7   4   77.10   12.04
  -8  -4   5    6.91    6.98
  -7 -12   2  234.90   20.00
  -7  -6   3  106.65   12.45
  -7  -3   4    4.87    5.94
  -6 -24   1    0.24   10.83
  -6 -15   1  134.31   16.32
  -6 -14   1   64.95   12.42
  -6 -13   1   74.73   13.62
  -6   2   5    6.68    4.51
  -5  -8   1  239.50   16.31
  -5  -3   2   11.91    5.11
  -4 -11   0  493.69   23.58
  -3  -7   0    0.69    5.14
  -2 -27  -1   -4.77    9.00
  -2  -4   0  177.78    9.59
   0 -24  -2   -1.38    7.75
   0 -23  -2    2.58    7.39
   0 -22  -2    0.10    7.35
   0 -21  -2    3.32    6.71
   0 -17  -2   -3.67    4.10
   0 -16  -2  124.34   11.96
   1 -11  -2   95.10    7.99
  -9 -12   4    4.55    8.76
  -9  -8   5    0.89    8.44
  -9  -6   6   -0.86    7.61
  -8 -11   3   -4.60    7.37
  -8 -10   3   33.62   11.42
  -8  -6   4    0.84    7.76
  -8  -2   6    2.50    5.95
  -8  -1   7    2.12    5.81
  -7 -11   2   21.88    9.67
  -6 -12   1   70.27   12.32
  -6  -6   2   45.51    8.62
  -5 -24   0   -5.17   10.10
  -5 -23   0   -0.79    9.78
  -5 -22   0   -2.09    9.48
  -5 -21   0   -3.77    9.26
  -5 -20   0   -1.88    9.53
  -5 -19   0    0.48    9.68
  -5 -18   0    1.70    9.17
  -5 -17   0   -2.75    7.54
  -5  -7   1   23.29    8.14
  -4 -10   0  809.19   29.02
  -4  -4   1  717.20   21.91
  -3 -24  -1   12.46   10.07
  -3 -23  -1   11.58    9.75
  -3 -22  -1   52.18   12.79
  -3 -21  -1    3.73    9.11
  -3 -20  -1   -2.87    7.60
  -3 -19  -1  127.01   15.35
  -3 -18  -1   27.48    9.56
  -3 -17  -1   76.09   12.17
  -3 -16  -1   47.60   11.19
  -2 -11  -1   -3.10    4.69
   0 -26  -2   10.51    9.81
   0 -25  -2    6.07    7.99
   0 -15  -2    0.14    4.73
   4 -22  -3    1.34    5.07
   4 -21  -3   10.57    5.55
   4 -20  -3    2.45    4.61
   4 -19  -3    4.89    4.72
   4 -18  -3   14.12    5.32
  -9 -19   3    5.42   11.20
  -9 -18   3    2.62   10.70
  -9 -17   3   17.28   12.23
  -9 -11   4    7.12    9.02
  -9 -10   4   -2.97    8.99
  -9  -7   5   12.69    9.56
  -9  -5   6   -0.70    7.16
  -8 -21   2   22.49   12.99
  -8 -20   2   11.53   11.84
  -8 -19   2   36.10   13.35
  -8 -18   2   -3.37    9.77
  -8 -17   2   -2.79    9.58
  -8  -9   3   40.54   11.84
  -8  -3   5    3.41    6.78
  -7 -10   2  212.06   18.38
  -7  -5   3   56.26    9.03
  -7  -2   4    4.28    5.54
  -7   0   5   30.95    6.97
  -6 -11   1  478.10   25.68
  -6  -2   3   36.18    6.60
  -5 -26   0    0.22   10.63
  -5 -25   0   -2.96   10.21
  -5 -16   0   -5.66    7.41
  -5 -15   0   -3.91    7.17
  -5 -14   0   -7.55    8.05
  -4   0   2   66.92    6.43
  -3 -27  -1   12.20   11.41
  -3 -26  -1    0.87    9.62
  -3 -25  -1    6.10   10.20
  -3 -15  -1  111.44   12.89
  -3  -6   0    6.06    5.64
  -2 -10  -1   21.67    6.23
  -1  -7  -1 4760.11   49.10
   0 -27  -2   -1.34    8.14
   0 -14  -2  297.92   15.94
   4 -24  -3    0.75    5.84
   4 -23  -3   12.58    5.96
   4 -17  -3    2.03    4.13
 -10 -12   5   14.65   10.57
  -9 -16   3   19.15   11.75
  -9 -15   3    2.19    9.98
  -9 -14   3    5.30   10.15
  -9  -9   4    1.91    9.15
  -8 -16   2    0.39    8.65
  -8 -15   2   -0.30    9.78
  -8 -14   2   17.57   10.23
  -8  -5   4   42.73    9.93
  -7 -23   1    1.17   11.41
  -7 -22   1    2.13   11.18
  -7 -21   1   -1.90   10.61
  -7 -20   1   43.90   13.91
  -7 -19   1   11.49   10.97
  -7 -18   1   71.06   15.41
  -7 -17   1   -4.07    9.62
  -7 -16   1    3.65    9.01
  -7  -9   2   -1.17    7.10
  -6 -10   1   15.89    7.51
  -6  -5   2    0.22    5.18
  -5 -13   0   -0.82    7.11
  -5  -6   1  603.11   23.63
  -5  -2   2  565.63   19.76
  -4  -9   0    1.17    6.49
  -3 -14  -1  215.98   16.74
  -3 -13  -1   65.11   11.36
  -1 -24  -2   13.54    9.94
  -1 -23  -2    9.97    8.55
  -1 -22  -2   70.18   12.17
  -1 -21  -2   24.81    9.02
  -1 -20  -2    8.31    7.02
  -1 -19  -2   -0.51    6.34
  -1 -18  -2  105.44   12.91
   0 -13  -2   -2.05    4.02
   1 -10  -2  582.05   16.80
   4 -25  -3   13.61    6.76
   4 -16  -3   53.56    6.17
 -10 -16   4    8.44   11.45
 -10 -15   4   46.36   14.38
 -10 -11   5    8.14    9.36
  -9 -13   3    4.72    9.38
  -9  -6   5    2.19    7.30
  -9  -4   6    4.77    7.49
  -8 -13   2   17.24   10.77
  -8  -8   3  621.14   29.82
  -8  -1   6    6.61    5.72
  -7 -15   1   29.31   11.14
  -7 -14   1    7.25    9.30
  -7  -8   2  215.94   17.55
  -7  -4   3    5.51    6.50
  -6 -23   0   -7.37   10.30
  -6 -22   0   -2.91   10.22
  -6 -21   0   38.47   12.49
  -6 -20   0   23.04   12.61
  -6  -9   1   89.96   12.34
  -5 -12   0    0.58    6.49
  -4 -24  -1   -4.30    9.62
  -4 -23  -1   24.71   11.29
  -4 -22  -1    6.34    9.56
  -4 -21  -1    7.53    9.85
  -4 -20  -1   45.31   12.51
  -4 -19  -1   -2.70    7.76
  -4  -3   1 1152.47   26.99
  -2  -9  -1  937.96   26.65
  -1 -27  -2    5.44   10.11
  -1 -26  -2    7.43    8.96
  -1 -25  -2   -0.12    8.11
  -1 -17  -2  141.65   13.46
  -1 -16  -2    9.43    7.00
   0 -12  -2   40.18    7.08
   3 -24  -3    8.23    6.71
   3 -23  -3   18.77    7.05
   3 -22  -3    3.97    5.75
   3 -21  -3   19.05    6.50
   3 -20  -3   28.30    6.75
   3 -19  -3    5.80    5.52
 -10 -14   4    7.42   10.94
 -10 -13   4    0.87    9.94
 -10 -10   5    2.65    8.71
 -10  -7   6   -2.47    8.41
  -9 -12   3    2.43    9.59
  -9  -8   4    4.91    7.97
  -9  -5   5    9.93    8.10
  -8 -12   2   -1.97    8.12
  -8  -7   3   38.28    9.99
  -8  -4   4   10.03    7.48
  -8  -2   5   11.32    7.49
  -7 -13   1  316.17   23.73
  -7  -7   2  205.52   17.09
  -7  -1   4   67.38    8.83
  -6 -25   0   33.36   14.51
  -6 -24   0   89.14   17.50
  -6 -19   0    1.13   10.15
  -6 -18   0    2.46    9.96
  -6 -17   0    3.22    8.90
  -6  -4   2    8.77    6.14
  -6  -1   3    7.19    5.20
  -5 -11   0   -3.80    6.40
  -4 -26  -1    1.02   10.04
  -4 -25  -1  -11.65    8.54
  -4 -18  -1    0.08    7.84
  -4 -17  -1   30.68    9.67
  -4 -16  -1  219.14   19.50
  -3 -12  -1  114.03   12.38
  -3  -5   0   -4.11    4.88
  -2  -3   0 9710.60   61.77
  -1 -15  -2   68.68    9.69
   3 -25  -3    3.37    6.52
   3 -18  -3    6.01    5.05
   4 -15  -3    4.83    3.73
 -10 -17   3   11.60   12.23
 -10 -12   4    3.40    9.79
  -9 -19   2   10.24   12.09
  -9 -18   2   10.17   11.53
  -9 -17   2   22.96   12.30
  -9 -11   3    0.63    9.23
  -9  -7   4   -2.76    7.07
  -9  -3   6    2.25    6.14
  -8 -22   1   40.08   15.01
  -8 -21   1    0.83   11.24
  -8 -20   1   27.74   13.59
  -8 -19   1    2.83   11.27
  -8 -11   2   83.18   13.90
  -7 -12   1   58.62   12.72
  -7   2   6    5.21    4.24
  -6 -16   0   16.94    9.80
  -6 -15   0   11.50    9.44
  -6  -8   1    3.59    6.73
  -6   3   5  151.46    8.81
  -5 -10   0    4.30    6.86
  -5  -5   1 1761.05   38.65
  -4 -15  -1    2.95    7.69
  -4  -7   0  407.19   19.55
  -3 -11  -1  659.76   25.94
  -2 -25  -2   -0.04    9.88
  -2 -24  -2   38.37   11.66
  -2 -23  -2    7.84    9.04
  -2 -22  -2    4.11    8.54
  -2 -21  -2    5.56    8.31
  -2 -20  -2   12.24    8.10
  -2 -19  -2    2.61    8.28
  -2  -8  -1 1950.56   36.95
  -1 -14  -2   47.10    8.85
  -1  -6  -1 2854.87   36.51
   0 -11  -2   -0.73    4.72
   2 -24  -3   -0.90    7.18
   2 -23  -3    0.50    6.03
   2 -22  -3   22.01    7.49
   2 -21  -3    0.90    6.23
   3 -17  -3   -0.03    4.27
 -10 -16   3    3.63   10.85
 -10 -15   3   23.98   12.72
 -10 -11   4   19.76   10.75
 -10  -8   5    7.27    8.62
 -10  -6   6   10.64    8.95
  -9 -16   2    2.61   10.34
  -9 -15   2   32.46   12.57
  -9 -10   3    5.39    9.15
  -9  -6   4    8.04    8.65
  -9  -4   5    1.58    7.54
  -8 -18   1    7.61   10.88
  -8 -17   1   -0.82   10.15
  -8 -16   1   -7.15   10.51
  -8 -10   2   -0.08    7.92
  -8  -6   3    5.76    7.08
  -8  -3   4   57.37    9.85
  -7 -11   1    7.30    8.87
  -7  -6   2  229.60   17.11
  -7  -3   3   12.78    5.97
  -6 -14   0  209.36   19.62
  -5 -25  -1   -0.14   10.65
  -5 -24  -1    6.71   11.12
  -5 -23  -1    3.85   10.50
  -5 -22  -1    8.81   10.58
  -5 -21  -1    6.21   10.87
  -5  -1   2  791.67   22.40
  -4 -14  -1   76.72   12.22
  -3 -10  -1   16.05    8.32
  -2 -27  -2    4.83    9.77
  -2 -26  -2    0.03    8.94
  -2 -18  -2   46.77    9.77
  -2 -17  -2   56.62   10.89
  -1 -13  -2  122.61   12.02
   1  -9  -2   74.07    6.54
   2 -26  -3   -1.09    7.54
   2 -25  -3   12.14    7.78
   2 -20  -3   41.93    8.70
   2 -19  -3   26.42    7.65
   3 -16  -3    9.07    4.86
 -10 -14   3    4.06   10.39
 -10 -10   4    6.86    9.34
 -10  -7   5    9.78    9.44
  -9 -14   2   13.71   11.09
  -9 -13   2    8.05   11.20
  -9  -9   3   28.28   10.24
  -8 -15   1    5.69   10.67
  -8  -9   2   84.39   13.39
  -8  -5   3   37.44    9.42
  -8  -1   5    5.83    6.54
  -7 -23   0  -11.31   10.20
  -7 -22   0   -6.97   10.38
  -7 -21   0   -0.16   10.67
  -7 -20   0    6.26   10.94
  -7 -19   0   -3.53    9.72
  -7 -10   1  299.07   21.85
  -6 -13   0  495.16   28.27
  -6  -7   1   -2.85    6.04
  -6  -3   2  248.17   15.14
  -5 -26  -1   15.27   11.90
  -5 -20  -1   12.72   10.85
  -5 -19  -1   20.48   11.16
  -5 -18  -1    5.12    9.07
  -5  -9   0   -2.18    6.15
  -4 -13  -1  203.24   17.23
  -2 -16  -2   21.75    7.44
   2 -18  -3   -3.34    5.41
 -10 -13   3    5.80   10.10
 -10 -12   3    5.14   10.26
 -10  -9   4    1.92    8.82
 -10  -5   6   -3.94    7.32
  -9 -12   2    6.46   10.30
  -9  -8   3    0.35    7.50
  -9  -5   4   17.86    8.97
  -9  -3   5    0.27    6.33
  -9  -2   6   -2.06    5.85
  -8 -14   1   21.94   11.56
  -8 -13   1    9.04   11.02
  -8  -8   2   11.96    8.31
  -7 -18   0   -3.62    9.43
  -7 -17   0   -6.55    9.55
  -7 -16   0    4.93   10.90
  -7  -9   1  332.09   22.77
  -7  -5   2   21.52    8.46
  -7   0   4    2.03    4.63
  -6 -12   0 1374.97   44.66
  -6   0   3  227.05   12.91
  -5 -17  -1   30.08   10.80
  -5 -16  -1  114.27   15.57
  -5  -4   1  119.31   10.95
  -4 -12  -1   -1.76    6.58
  -4  -6   0 3175.69   50.90
  -4  -2   1 1041.37   24.62
  -3 -26  -2   19.90   11.35
  -3 -25  -2    8.69   10.21
  -3 -24  -2    5.51    9.36
  -3 -23  -2    2.95    8.78
  -3 -22  -2    1.55    8.56
  -3 -20  -2   25.60   11.00
  -3  -9  -1 3128.34   52.89
  -3  -4   0   -0.55    4.90
  -2 -15  -2   18.85    7.34
  -2  -7  -1  299.08   14.84
  -1 -12  -2  185.97   13.27
   0 -10  -2  392.69   15.91
   1 -26  -3   11.37    9.23
   1 -25  -3    4.85    7.79
   1 -24  -3    2.84    7.48
   1 -23  -3   17.14    7.73
   1 -22  -3   -1.22    6.50
   1 -21  -3   32.67    8.98
   1 -20  -3   35.00    8.98
   2 -17  -3   85.47    9.68
   3 -15  -3   81.21    7.67
 -11 -13   4   14.40   11.80
 -11 -12   4   12.64   11.60
 -10 -18   2    3.87   11.89
 -10 -17   2    2.20   11.21
 -10 -11   3   14.97   11.52
 -10  -8   4    0.10    8.22
 -10  -6   5    3.39    7.67
  -9 -20   1   11.99   12.75
  -9 -19   1    8.81   12.25
  -9 -18   1   34.08   13.06
  -9 -11   2   -1.80    9.30
  -9  -7   3    8.80    9.28
  -8 -12   1   18.62   10.11
  -8  -2   4   29.01    7.96
  -7 -15   0    3.20    9.06
  -7  -2   3   33.43    6.97
  -6 -25  -1   -1.24   11.42
  -6 -24  -1    0.75   10.81
  -6 -23  -1   21.59   12.56
  -6 -22  -1   10.97   11.60
  -6 -11   0  159.65   16.69
  -6  -6   1   20.62    7.52
  -5 -15  -1    4.83    7.62
  -5  -8   0   -0.11    6.19
  -4 -11  -1  122.26   14.26
  -3 -19  -2   11.49    8.60
  -3 -18  -2   48.41   11.02
  -2 -14  -2  119.46   12.57
   1 -19  -3    3.56    6.04
   2 -16  -3  169.77   11.64
 -11 -15   3   29.49   13.78
 -11 -11   4   -0.89    9.81
 -11  -9   5    0.59    8.89
 -10 -16   2   -2.25   10.44
 -10 -15   2   25.90   12.79
 -10 -10   3    8.80   10.01
 -10  -7   4    0.09    8.82
 -10  -5   5    3.74    8.25
 -10  -4   6    3.18    7.56
  -9 -17   1   18.65   12.60
  -9 -16   1   11.49   11.35
  -9 -10   2    0.55    9.84
  -9  -4   4   18.56    8.71
  -8 -22   0    3.54   12.56
  -8 -21   0   45.90   15.46
  -8 -20   0   -5.55   10.70
  -8 -11   1    2.64   10.22
  -8  -7   2   16.66    7.85
  -8  -4   3  136.87   13.47
  -8   0   5   20.77    7.33
  -7 -14   0    1.44    8.76
  -7  -8   1   -0.79    6.16
  -6 -21  -1    1.43   10.24
  -6 -20  -1    8.49   10.60
  -6 -19  -1    1.10   10.29
  -6 -10   0   21.93    9.45
  -6  -2   2   13.13    6.40
  -5 -14  -1  211.30   18.93
  -4 -24  -2   -4.04   10.61
  -3 -17  -2   46.10   10.65
  -2 -13  -2   24.20    8.49
  -1 -11  -2   79.37    9.56
  -1  -5  -1  411.99   13.96
   0 -26  -3   -4.72    8.33
   0 -25  -3   25.15   10.50
   0 -24  -3   -0.80    7.96
   0 -23  -3    3.99    7.74
   0 -22  -3   13.05    8.22
   0 -21  -3   31.67    9.02
   1 -18  -3    4.66    6.43
   3 -14  -3  176.58    9.62
 -11 -14   3   12.15   11.69
 -11 -10   4   -7.36    9.73
 -11  -8   5   10.94   10.43
 -10 -14   2    5.95   10.90
  -9 -15   1   -1.42   10.28
  -9  -6   3   -3.66    7.88
  -9  -2   5   26.75    8.42
  -9  -1   6    1.58    5.62
  -8 -19   0   16.66   12.46
  -8 -18   0    1.96   10.96
  -7 -13   0    0.24    8.49
  -7  -4   2   20.54    7.16
  -7   2   5   14.02    5.41
  -7   3   6    8.36    4.06
  -6 -18  -1    4.92   10.26
  -6 -17  -1    0.39    9.65
  -6  -5   1    2.26    5.92
  -5 -13  -1    3.16    7.86
  -5  -7   0   -5.88    5.37
  -5  -3   1  171.96   12.38
  -4 -26  -2   10.82   11.52
  -4 -25  -2    2.91   10.36
  -4 -23  -2    7.81   10.22
  -4 -22  -2    2.39    9.22
  -4 -21  -2   26.51   11.34
  -4 -20  -2    2.56    9.48
  -4 -10  -1  344.98   20.27
  -4  -5   0 1333.26   32.46
  -3 -16  -2   53.79   10.42
  -3 -15  -2   72.72   12.34
  -3  -8  -1   10.07    6.48
   0 -20  -3   -2.74    5.80
   0 -19  -3  230.59   17.38
   0  -9  -2    2.76    4.75
   1 -17  -3   10.22    6.46
   2 -15  -3  117.94    9.48
 -11 -13   3    5.99   10.57
 -11  -7   5    9.79    9.94
 -10 -13   2   18.42   11.63
 -10  -9   3   -1.57    9.14
 -10  -6   4    1.97    8.12
 -10  -3   6   -1.67    7.21
  -9 -14   1    2.71   10.98
  -9  -9   2    7.40    8.94
  -8 -17   0   44.37   13.62
  -8 -16   0    5.21   11.12
  -8 -10   1   15.08    9.86
  -8  -6   2   14.25    7.38
  -8  -3   3   44.76    9.16
  -8  -1   4   15.11    6.54
  -7 -24  -1   -3.91   11.43
  -7 -23  -1   -2.29   11.27
  -7 -22  -1    9.44   12.39
  -7 -12   0   -0.87    8.48
  -7  -7   1  116.28   13.59
  -7  -1   3   75.21    9.39
  -6 -16  -1    5.60    9.11
  -6  -9   0  677.86   30.03
  -5 -12  -1   12.54    7.48
  -5   0   2  302.71   13.81
  -4 -19  -2    4.03    8.57
  -4 -18  -2    8.52    8.90
  -2 -12  -2    0.07    5.40
  -2  -6  -1  464.70   17.48
  -1 -26  -3   15.40   10.56
  -1 -25  -3   -3.59    8.93
  -1 -24  -3    1.32    8.86
  -1 -23  -3   12.56    9.36
  -1 -22  -3    3.87    7.81
   0 -18  -3    3.82    6.71
   1 -16  -3   28.59    6.96
 -11 -16   2    4.64   12.39
 -11 -12   3    3.47   10.55
 -11  -9   4   -0.74    8.79
 -10 -18   1    9.51   12.62
 -10 -17   1    6.61   12.37
 -10 -12   2   -1.79    9.71
 -10  -8   3   -4.12    9.05
 -10  -4   5   49.04   10.56
  -9 -21   0   -0.35   11.93
  -9 -13   1   16.61   11.05
  -9  -8   2   16.58    9.39
  -9  -5   3   11.86    8.79
  -9  -3   4   33.47    9.27
  -8 -15   0    5.78   11.07
  -8  -9   1  134.88   16.54
  -7 -21  -1   -9.34   10.14
  -7 -20  -1   53.75   15.03
  -7 -19  -1    9.78   11.32
  -7 -11   0    1.39    8.53
  -7   1   4   67.54    7.86
  -6 -15  -1  132.38   16.98
  -5 -25  -2   -6.32   10.33
  -5 -24  -2   -2.27   10.64
  -5 -23  -2   30.71   12.63
  -5 -22  -2   -1.16   10.00
  -5  -6   0    2.97    5.89
  -4 -17  -2   86.85   13.39
  -4  -9  -1  231.54   16.62
  -4  -1   1  552.09   17.82
  -3 -14  -2   60.42   10.38
  -3  -3   0    1.86    4.82
  -1 -21  -3   22.83    9.12
  -1 -20  -3   31.29   10.19
  -1 -10  -2  535.08   20.24
   0 -17  -3   -0.60    6.08
   2 -14  -3   33.66    6.10
 -11 -15   2   14.25   12.57
 -11 -11   3   -0.32   10.08
 -11  -8   4    0.90    8.76
 -11  -6   5    8.80   10.59
 -10 -16   1   19.03   12.82
 -10 -11   2   10.09   10.89
 -10  -5   4   40.04   10.75
  -9 -20   0    4.22   10.83
  -9 -19   0   -1.04   11.38
  -9 -18   0   -4.07    9.53
  -9 -12   1   32.26   11.93
  -9  -1   5    0.81    6.26
  -8 -14   0   18.88   11.96
  -8  -5   2  207.62   16.95
  -7 -18  -1   61.29   15.37
  -7 -17  -1   -3.15   10.86
  -7 -10   0    2.36    8.22
  -7  -6   1    7.43    7.32
  -7  -3   2   78.45   10.45
  -6 -14  -1   61.20   12.94
  -6  -8   0 1284.90   40.04
  -6  -4   1   10.56    6.35
  -6   1   3   11.35    4.71
  -5 -21  -2    1.94    9.71
  -5 -20  -2   12.68   11.18
  -5 -11  -1   23.47    9.09
  -4 -16  -2   12.42    8.72
  -3 -13  -2    7.71    6.70
  -3  -7  -1 2996.32   49.14
  -2 -26  -3   -2.07    9.88
  -2 -25  -3    7.32   10.33
  -2 -24  -3    1.83    9.50
  -2 -23  -3   -5.99    8.58
  -2 -11  -2  315.89   17.80
  -1 -19  -3   14.06    7.86
   0 -16  -3    7.62    6.44
   1 -15  -3   25.57    6.45
 -11 -14   2   63.17   16.18
 -11 -10   3   -0.71    9.50
 -11  -7   4   11.69   10.49
 -10 -15   1   30.40   13.55
 -10 -14   1   -2.37   10.77
 -10 -10   2    9.88   10.70
 -10  -7   3   39.96   11.53
 -10  -3   5   26.95    9.70
 -10  -2   6   -0.71    6.37
  -9 -17   0   -2.38   10.78
  -9 -11   1   27.68   11.39
  -9  -7   2  129.54   15.88
  -8 -22  -1   26.11   14.14
  -8 -13   0   -2.67    8.93
  -8  -8   1  785.49   34.61
  -8  -2   3   30.81    7.90
  -7 -16  -1    3.11   10.48
  -6 -13  -1   89.39   14.37
  -6  -1   2   99.15    9.64
  -5 -19  -2   10.69   10.60
  -5 -18  -2   -6.98    7.93
  -5 -10  -1   97.11   13.00
  -5  -2   1  320.39   16.14
  -4 -15  -2   12.47    8.35
  -4  -8  -1  121.44   12.50
  -4  -4   0  338.63   16.72
  -2 -22  -3   29.96   10.39
  -2 -21  -3   -4.10    6.77
  -1 -18  -3   10.72    7.06
 -11 -13   2    7.57   11.51
 -11  -9   3   -2.91    9.11
 -11  -5   5   -1.62    9.15
 -10 -13   1   -2.07    9.41
 -10  -9   2   12.44   10.56
 -10  -6   3    2.28    9.30
 -10  -4   4   14.35    8.45
  -9 -16   0    0.82   10.72
  -9 -15   0    2.47   11.22
  -9 -10   1   59.87   13.85
  -9  -4   3   15.22    7.14
  -9  -2   4   16.46    7.70
  -8 -21  -1    2.03   11.90
  -8 -20  -1   23.90   13.53
  -8 -19  -1   -1.66    9.67
  -8 -12   0  103.84   16.25
  -8   0   4   -1.64    4.95
  -8   2   6    0.77    4.07
  -7 -15  -1   38.29   13.05
  -7  -9   0    1.66    7.89
  -7  -5   1  188.81   16.80
  -6 -24  -2   -2.75   10.83
  -6 -23  -2    9.26   11.60
  -6 -22  -2    0.11   10.39
  -6 -21  -2   -0.32   10.65
  -6 -12  -1   55.06   12.18
  -6  -7   0  451.03   23.93
  -5 -17  -2  101.99   16.10
  -5  -5   0   -0.60    5.54
  -4 -14  -2   24.36    8.50
  -3 -25  -3    4.46   10.81
  -3 -24  -3   11.92   11.37
  -3 -23  -3   16.76   11.41
  -3 -12  -2  301.87   19.32
  -2 -20  -3   45.59   11.27
  -2 -19  -3   28.73   10.70
  -2 -10  -2    6.23    6.65
  -1 -17  -3   11.24    7.03
  -1  -9  -2   58.58    7.59
   0 -15  -3  392.22   19.63
   0  -8  -2  729.65   19.62
   1 -14  -3   13.41    5.57
   2 -13  -3   11.74    5.05
 -12 -12   3   -2.83   10.15
 -12  -9   4   -3.02   10.55
 -11 -17   1    3.92   12.75
 -11 -12   2   -3.83   10.10
 -11  -6   4    7.46   10.39
 -10 -19   0   28.04   14.84
 -10 -12   1    0.51    9.95
  -9 -14   0    6.62   11.53
  -9  -9   1    8.69    9.29
  -9  -6   2    2.74    7.68
  -8 -18  -1   12.25   11.78
  -8  -7   1   66.99   12.57
  -7 -14  -1   11.59   10.17
  -7  -2   2  535.52   23.08
  -7   0   3    0.40    3.83
  -6 -20  -2   13.58   11.28
  -6 -19  -2   10.60   10.75
  -6 -11  -1  495.50   27.76
  -6  -3   1  400.12   19.79
  -6   3   4    1.27    4.29
  -5 -16  -2    0.64    8.29
  -5  -9  -1    4.27    7.24
  -4 -13  -2   23.87    8.25
  -3 -22  -3    1.64    9.19
  -3 -21  -3   21.07   11.36
  -3  -6  -1  529.10   20.90
  -2 -18  -3    5.39    7.70
  -2  -5  -1  145.57   10.35
  -1 -16  -3   25.96    7.81
 -12 -11   3   -3.23   10.26
 -11 -16   1    2.53   10.84
 -11 -15   1   10.60   12.21
 -11 -11   2   14.77   11.33
 -11  -8   3    1.98    9.38
 -11  -4   5    1.79    8.11
 -10 -18   0   15.93   13.78
 -10 -17   0   69.27   17.37
 -10  -8   2    6.70    8.97
 -10  -5   3   81.61   14.05
 -10  -2   5    0.31    7.08
 -10  -1   6   15.56    7.31
  -9 -13   0   -2.00   10.42
  -9  -3   3   44.33   10.38
  -9   0   5    3.03    5.71
  -8 -17  -1    3.48    9.99
  -8 -16  -1   -0.33   10.88
  -7 -23  -2   20.69   13.93
  -7 -13  -1  284.99   23.73
  -7  -8   0    0.06    6.55
  -7   3   5    1.56    4.15
  -6 -18  -2    5.46   10.87
  -6  -6   0   10.99    7.49
  -5 -15  -2   41.45   11.37
  -4 -25  -3    0.37   11.55
  -4 -24  -3    8.07   11.11
  -4  -7  -1  122.93   12.24
  -3 -20  -3   27.45   11.35
  -3 -11  -2   89.54   11.46
  -2 -17  -3   93.97   13.05
  -1 -15  -3   31.28    8.69
   0 -14  -3   -0.50    5.66
   1 -13  -3   34.76    6.91
 -12 -14   2    1.35   11.77
 -12 -13   2    2.19   12.02
 -12 -10   3    1.93   10.36
 -12  -8   4   20.13   11.06
 -11 -14   1   13.94   12.46
 -11 -10   2    5.84   10.41
 -11  -7   3    6.17   10.35
 -11  -5   4    9.55   10.52
 -10 -16   0    5.51   12.26
 -10 -11   1   11.45   10.61
 -10  -7   2    1.01    9.64
 -10  -3   4   -0.51    6.50
  -9 -20  -1   14.99   13.48
  -9 -19  -1    1.89   12.19
  -9 -12   0   -4.93    9.98
  -9  -8   1   61.74   13.49
  -9  -1   4    9.41    7.94
  -9   1   6    0.32    4.82
  -8 -15  -1   13.03   11.84
  -8  -6   1   45.62   10.23
  -8  -3   2  153.72   14.91
  -8  -1   3    1.56    5.96
  -7 -21  -2    3.08   11.22
  -7 -20  -2   11.53   12.19
  -7 -12  -1   56.90   13.33
  -7  -4   1   79.10   11.41
  -6 -17  -2   11.20   11.30
  -6 -10  -1   13.01    8.76
  -5 -14  -2    7.92    8.43
  -5  -8  -1  220.88   17.25
  -4 -23  -3   19.56   11.50
  -4 -22  -3    1.39    9.54
  -4 -21  -3    8.60   11.02
  -4 -12  -2   13.32    7.56
  -4  -3   0  243.31   14.25
  -3 -18  -3   -0.90    8.89
  -3  -2   0    1.56    4.56
  -2 -16  -3  163.55   16.39
  -2  -9  -2   45.57    8.56
 -12 -12   2   21.44   13.20
 -12  -9   3   -2.66   10.89
 -12  -7   4   -5.60    9.80
 -11 -13   1   38.15   14.26
 -11  -9   2    8.60   11.66
 -10 -15   0   11.40   12.54
 -10 -10   1   43.39   13.64
  -9 -18  -1   20.04   13.41
  -8 -14  -1   11.59   11.65
  -8  -9   0  254.02   21.87
  -7 -19  -2   -3.30   10.22
  -7  -7   0   -5.54    7.04
  -6 -16  -2   34.89   12.03
  -6   0   2  644.99   21.73
  -5 -24  -3    5.69   12.40
  -5 -13  -2   29.40   10.00
  -5  -4   0    3.69    5.87
  -5  -1   1   88.08    9.47
  -4 -20  -3    5.29    9.25
  -4   0   1 1014.85   22.85
  -3 -17  -3   -0.09    8.34
  -3 -10  -2   99.39   11.60
  -1 -14  -3    9.87    6.68
  -1  -8  -2  245.34   13.23
   0 -13  -3  240.80   14.91
   2 -24  -4    7.41    7.16
   2 -12  -3    1.47    4.31
 -11 -17   0   -3.07   10.98
 -11 -12   1    3.55   11.02
 -11  -6   3   20.75   10.42
 -11  -4   4   11.80    9.45
 -11  -3   5   -1.99    7.30
 -10 -14   0   94.34   17.32
 -10  -9   1    7.95   10.57
 -10  -6   2   50.58   12.98
 -10  -4   3    8.70    8.18
 -10  -1   5   -1.42    6.28
  -9 -17  -1   24.09   12.28
  -9 -16  -1   -1.16   10.95
  -9 -11   0    0.82    9.48
  -9  -7   1   18.64    9.60
  -9  -4   2    8.07    8.67
  -9  -2   3   12.59    7.91
  -8 -22  -2   -3.81   11.60
  -8 -13  -1   22.81   11.31
  -8  -5   1   35.48    9.37
  -8   1   4   18.14    6.53
  -8   2   5   12.75    5.62
  -7 -18  -2    3.16   10.73
  -7 -17  -2   19.35   13.24
  -7 -11  -1    8.14    9.61
  -7  -1   2    5.97    5.45
  -6 -15  -2   17.69   10.36
  -6  -5   0  581.31   25.87
  -5 -23  -3   -7.40    9.67
  -5 -22  -3   -2.58   10.07
  -4 -19  -3    5.71    9.48
  -4 -11  -2    9.23    7.52
  -4  -6  -1  162.20   13.55
  -3 -16  -3   11.65    9.08
  -3  -5  -1  496.82   19.80
  -2 -15  -3  113.60   12.87
   1 -24  -4    1.39    7.42
   1 -23  -4    1.95    6.37
   2 -23  -4   11.63    6.66
   2 -22  -4    2.67    6.32
   3 -22  -4   -0.26    4.93
 -12 -11   2    6.47   11.57
 -12  -8   3   -0.23    9.68
 -12  -6   4   -1.04    9.78
 -11 -16   0   -5.06   11.85
 -11 -11   1   -1.98   10.40
 -11  -8   2   64.98   14.60
 -10 -19  -1   11.92   13.63
 -10 -13   0   40.70   13.54
 -10  -2   4   -0.68    6.06
  -9 -15  -1   -6.42   10.97
  -9 -10   0   -0.58    9.11
  -8 -21  -2   13.41   12.99
  -8 -20  -2   -0.75   11.64
  -8 -12  -1   11.95   10.20
  -8  -8   0   34.48   11.22
  -8  -2   2    0.96    6.74
  -7 -16  -2    9.70   11.55
  -7 -10  -1  300.35   23.18
  -7  -6   0   -1.45    7.13
  -7  -3   1  575.51   25.58
  -7   1   3   97.08    9.67
  -6 -14  -2    3.84    8.87
  -5 -21  -3   -6.77    8.67
  -5 -20  -3    5.51    9.85
  -5 -12  -2  106.23   14.41
  -4 -18  -3    6.83    8.70
  -4 -17  -3   -4.52    8.83
  -3  -9  -2   -4.96    5.32
  -2 -14  -3   21.87    8.21
  -2  -4  -1 1308.05   26.98
  -1 -13  -3   27.29    7.71
   0 -24  -4   11.22    8.65
   0 -23  -4   -2.69    7.72
   0  -7  -2    1.46    3.46
   1 -22  -4    7.96    7.00
   1 -12  -3  140.90   10.19
   2 -21  -4   -0.06    5.80
   3 -21  -4    3.85    5.27
 -12 -14   1    4.58   11.31
 -12 -13   1   -3.12   11.54
 -12 -10   2   -5.16   10.06
 -11 -15   0   -5.88   11.18
 -11 -10   1   12.50   12.08
 -11  -7   2   21.64   12.56
 -11  -5   3    4.92    9.72
 -10 -18  -1   -1.13   12.17
 -10 -17  -1   -3.55   12.28
 -10 -12   0   23.22   13.37
 -10  -8   1    8.96   10.53
 -10  -5   2   10.05    9.82
 -10  -3   3    1.20    8.04
  -9 -14  -1   -2.22   11.03
  -9  -9   0    1.47   10.51
  -9  -6   1   71.40   13.00
  -9   0   4  169.06   14.70
  -8 -19  -2   27.84   13.75
  -8 -18  -2   -6.32   10.51
  -8   0   3  132.60   12.30
  -8   3   6    1.97    3.67
  -7 -15  -2   50.32   14.21
  -6 -23  -3   22.83   12.90
  -6 -22  -3   -5.47   10.56
  -6 -13  -2  100.23   15.26
  -6  -8  -1    3.03    7.81
  -5 -19  -3   -1.58    9.11
  -5 -11  -2   -1.08    8.21
  -4 -10  -2   39.43    9.50
  -3 -15  -3   89.75   12.93
  -2  -8  -2  681.72   23.74
  -1 -24  -4    7.10    9.04
  -1 -23  -4    3.93    8.65
   0 -22  -4   35.21    9.75
   0 -12  -3    0.49    4.99
   1 -21  -4    8.06    6.72
 -12  -9   2    5.17   10.90
 -12  -7   3    8.67    9.80
 -12  -5   4   -1.47    9.34
 -11 -14   0    1.50   11.40
 -11  -3   4   16.59    9.42
 -11  -2   5    6.38    7.43
 -10 -16  -1   19.01   13.42
 -10 -11   0   14.87   12.21
  -9 -13  -1    3.40   11.35
  -9  -3   2   20.68    7.72
  -8 -17  -2   -3.36   10.36
  -8 -11  -1   -0.13    9.26
  -8  -7   0  835.38   36.17
  -8  -4   1  181.53   16.49
  -7 -14  -2   69.35   14.46
  -7  -9  -1  296.09   22.74
  -6 -21  -3    6.86   11.04
  -6 -20  -3   -2.94   10.48
  -6 -12  -2   48.96   13.10
  -6  -4   0   78.05   11.06
  -5 -18  -3    3.90   10.01
  -5  -3   0   -2.98    5.36
  -4 -16  -3   42.11   11.14
  -4  -2   0 3315.56   47.27
  -3 -14  -3  152.26   15.79
  -2 -24  -4   14.25   10.78
  -2 -13  -3    3.81    7.02
  -1 -22  -4    7.34    8.74
  -1  -7  -2    2.92    5.25
   0 -21  -4    0.19    6.51
   1 -20  -4   19.34    7.36
   2 -20  -4   19.83    6.54
   3 -20  -4    5.37    4.90
 -13 -11   2    2.81   11.40
 -12 -12   1   -2.40    9.82
 -12  -6   3   -3.82    9.82
 -11 -13   0    1.68   11.61
 -11  -9   1    8.01   11.29
 -11  -6   2   70.90   15.26
 -11  -4   3    3.69    8.43
 -10 -15  -1   28.58   14.04
 -10 -10   0   17.41   12.33
 -10  -7   1   18.21   10.27
 -10  -1   4   72.53   11.67
 -10   0   5   20.13    7.42
  -9 -20  -2   15.22   12.42
  -9 -19  -2    2.28   12.20
  -9 -12  -1   18.85   11.58
  -9  -8   0   -3.03    8.45
  -9  -5   1   -4.37    7.15
  -9  -1   3   32.59    8.16
  -8 -16  -2   17.14   12.55
  -8 -10  -1    9.55   10.06
  -7 -22  -3   -3.39   11.07
  -7  -5   0   -5.63    6.65
  -7   0   2   -2.87    5.31
  -6 -19  -3    5.33   10.54
  -6  -7  -1   -5.38    6.64
  -6   1   2  116.87   10.03
  -5 -17  -3    0.76    8.59
  -5 -10  -2    5.29    7.93
  -5  -6  -1  608.66   26.26
  -4 -15  -3    1.32    7.66
  -4  -9  -2   55.00   10.22
  -4  -5  -1   73.42    9.95
  -3  -8  -2  802.86   28.04
  -2 -22  -4    5.08    9.50
  -1 -21  -4    5.82    7.61
  -1 -12  -3  117.63   11.25
   0 -20  -4   14.54    7.61
   1 -19  -4    7.74    6.36
   2 -19  -4   68.47    9.05
 -13 -10   2   -5.00   11.84
 -13  -8   3    6.54   10.44
 -12 -11   1   14.43   12.36
 -12  -8   2   16.82   11.63
 -12  -4   4   10.23    9.89
 -11 -12   0   -2.14   10.66
 -11  -8   1   23.83   13.70
 -10 -14  -1    6.99   12.02
 -10  -4   2    1.85    7.55
 -10  -2   3    7.81    8.43
  -9 -18  -2    4.94   12.33
  -8 -15  -2   -2.50   11.06
  -8  -6   0  128.00   16.42
  -8  -1   2    2.59    6.42
  -7 -21  -3   -1.88   10.58
  -7 -20  -3   -1.78   10.96
  -7 -13  -2   22.92   11.36
  -7  -8  -1    8.36    8.86
  -7  -2   1   84.43   10.86
  -6 -18  -3   -6.44    9.02
  -6 -11  -2    2.49    8.37
  -6  -1   1  223.49   14.47
  -5 -16  -3    5.35    9.04
  -4 -14  -3   91.53   13.21
  -3 -23  -4    9.49    9.81
  -3 -22  -4   -0.84    9.64
  -3 -13  -3   34.78    8.78
  -3  -4  -1  156.31   11.81
  -2 -21  -4    4.28    8.48
  -2 -12  -3    9.21    7.05
  -1 -20  -4   17.99    8.22
   0 -19  -4   -3.74    6.32
   1 -11  -3    0.67    4.29
   3 -19  -4    3.36    4.77
 -12 -14   0    2.83   12.76
 -12 -10   1   -0.82   10.59
 -12  -7   2    4.37   10.47
 -12  -5   3   -1.48    9.66
 -11 -16  -1    2.40   13.08
 -11 -11   0    0.39   10.74
 -11  -5   2   27.92   12.31
 -11  -2   4   20.54    9.20
 -11  -1   5   -0.62    6.70
 -10 -13  -1    1.78   11.69
 -10  -9   0  108.17   17.78
 -10  -6   1   -3.19    8.06
  -9 -17  -2    0.79   10.63
  -9 -16  -2    3.29   10.30
  -9 -11  -1   57.73   14.79
  -9  -7   0   -1.10    8.21
  -9  -2   2   19.95    8.43
  -8 -14  -2   13.30   12.19
  -8  -9  -1  109.55   16.40
  -8  -3   1   79.70   11.66
  -7 -19  -3   -3.27   10.30
  -7 -12  -2  264.88   23.36
  -7   3   4    3.57    4.27
  -6 -17  -3   13.74   11.30
  -5 -15  -3   97.73   15.09
  -4 -23  -4   36.18   12.88
  -3 -21  -4    0.68    9.44
  -3  -1   0   -2.98    4.17
  -2 -20  -4   19.50    9.54
  -2  -7  -2    1.87    5.13
  -1 -19  -4   11.56    7.23
   0 -18  -4   13.51    8.05
   0 -11  -3   41.88    6.65
   1 -18  -4    7.70    6.60
   2 -18  -4   -2.20    4.97
 -13 -12   1    3.99   12.27
 -13  -9   2    1.37   10.63
 -13  -7   3    1.17    9.83
 -12 -13   0   10.26   12.79
 -12  -9   1   -1.77   10.70
 -11 -15  -1   15.75   13.84
 -11 -10   0   -3.29   11.23
 -11  -7   1   38.93   13.16
 -11  -3   3   10.85    7.89
 -10 -18  -2    4.29   12.84
 -10 -12  -1   -7.63   11.32
 -10  -8   0   98.34   17.49
 -10  -3   2    0.69    8.70
  -9 -15  -2   31.75   12.88
  -9 -10  -1   37.46   12.76
  -9  -4   1   42.91   10.10
  -9   0   3    9.38    6.81
  -9   1   4    9.09    6.77
  -8 -21  -3    8.22   12.56
  -8 -13  -2   14.95   12.08
  -8  -5   0 1833.86   51.12
  -8   1   3    2.49    5.27
  -8   3   5   -0.67    4.12
  -7 -18  -3   -2.45   10.44
  -7  -7  -1  119.80   15.02
  -7  -4   0    0.83    6.99
  -7   2   3   40.23    6.79
  -6 -16  -3   52.52   14.00
  -6 -10  -2   -2.67    7.80
  -6  -6  -1   19.68    8.37
  -6  -3   0  792.83   28.82
  -5 -14  -3   27.11   10.61
  -5  -9  -2  320.68   21.63
  -5  -2   0   -4.62    4.97
  -4 -22  -4   28.93   12.29
  -4 -21  -4   -4.73    9.95
  -4 -13  -3   63.78   11.31
  -4  -8  -2  163.60   14.78
  -3 -20  -4   -3.19    7.99
  -3 -12  -3    4.54    6.51
  -2 -19  -4   59.75   11.89
  -1 -18  -4    6.91    7.58
  -1 -11  -3    3.47    4.94
   4 -19  -4   68.61    6.61
 -13 -11   1   -0.95   11.56
 -13  -8   2    7.23   11.41
 -13  -6   3    2.80   11.04
 -12 -12   0    9.77   12.89
 -12  -6   2   -7.10   10.27
 -12  -3   4   -0.77    8.66
 -12  -2   5    7.55    8.77
 -11 -14  -1    9.32   12.85
 -10 -17  -2    1.03   12.14
 -10  -5   1   32.69   10.86
 -10  -1   3  117.02   14.06
 -10   0   4  135.48   13.74
  -9 -14  -2    5.90   10.80
  -9  -6   0   -3.23    7.98
  -8 -20  -3   33.83   14.68
  -8 -19  -3   -1.38   11.43
  -8 -12  -2    6.86   11.64
  -8  -8  -1  843.90   37.87
  -7 -17  -3   21.49   12.34
  -7 -11  -2   19.09   10.78
  -6 -15  -3   16.41   11.36
  -5 -23  -4    5.93   11.27
  -5 -22  -4   28.64   12.85
  -4 -20  -4    3.99   10.59
  -4  -4  -1  762.38   26.03
  -4   1   1  524.89   16.11
  -3 -19  -4   10.37    8.25
  -3  -7  -2  754.68   26.68
  -2 -18  -4   -0.46    7.08
  -2 -11  -3    2.51    5.69
  -2  -3  -1 1350.78   26.65
  -1 -17  -4    6.86    7.43
   0 -17  -4    1.17    7.14
   1 -17  -4   11.91    6.61
   3 -18  -4   19.01    5.06
 -13 -10   1   12.74   12.40
 -12 -11   0   10.06   12.18
 -12  -8   1    2.56   10.28
 -12  -4   3    3.21    8.67
 -11 -13  -1   23.09   13.90
 -11  -9   0    0.26   11.13
 -11  -6   1    4.82   10.23
 -11  -4   2    5.05    8.88
 -11  -1   4   17.01    8.99
 -10 -16  -2    4.34   12.39
 -10 -11  -1   20.37   13.00
 -10  -7   0   25.61   11.43
  -9  -9  -1   12.70   10.46
  -9  -3   1   62.94   12.07
  -8 -18  -3   10.41   12.15
  -8   0   2   18.64    7.29
  -7 -16  -3   20.35   12.68
  -7 -10  -2  182.31   19.31
  -7  -1   1    8.69    6.14
  -6 -14  -3   29.77   11.45
  -6  -9  -2    8.03    8.38
  -5 -21  -4    1.20   10.01
  -5 -13  -3    9.06    8.89
  -5  -8  -2  485.43   25.62
  -4 -19  -4   78.61   15.43
  -4 -12  -3    8.19    7.82
  -4  -1   0    9.00    5.60
  -3 -18  -4   26.24    9.98
  -3 -11  -3  214.46   17.33
  -2 -17  -4    2.76    8.16
  -1  -6  -2  157.90   10.34
   2 -17  -4   -0.36    5.01
 -13  -7   2    9.52   11.13
 -13  -5   3   -0.68   10.55
 -12 -10   0    3.10   11.88
 -12  -5   2    3.15   10.58
 -11 -12  -1   -6.11   11.21
 -11  -2   3    6.97    7.93
 -11   0   5   -0.77    6.19
 -10 -15  -2   24.27   13.76
 -10 -10  -1   37.80   14.06
 -10  -4   1   60.05   12.45
 -10  -2   2   17.63    9.68
  -9 -19  -3   -4.79   11.40
  -9 -13  -2   10.47   12.43
  -9  -1   2   15.94    6.75
  -8 -17  -3    6.18   11.37
  -8 -11  -2   78.32   15.78
  -8  -7  -1   69.92   13.66
  -8  -4   0   83.31   12.96
  -7 -15  -3    3.44   11.26
  -7  -6  -1   -3.20    7.63
  -7  -3   0    2.02    6.55
  -7   1   2    6.96    4.80
  -6 -22  -4    4.89   11.92
  -6 -21  -4    2.98   12.54
  -6  -5  -1    2.33    7.05
  -6   0   1    8.62    5.25
  -5 -20  -4   16.96   11.30
  -5 -12  -3    5.57    9.74
  -4 -18  -4   -0.34   10.01
  -4  -7  -2   43.30    9.07
  -3 -17  -4    4.29    9.31
  -3  -3  -1  886.40   24.85
  -2  -6  -2  222.21   13.55
  -1 -16  -4   11.84    7.62
  -1 -10  -3  225.51   14.64
   0 -16  -4  278.33   17.47
   0 -10  -3   -0.44    4.64
   1 -16  -4    6.63    6.15
   1 -10  -3  249.23   11.98
 -13 -12   0   -4.51   11.80
 -13  -9   1    3.91   11.16
 -12 -14  -1    6.39   11.90
 -12  -7   1    0.31    9.85
 -12  -3   3   -3.11    8.82
 -12  -2   4    1.63    7.70
 -12  -1   5    7.09    7.75
 -11 -11  -1    4.66   11.41
 -11  -8   0   -0.38   10.82
 -11  -5   1    0.17    8.61
 -11  -3   2    4.53    9.73
 -10 -14  -2    4.56   11.97
 -10  -6   0   56.74   13.28
  -9 -18  -3    5.49   12.27
  -9 -12  -2   -3.30   11.01
  -9  -8  -1   53.18   13.29
  -9  -5   0   -2.95    7.79
  -8 -16  -3    4.42   11.23
  -7 -14  -3   -0.82   10.39
  -7  -9  -2    1.81    8.86
  -6 -20  -4    2.79   10.78
  -6 -13  -3   84.03   14.83
  -6  -8  -2  197.33   18.09
  -6  -2   0   90.74   10.98
  -5 -19  -4    5.17   10.08
  -5 -18  -4   -3.89   10.31
  -5  -4  -1  118.05   12.55
  -4 -17  -4   42.19   12.99
  -4 -11  -3   42.00    9.54
  -3  -6  -2   29.35    8.39
  -2 -16  -4   48.02   10.73
  -2 -10  -3    5.07    5.79
   3 -17  -4    6.33    4.42
 -13 -11   0   -1.30   11.62
 -13  -8   1   -5.50    9.80
 -13  -6   2   11.72   11.12
 -12 -13  -1    5.37   12.71
 -12  -9   0   26.90   13.35
 -12  -6   1    2.23   10.08
 -12  -4   2    8.11   10.53
 -11 -15  -2   12.54   13.91
 -11  -7   0   -2.79   10.15
 -10 -13  -2   13.93   12.63
 -10  -9  -1    5.56   11.31
 -10   0   3    8.55    7.51
 -10   1   4   77.16   10.72
  -9 -17  -3   28.54   14.11
  -9 -11  -2    1.89   11.07
  -9  -2   1  124.82   14.81
  -9   1   3   30.44    7.79
  -8 -15  -3    2.13   10.82
  -8 -10  -2    1.66    9.70
  -8  -6  -1   51.81   12.23
  -8  -1   1    4.18    7.15
  -8   2   3   42.33    7.72
  -7 -21  -4    4.75   11.77
  -7 -13  -3    6.04   11.52
  -7  -5  -1  199.07   18.01
  -6 -19  -4    1.77   10.46
  -6 -12  -3   44.41   12.11
  -6   2   2    1.54    4.49
  -5 -11  -3    6.44    8.15
  -5  -7  -2  173.69   16.12
  -5  -1   0   -7.59    4.59
  -5   1   1   78.31    8.49
  -3 -16  -4   28.01    9.92
  -3 -10  -3    9.23    6.93
  -2 -15  -4    9.64    8.20
  -1 -15  -4    5.05    6.89
   0 -15  -4   -1.79    5.76
   2 -16  -4   42.05    6.89
 -13 -10   0   -1.93   11.93
 -13  -4   3   10.35    9.83
 -12 -12  -1    0.67   11.91
 -12  -8   0   -1.39   10.88
 -11 -14  -2   50.81   16.77
 -11 -10  -1   17.08   12.60
 -11  -4   1   10.93   10.97
 -11  -1   3   43.60    9.92
 -11   0   4   21.54    8.26
 -10 -12  -2   -2.37   11.07
 -10  -8  -1   12.45   11.68
 -10  -5   0   53.71   13.86
 -10  -3   1   53.43   11.72
 -10  -1   2   22.52    9.61
  -9 -16  -3   24.29   13.68
  -9  -7  -1   20.27   10.82
  -9  -4   0   -2.23    7.46
  -9   0   2   15.94    7.94
  -8 -14  -3   19.25   12.60
  -8  -9  -2   90.85   15.36
  -7 -20  -4    7.21   12.19
  -7 -19  -4    5.69   11.47
  -7  -8  -2  212.05   19.84
  -7   0   1    2.33    6.38
  -6 -18  -4    8.84   10.48
  -6  -4  -1    8.18    7.33
  -5 -17  -4   -2.87    9.03
  -4 -16  -4   -2.77    8.26
  -4 -10  -3  149.16   15.24
  -4  -6  -2    1.53    6.14
  -4  -3  -1 1169.18   31.46
  -3 -15  -4    5.04    8.78
   1 -15  -4    3.03    5.85
 -13  -7   1   -6.69    9.56
 -13  -5   2   -3.10    9.20
 -12 -11  -1   23.90   14.05
 -12  -5   1    7.45   11.21
 -12  -2   3    6.04    8.64
 -12  -1   4    3.16    8.13
 -11 -13  -2    9.94   13.42
 -11  -9  -1    0.79   11.23
 -11  -6   0    2.73   10.30
 -11  -2   2    8.06    8.50
 -11   1   5   -1.92    5.51
 -10 -17  -3    3.82   13.07
  -9 -15  -3   -1.86   10.81
  -9 -10  -2   -1.15   10.71
  -8 -13  -3   32.28   13.54
  -8   1   2    1.67    5.62
  -7 -18  -4   11.54   11.73
  -7 -12  -3    8.60    9.96
  -7  -2   0   -4.23    5.83
  -6 -17  -4   27.65   12.07
  -6 -11  -3  197.69   19.66
  -6  -7  -2    6.06    8.15
  -5 -16  -4   14.98   10.83
  -5 -10  -3   39.78   10.13
  -4 -15  -4    0.38    7.60
  -2 -14  -4   79.49   12.08
  -2  -9  -3   30.44    7.33
  -1 -14  -4   17.69    7.45
  -1  -9  -3    1.06    4.37
   0  -9  -3   52.61    7.24
 -13  -9   0   -1.10   11.10
 -13  -3   3   18.46   11.31
 -13  -2   4   12.98    9.75
 -12 -10  -1   -2.47   11.14
 -12  -7   0    1.91   10.53
 -12  -3   2    0.67    8.53
 -12   0   5    0.44    7.02
 -11 -12  -2   -1.70   12.37
 -10 -16  -3    2.59   12.34
 -10 -11  -2    6.63   10.68
 -10  -7  -1    9.41   10.25
  -9 -14  -3   -0.87   10.75
  -9  -9  -2   18.52   12.89
  -9  -6  -1   86.27   14.81
  -9   3   5    3.02    4.29
  -8 -19  -4   37.46   14.72
  -8  -8  -2   23.27   11.04
  -8  -5  -1   41.22   11.27
  -7 -17  -4    3.91   10.52
  -7  -7  -2  217.02   19.82
  -7  -4  -1   74.89   12.43
  -6 -16  -4   22.87   11.54
  -6  -1   0   20.23    7.09
  -6   1   1  228.86   14.26
  -5 -15  -4    0.59    8.36
  -5  -3  -1  165.64   13.95
  -3 -22  -5    5.62    9.99
  -3 -14  -4    9.80    7.84
  -3  -9  -3   -2.82    5.82
  -2 -22  -5    4.04    9.69
  -2  -5  -2  256.11   14.19
  -1 -22  -5    1.20    7.52
  -1  -5  -2 1624.25   29.98
   0 -23  -5   18.74    8.77
   0 -14  -4  828.69   27.43
   2 -15  -4    6.83    4.93
   3 -16  -4   26.80    4.99
 -13  -8   0    1.25   11.29
 -13  -6   1    1.80   10.56
 -13  -4   2    3.17    9.82
 -11  -8  -1   30.76   13.65
 -11  -5   0   -1.37    9.74
 -11  -3   1   26.65   10.38
 -11   0   3   88.65   13.18
 -10 -15  -3   41.70   15.50
 -10 -10  -2    9.11   12.34
 -10  -4   0   46.36   12.14
 -10  -2   1   13.26    8.68
 -10   1   3   89.06   11.75
  -9 -13  -3    6.54   11.32
  -9  -3   0    3.29    7.78
  -9  -1   1   55.47   10.54
  -8 -18  -4    4.79   11.82
  -8 -12  -3   13.00   12.16
  -8  -2   0  315.88   21.05
  -8   0   1   73.67   11.00
  -7 -16  -4   -9.26    9.79
  -7 -11  -3   12.96   10.33
  -7   2   2  517.63   20.28
  -6 -15  -4   23.59   11.84
  -6 -10  -3   24.64   10.42
  -6  -6  -2   52.97   11.12
  -6  -3  -1  401.93   22.05
  -4 -14  -4    7.03    8.08
  -4  -9  -3   21.49    8.30
  -4   0   0  867.55   23.41
  -3  -5  -2   -1.52    5.38
  -2 -21  -5   15.58   10.34
  -2  -2  -1  578.94   17.30
  -1 -21  -5   24.17    9.29
   0 -22  -5   -1.65    6.47
   1 -14  -4    9.01    5.96
   1  -9  -3    5.56    4.48
 -14  -7   1    4.23   10.81
 -14  -5   2   -3.37   10.88
 -13  -5   1   20.95   13.21
 -12  -9  -1   -2.09   10.80
 -12  -6   0    5.63   10.73
 -12  -4   1   -1.69    9.33
 -12  -2   2   -0.98    9.27
 -12  -1   3    7.19    8.13
 -12   0   4   17.43    8.92
 -11 -11  -2   21.44   13.62
 -11  -1   2   50.73   11.33
 -11   1   4   15.41    7.77
 -10 -14  -3    5.34   11.85
 -10  -6  -1   -5.57    8.92
 -10   0   2   -1.90    6.20
 -10   2   4    3.39    5.71
  -9 -18  -4    7.59   12.92
  -9 -12  -3    4.34   12.04
  -9  -8  -2   18.87   11.15
  -9  -5  -1    5.36    8.97
  -9   2   3    3.15    5.56
  -8 -17  -4   27.44   13.70
  -8 -11  -3   -2.46   10.68
  -8  -7  -2   17.01   10.37
  -8  -4  -1  167.10   17.42
  -8   4   5    2.19    3.87
  -7 -10  -3   42.69   12.48
  -7  -1   0   -1.67    7.25
  -5 -14  -4   10.38    9.16
  -5  -9  -3  227.80   19.17
  -4 -21  -5   10.61    9.94
  -4 -13  -4    8.54    9.35
  -4  -5  -2   30.04    8.06
  -3 -20  -5    1.17    9.15
  -3 -13  -4   17.12    7.47
  -3  -2  -1  405.27   16.93
  -2 -20  -5   -2.70    8.72
  -2 -13  -4   36.53    8.18
  -1 -20  -5    6.78    7.53
  -1 -13  -4    7.15    6.77
   0 -21  -5   17.06    7.92
   1 -22  -5    0.87    6.20
 -13 -10  -1   14.84   13.37
 -13  -7   0    1.90   11.01
 -13  -2   3   -1.99    8.12
 -13  -1   4    1.70    8.25
 -12 -12  -2   22.38   14.21
 -12  -8  -1   12.42   11.83
 -11 -10  -2    9.02   12.30
 -11  -7  -1   35.31   13.98
 -11  -4   0   -7.01    9.90
 -10 -13  -3   -1.97   11.23
 -10  -9  -2   11.62   11.31
 -10  -3   0   12.97   10.77
  -9 -17  -4    2.72   11.54
  -9   1   2   26.07    7.55
  -8 -16  -4    4.83   11.23
  -7 -15  -4   39.08   13.46
  -7  -6  -2  243.29   20.46
  -7  -3  -1  653.45   29.53
  -7   1   1    7.58    6.45
  -6 -14  -4    5.11   10.36
  -6  -9  -3  265.87   21.75
  -5 -13  -4   24.30   10.33
  -5  -5  -2   59.15   10.48
  -5   0   0   -0.55    4.79
  -4 -20  -5   20.31   10.93
  -4  -8  -3   -1.48    6.54
  -4  -2  -1 1043.88   29.26
  -3 -19  -5    3.84    9.48
  -3  -8  -3  567.07   25.03
  -2 -19  -5    7.73    8.41
  -2  -8  -3  111.58   11.20
  -1  -8  -3  608.54   21.79
   0 -20  -5   -0.29    6.35
   0 -13  -4   -0.58    5.05
   1 -21  -5   19.01    7.21
 -14  -8   0   27.39   14.25
 -14  -6   1    5.36   11.24
 -14  -4   2    8.04   11.78
 -13  -9  -1    6.00   12.05
 -12 -11  -2   -0.73   11.90
 -12  -5   0    0.77    9.81
 -12  -3   1   10.47    9.98
 -11 -14  -3   17.34   14.18
 -11  -6  -1   11.73   12.42
 -11  -2   1   22.78    9.81
 -10 -12  -3    8.86   12.20
 -10  -8  -2   13.44   12.25
 -10  -5  -1   47.41   12.87
 -10  -1   1   36.08   10.12
  -9 -16  -4   29.57   14.04
  -9 -11  -3    3.68   11.61
  -9  -7  -2  119.40   17.52
  -9  -4  -1   54.20   13.46
  -9  -2   0   -0.35    6.30
  -9   0   1   31.27    9.09
  -8 -15  -4    5.87   10.92
  -8 -10  -3   31.80   13.17
  -8   2   2    6.93    6.31
  -8   3   3   38.68    6.71
  -7 -14  -4   18.49   12.03
  -7  -9  -3  132.32   17.30
  -6 -20  -5   -1.60   11.44
  -6 -13  -4    9.13    9.71
  -6  -5  -2    3.18    7.54
  -5 -19  -5    8.50   11.40
  -5  -8  -3   81.42   12.51
  -5  -2  -1  322.38   18.29
  -4 -19  -5    4.27    9.34
  -4 -12  -4  164.82   17.54
  -3 -12  -4   40.32    9.16
  -2 -12  -4   16.82    8.06
  -1 -19  -5   -0.67    7.17
 -14  -5   1   20.75   13.67
 -13  -6   0    1.97   10.62
 -13  -4   1    8.44   10.55
 -13  -1   3   -1.95    8.39
 -12 -10  -2    0.08   11.70
 -12  -7  -1   -1.02   10.63
 -12  -1   2    1.87    8.35
 -12   0   3    2.71    7.86
 -11 -13  -3  -11.93   11.20
 -11  -9  -2   15.01   12.58
 -11   0   2   83.30   13.50
 -11   1   3   49.80   10.65
 -10   3   5   19.88    6.01
  -9 -15  -4   20.00   13.19
  -9 -10  -3    7.35   10.56
  -8 -14  -4    0.45   10.50
  -8  -6  -2   19.36   10.42
  -8  -3  -1   74.80   12.12
  -8  -1   0   11.56    7.24
  -7 -13  -4    2.88   10.67
  -7  -5  -2   14.98    9.04
  -6 -19  -5   13.74   11.42
  -6  -8  -3   36.67   10.74
  -6  -2  -1  185.76   15.44
  -6   0   0  780.79   26.95
  -6   3   2  224.72   11.81
  -5 -18  -5   -2.47   10.50
  -5 -12  -4   50.18   11.80
  -5   2   1  328.26   14.48
  -4 -18  -5    8.17    9.30
  -3 -18  -5   -0.06    7.93
  -3  -4  -2   -1.71    5.25
  -2 -18  -5   -2.69    7.31
  -1 -18  -5    7.79    7.03
  -1 -12  -4    5.01    6.22
   0 -19  -5    1.18    6.07
   0  -8  -3    0.51    4.42
   1 -20  -5    3.01    5.71
   1 -13  -4    5.70    5.15
   2 -14  -4   79.76    7.48
 -14  -3   2    3.45   11.22
 -13  -8  -1   -3.82   10.84
 -13  -2   2   17.82   10.11
 -13   0   4   -3.73    7.04
 -12  -4   0   10.21   10.41
 -12  -2   1   23.29   12.05
 -12   1   4   -0.44    6.71
 -11 -12  -3   -2.53   11.75
 -11  -8  -2   58.85   15.52
 -11  -5  -1   -2.95   10.91
 -11  -3   0    2.48    8.61
 -11  -1   1    7.79    9.50
 -11   2   4   12.91    6.96
 -10 -11  -3    9.79   11.94
 -10  -7  -2   -1.64   10.75
 -10  -2   0   19.46    9.69
 -10   1   2   22.46    7.84
 -10   2   3    0.70    7.01
  -9 -14  -4   -4.41   11.27
  -9  -6  -2    0.90    9.38
  -8 -13  -4    2.22   11.00
  -8  -9  -3   48.74   13.60
  -8   1   1    2.74    5.38
  -7  -8  -3   47.48   12.34
  -6 -18  -5    2.21   10.14
  -6 -12  -4  111.67   16.33
  -5  -4  -2  114.93   12.93
  -4 -17  -5    0.44    9.50
  -4 -11  -4   17.98    9.84
  -4  -7  -3   29.17    8.78
  -4  -4  -2   83.78   10.68
  -3 -17  -5   -3.85    7.24
  -3 -11  -4    1.03    6.89
  -3  -7  -3  224.96   16.08
  -2 -17  -5    1.21    7.58
  -2  -4  -2  357.32   16.19
   0 -12  -4  247.46   14.66
 -14  -6   0   34.73   14.47
 -14  -4   1    4.72   11.16
 -13  -7  -1    3.03   11.17
 -13  -5   0   -9.60    9.36
 -13  -3   1    7.38   10.13
 -12  -9  -2    9.37   12.29
 -12  -6  -1    7.04   11.34
 -11 -11  -3   -5.33   11.07
 -10 -15  -4   37.26   16.03
 -10 -10  -3   22.96   12.90
 -10  -4  -1   77.32   14.36
 -10   0   1   12.72    7.80
  -9  -9  -3   20.28   12.73
  -9  -3  -1   80.04   13.62
  -9   2   2   19.20    7.50
  -8  -8  -3  673.82   36.32
  -8  -5  -2  243.71   21.22
  -8   4   4    7.18    4.65
  -7 -18  -5   -7.11    9.91
  -7 -12  -4    0.88   10.60
  -7  -2  -1   87.75   12.46
  -7   0   0    2.87    6.04
  -6 -17  -5    0.40    9.84
  -6 -11  -4   25.79   12.01
  -6  -7  -3   89.72   14.64
  -6  -4  -2   14.25    8.30
  -6   2   1  165.10   12.04
  -5 -17  -5   10.12   10.23
  -5 -11  -4   61.03   12.43
  -5  -7  -3    1.19    7.30
  -2 -11  -4  225.23   16.30
  -2  -7  -3  162.48   12.72
  -1 -17  -5    2.03    6.75
   0 -18  -5   -4.68    5.46
   1 -19  -5    2.52    5.42
 -13  -4   0    5.56   11.73
 -13  -1   2    2.19    9.51
 -13   0   3    0.09    8.24
 -12  -8  -2   18.27   12.82
 -12  -3   0   -3.31    9.27
 -12   0   2    7.95    8.52
 -12   1   3    8.56    8.01
 -11  -7  -2   25.81   13.19
 -11  -2   0    5.22    9.93
 -10 -14  -4   10.86   13.35
 -10  -6  -2   44.01   14.10
  -9 -13  -4   10.95   11.80
  -9  -5  -2  131.33   18.37
  -9   1   1   54.60   10.21
  -9   3   3   36.48    7.85
  -8 -12  -4   58.02   14.82
  -8  -2  -1    9.57    7.52
  -8   0   0   34.17    9.80
  -7 -17  -5   13.64   11.76
  -7 -11  -4   -7.60    9.57
  -7  -7  -3   27.75   10.63
  -7  -4  -2   15.22    8.62
  -7   3   2   80.34    8.76
  -6 -16  -5   24.92   12.45
  -5 -16  -5   12.55   10.07
  -4 -16  -5   75.01   13.91
  -4  -1  -1  519.08   20.60
  -3 -16  -5    6.20    7.25
  -2 -16  -5   11.57    7.95
  -1 -11  -4   21.02    6.90
  -1  -7  -3  122.77   10.59
  -1  -4  -2   52.38    6.58
 -14  -5   0    7.99   12.08
 -14  -3   1    1.33   11.40
 -14  -2   2    6.20    9.86
 -13  -9  -2    5.76   13.16
 -13  -6  -1    3.66   11.10
 -13  -2   1    3.03    9.51
 -12  -5  -1   -1.06   10.09
 -12  -1   1   24.05   10.76
 -11 -10  -3   -5.54   10.54
 -11  -4  -1   26.43   12.38
 -11   0   1   91.63   14.55
 -11   1   2   31.52    9.18
 -11   2   3    7.42    7.26
 -10 -13  -4   -1.60   11.46
 -10  -9  -3    5.74   10.94
 -10  -3  -1   44.95   12.78
 -10  -1   0  114.09   15.05
  -9 -12  -4    7.44   11.31
  -9  -8  -3   -0.55   10.59
  -8 -17  -5   -4.04   10.29
  -8 -11  -4   16.03   12.11
  -8  -7  -3   52.94   14.53
  -8  -4  -2    9.47   10.37
  -7 -16  -5   -4.30    9.88
  -7   2   1   87.44    9.74
  -6 -10  -4    7.62   10.46
  -6  -1  -1  245.05   16.98
  -5 -15  -5   10.11   10.89
  -5 -10  -4    4.72    7.22
  -5  -1  -1   69.89    9.84
  -5   1   0    4.49    5.94
  -4 -15  -5   14.85    9.02
  -4 -10  -4  110.93   13.63
  -4  -6  -3  126.79   14.20
  -4   1   0   12.47    5.30
  -3 -15  -5   91.85   14.16
  -3 -10  -4   16.87    7.06
  -3  -1  -1 3203.74   44.38
  -1 -16  -5    4.79    7.22
   0 -17  -5   51.54    8.94
   1 -18  -5    4.50    5.33
 -14  -7  -1    2.59   10.99
 -13  -8  -2    9.95   12.50
 -13   1   4    4.55    7.87
 -12 -10  -3   -1.49   10.31
 -12  -7  -2   -2.13   10.83
 -11  -9  -3    2.40   11.21
 -11  -6  -2   65.88   16.32
 -10 -12  -4    1.33   11.47
 -10  -8  -3    1.54   11.31
 -10  -5  -2   23.64   12.25
 -10   2   2   19.75    8.14
  -9 -11  -4   18.00   12.44
  -9  -2  -1  147.62   16.65
  -9   0   0   -0.50    6.64
  -8 -16  -5    5.91   11.45
  -8   3   2  177.55   13.17
  -7 -15  -5   13.48   11.25
  -7 -10  -4   24.13   11.00
  -7  -1  -1    6.43    7.34
  -6 -15  -5   23.34   11.63
  -6  -6  -3   -0.03    7.46
  -6  -3  -2  214.06   17.44
  -6   1   0    6.02    5.51
  -5  -6  -3  104.95   13.47
  -5  -3  -2   15.94    7.72
  -4  -3  -2  381.76   19.59
  -3  -6  -3   18.96    7.09
  -2 -15  -5    9.38    8.14
  -2 -10  -4    1.04    5.25
  -2  -1  -1  486.10   15.44
   0 -11  -4    0.01    4.82
   1 -12  -4    7.66    4.04
 -14  -6  -1    2.57   11.93
 -14  -4   0   46.97   14.41
 -13  -5  -1   22.89   12.88
 -13  -3   0    1.39    9.66
 -12  -4  -1    4.09   10.27
 -12  -2   0   21.31   11.31
 -11  -3  -1   20.80   11.79
 -11  -1   0   -4.40    7.56
 -10   1   1   26.20    8.06
  -9  -7  -3    8.18   11.35
  -9  -4  -2   19.85   11.33
  -8 -15  -5    7.87   11.58
  -8 -10  -4    1.05   10.63
  -8   2   1    9.54    5.70
  -7  -6  -3  121.64   16.05
  -7  -3  -2  102.55   14.08
  -7   1   0    3.53    5.77
  -6 -14  -5   -2.21    9.12
  -5 -14  -5   -2.23    8.30
  -5  -9  -4    7.81    8.05
  -4 -14  -5   -0.75    8.46
  -4  -9  -4    6.81    7.61
  -3  -3  -2  504.15   20.44
  -2  -6  -3   61.00    8.39
  -8 -11   5   10.29    6.09
  -7 -12   4    0.77    5.82
  -6 -10   3   33.27    7.48
  -5 -21   4   -1.65    8.57
  -5 -16   3    4.02    6.88
  -4 -20   3    1.91    8.73
  -4 -13   2   19.80    6.72
  -3 -23   3   19.38   11.64
  -2 -25   3   20.39   11.87
  -2 -13   1   14.28    6.96
  -1 -23   2   16.63   11.04
  -1 -17   1    1.06    7.42
   0 -25   2   -6.51   10.39
   0 -20   1    0.93   10.09
   0 -10   0  494.99   19.72
   1 -26   2   13.18   12.24
   1 -14   0   -1.30    5.99
   2 -23   1   18.94   11.25
   2 -17   0  279.89   20.21
   4 -20   0   20.34   10.35
   4  -9  -1  222.51   12.80
   4  -8  -1  124.23    9.12
   5 -26   1    8.97   11.33
   5 -21   0    0.63    8.91
   5 -12  -1   22.76    6.86
   6 -22   0    2.39    9.87
   6 -13  -1   76.38    9.41
   7 -22   0   -4.49    8.08
   7 -14  -1   16.78    6.62
   8 -23   0   29.21   12.31
   8 -15  -1   -0.64    6.29
   9 -15  -1    6.72    6.56
  10 -15  -1   27.05    8.19
  -8 -12   5   -0.23    5.22
  -7 -18   5    2.24    7.77
  -7 -13   4    0.96    6.16
  -6 -18   4   -6.26    7.06
  -6 -11   3  181.14   13.56
  -5 -22   4    1.40    9.25
  -5 -17   3    3.65    7.94
  -4 -21   3   12.09    9.63
  -4 -14   2   16.85    7.22
  -3  -5   1  489.79   14.46
  -2 -21   2   -0.34    8.31
  -2 -14   1   14.49    7.37
  -1 -24   2   11.74   11.36
  -1 -18   1    6.36    7.99
   0 -11   0   -7.44    4.65
   1 -22   1   56.48   13.49
   1 -15   0   -4.01    6.35
   2 -24   1    3.81   10.13
   3 -25   1   18.71   11.66
   3 -19   0    2.37    7.95
   4 -26   1    0.53   10.23
   4 -21   0    9.20    9.94
   4 -10  -1  345.81   16.08
   5 -22   0    5.54    9.10
   5 -13  -1    0.93    6.17
   6 -14  -1   42.81    8.02
   7 -23   0    2.40    9.26
   7 -15  -1   24.17    7.42
   8 -16  -1   -2.40    6.68
   9 -16  -1   -0.96    6.87
  10 -16  -1   24.58    8.08
  11 -15  -1    3.10    6.11
  12 -14  -1    4.87    5.47
  -8 -14   5    5.78    6.94
  -8 -13   5    2.00    5.30
  -7 -14   4   26.36    8.25
  -6 -19   4    1.26    8.02
  -6 -13   3   76.38   10.91
  -6 -12   3   58.47    9.11
  -5 -23   4    0.05    9.75
  -5 -18   3   -2.89    7.62
  -4 -22   3   -8.84    8.44
  -4 -16   2   18.72    9.18
  -4 -15   2    9.16    6.94
  -3 -24   3   14.13   11.03
  -3  -9   1 3115.86   46.63
  -3  -7   1 3013.59   40.63
  -2 -22   2    3.54    9.40
  -2 -15   1    6.91    6.50
  -1 -19   1    1.53    7.92
   0 -26   2   13.99   12.27
   0 -21   1   95.24   15.81
   0 -12   0  543.70   22.56
   1 -23   1  106.57   16.87
   1 -16   0   -4.27    6.48
   2 -25   1   36.38   12.04
   3 -26   1    8.26   11.11
   3 -20   0   -2.89    7.72
   4 -11  -1  117.31   10.58
   5 -14  -1  176.76   14.45
   6 -23   0    2.50    9.72
   6 -15  -1  110.39   11.89
   7 -24   0    3.23   10.58
   7 -16  -1   -1.81    5.93
   8 -17  -1    1.04    6.53
   9 -17  -1   27.29    9.29
  10 -17  -1   -2.18    6.57
  11 -16  -1    7.36    6.94
  12 -15  -1   21.50    7.14
  -8 -15   5    5.97    7.29
  -7 -15   4   55.62   10.48
  -6 -20   4   -0.51    8.61
  -6 -14   3   13.44    8.00
  -5 -19   3    0.05    7.52
  -5  -8   2  460.25   17.76
  -5  -7   2  181.64   10.96
  -5  -6   2   -0.75    3.63
  -5  -5   2   49.37    5.52
  -4 -17   2   79.52   13.15
  -3 -25   3    5.85   10.47
  -3 -20   2   30.71   11.34
  -3 -11   1  665.24   24.20
  -2 -23   2    1.71    9.44
  -1 -25   2    7.90   10.94
  -1 -20   1   -0.15    8.06
   0 -22   1   -1.52    9.99
   0 -14   0 1002.18   32.83
   0 -13   0   -3.86    5.86
   1 -24   1    3.56   10.10
   1 -17   0    0.33    7.17
   3 -21   0   -7.92    8.31
   4 -22   0  122.10   16.90
   4 -13  -1  210.55   15.29
   4 -12  -1   -3.72    4.97
   5 -23   0   -3.01    8.50
   5 -15  -1   -5.25    6.70
   6 -24   0   66.13   14.51
   6 -16  -1   -3.24    4.70
   7 -17  -1    4.21    6.90
   8 -18  -1    2.88    6.91
   9 -18  -1   21.38    8.95
  11 -17  -1    9.38    7.79
  -8 -16   5   11.88    8.85
  -7 -16   4   -3.99    6.50
  -6 -21   4    6.41    9.48
  -6 -15   3    9.46    7.36
  -5 -20   3    4.33    8.45
  -5 -11   2   -2.78    5.21
  -5 -10   2   -3.27    4.48
  -4 -23   3    9.91   10.24
  -4 -18   2    5.65    7.96
  -3 -21   2   30.14   11.76
  -3 -12   1  106.38   11.44
  -2 -24   2   28.53   12.28
  -2 -18   1   -2.31    7.34
  -1 -26   2   15.47   12.19
  -1 -21   1   -2.94    9.04
   0 -23   1    0.70    9.61
   1 -25   1   18.54   11.76
   1 -18   0    3.62    7.60
   2 -26   1    2.96   10.59
   3 -22   0    3.95    9.69
   3  -7  -1 3031.57   38.16
   3  -6  -1  536.11   15.25
   4 -23   0    3.56    9.72
   4 -14  -1   78.30   10.41
   5 -24   0    5.51    9.74
   5 -16  -1  108.92   12.72
   6 -25   0   31.92   12.61
   6 -17  -1    1.91    6.20
   7 -18  -1   59.57   11.01
   9 -19  -1   11.32    8.61
  10 -18  -1    4.82    6.63
  11 -18  -1   -3.69    6.28
  -8 -17   5   -3.92    7.17
  -7 -17   4    2.92    7.15
  -6 -22   4   23.31   10.99
  -6 -16   3   51.79   11.01
  -5 -21   3    6.42    8.92
  -5 -13   2   31.74    8.14
  -5 -12   2   99.98   10.77
  -4 -24   3   -8.06    9.01
  -4 -19   2    3.08    7.82
  -3 -22   2    7.75    9.73
  -3 -14   1  224.41   16.65
  -3 -13   1   61.22    9.80
  -2 -25   2   12.46   11.12
  -2 -19   1   66.33   12.49
  -1 -22   1   46.60   13.09
  -1  -9   0    5.46    4.91
  -1  -8   0   -0.70    4.81
  -1  -7   0   -1.46    4.29
   0 -24   1    1.27    9.86
   1 -26   1   15.62   11.86
   1 -19   0    1.02    7.77
   2 -21   0   -0.06    9.12
   3 -23   0   -1.75    8.94
   4 -24   0  106.21   16.90
   4 -15  -1   -4.78    5.59
   5 -25   0    5.69    9.89
   5 -17  -1   24.38    8.40
   6 -18  -1   -5.93    6.45
   7 -19  -1   17.07    8.70
   8 -19  -1   -4.44    6.50
  10 -19  -1   10.52    7.64
  -7 -19   4    6.23    9.00
  -7 -18   4   10.31    8.01
  -6 -18   3   -3.83    8.12
  -6 -17   3    8.55    7.94
  -5 -22   3   -6.08    8.01
  -5 -14   2   13.81    6.38
  -4 -25   3    7.02   10.76
  -4 -20   2   -3.36    8.58
  -3 -23   2    1.65    9.56
  -3 -15   1  119.66   12.95
  -2 -26   2    3.20   10.67
  -2 -20   1   41.13   11.33
  -1 -23   1   99.16   16.32
  -1 -12   0    0.88    5.35
  -1 -11   0    1.43    5.08
  -1 -10   0    2.45    5.00
  -1  -6   0    1.41    3.97
   0 -25   1   16.04   11.55
   0 -17   0    2.68    8.92
   1 -20   0   -1.85    7.60
   2 -22   0    2.93   10.18
   3 -24   0   -1.03    9.26
   3 -13  -1   53.74    9.08
   4 -25   0    0.28   10.05
   4 -16  -1  203.07   16.46
   5 -18  -1    4.45    6.96
   6 -19  -1    5.12    7.94
   7 -20  -1   43.09   10.91
   8 -20  -1   29.50    9.78
   9 -20  -1   21.61    9.08
  10 -20  -1   10.48    8.66
  -8 -10   4    5.27    5.62
  -8  -9   4   20.09    6.36
  -7 -20   4    7.40    9.49
  -6 -19   3    9.05    9.39
  -5 -23   3   -0.28    8.98
  -5 -16   2   -4.46    6.31
  -5 -15   2   30.50    8.05
  -4 -21   2   12.43    9.89
  -3 -24   2    7.16   10.40
  -3 -17   1   79.99   12.39
  -3 -16   1   46.37   10.16
  -2 -21   1    0.23    9.48
  -1 -24   1   -1.59   10.02
  -1 -14   0   -3.60    5.89
  -1 -13   0   -2.07    5.49
  -1  -5   0    1.31    3.49
   0 -26   1   -1.61    9.95
   0 -19   0    0.81    7.86
   0 -18   0    7.47    8.01
   1 -21   0   -3.51    8.67
   2 -23   0  123.83   17.46
   3 -25   0    1.70    9.58
   3 -15  -1  116.38   12.47
   4 -26   0   37.21   13.07
   4 -18  -1   10.35    8.76
   4 -17  -1   25.61    8.65
   5 -19  -1   15.14    9.13
   6 -20  -1   -4.65    7.69
   7 -21  -1   -4.93    7.35
   8 -21  -1    4.98    8.32
   9 -21  -1    0.48    7.72
  -8 -13   4    9.16    6.77
  -8 -12   4   57.48    9.19
  -8 -11   4   16.50    6.05
  -7 -21   4    0.86    9.35
  -7 -10   3   56.58    8.17
  -6 -20   3    4.93    8.39
  -5 -24   3   12.18   10.43
  -5 -17   2   96.15   13.22
  -4 -22   2    6.92    9.49
  -3 -25   2   -7.96    9.30
  -3 -18   1   34.34   11.05
  -2 -22   1   59.56   14.11
  -1 -25   1   23.71   12.33
  -1 -16   0    6.15    7.46
  -1 -15   0    3.35    6.79
   1 -22   0    0.93    9.61
   2 -24   0   -2.91    9.36
   2 -12  -1   14.25    7.05
   2 -11  -1    2.90    4.85
   2 -10  -1   14.11    5.75
   2  -9  -1  955.40   25.23
   3 -26   0    7.98   10.41
   3 -16  -1   39.80    9.46
   4 -19  -1    4.41    7.50
   5 -20  -1    9.96    8.75
   6 -21  -1   -5.07    7.37
   7 -22  -1    4.67    8.53
   8 -22  -1   30.74   10.79
  -9 -14   5   -1.44    6.44
  -9 -13   5   -1.03    5.53
  -9 -12   5   11.09    6.06
  -9 -11   5    3.87    5.01
  -9  -8   5    4.49    4.20
  -8 -15   4   -0.93    6.84
  -8 -14   4    2.19    5.69
  -8  -6   4    4.12    3.85
  -7 -14   3    2.67    6.96
  -7 -13   3    7.46    6.68
  -7 -12   3   11.40    5.87
  -7 -11   3   10.00    5.43
  -7  -9   3  109.97    9.84
  -7  -8   3   53.72    6.96
  -6 -21   3   -1.21    8.08
  -5 -19   2    8.85    9.03
  -5 -18   2    3.67    7.51
  -4 -23   2    8.81    9.84
  -4 -11   1  114.09   11.70
  -4 -10   1  330.77   17.09
  -3 -26   2   22.57   12.45
  -3 -20   1    0.24    9.71
  -3 -19   1  128.36   15.76
  -2 -23   1   25.48   11.52
  -1 -26   1   14.80   11.81
  -1 -17   0    3.63    7.42
   0 -21   0   -4.61    9.35
   1 -23   0   -9.66    8.45
   2 -25   0    1.49    9.67
   2 -14  -1    8.90    6.74
   2 -13  -1   31.73    7.81
   2  -8  -1 1962.84   33.59
   2  -7  -1  297.03   12.88
   3 -27   0   11.23   10.32
   4 -20  -1   37.18   10.96
   5 -21  -1   10.47    8.86
   6 -22  -1    5.39    8.70
   7 -23  -1    4.50    8.94
   8 -23  -1    6.84    9.17
  -9 -15   5   10.97    7.66
  -9  -7   5    4.82    3.81
  -8 -17   4   39.54   10.97
  -8 -16   4   -0.62    6.37
  -8  -5   4   55.86    5.59
  -7 -16   3   13.29    8.33
  -7 -15   3   -0.37    7.05
  -6 -22   3   16.27   10.36
  -5 -20   2   12.56    9.88
  -4 -24   2    2.50    9.52
  -4 -15   1    5.78    7.50
  -4 -14   1   78.53   11.10
  -4 -13   1  210.21   15.50
  -4 -12   1   -0.38    5.62
  -4  -8   1  120.49    9.60
  -3 -21   1   11.34   10.53
  -2 -24   1    5.83   10.33
  -1 -19   0    7.57    8.25
  -1 -18   0   -3.22    6.95
   0 -22   0   68.30   14.71
   1 -25   0   -1.69    9.92
   1 -24   0   -0.41    8.20
   2 -26   0    5.19   10.39
   2 -16  -1  222.21   17.20
   2 -15  -1    7.84    6.57
   2  -6  -1  472.87   14.73
   3 -19  -1  133.65   15.48
   4 -21  -1   -4.09    8.17
   5 -23  -1   10.33    9.86
   5 -22  -1   11.54    9.34
   6 -24  -1    7.05   10.80
   6 -23  -1   14.82    9.99
   7 -24  -1    0.89    8.90
  -9  -6   5    6.22    3.39
  -8 -19   4   44.03   11.70
  -8 -18   4    1.80    7.56
  -7 -18   3   -0.15    8.14
  -7 -17   3   24.12    8.95
  -6 -23   3   17.12   10.72
  -6 -13   2   74.82   10.47
  -6 -12   2   48.59    8.61
  -6 -11   2    6.07    5.59
  -5 -22   2   -0.25    9.23
  -5 -21   2   -2.97    8.27
  -4 -25   2   -0.55    9.79
  -4 -17   1   26.49    9.29
  -4 -16   1  192.70   16.85
  -4  -7   1  108.48    8.58
  -3 -22   1   25.83   11.88
  -2 -25   1   17.05   11.85
  -2 -14   0  708.50   28.40
  -2 -13   0  770.80   28.41
  -2 -12   0  199.03   14.83
  -2 -11   0   83.92    9.89
  -1 -20   0    0.66    8.05
   0 -23   0   -0.25    9.52
   1 -26   0    2.21    9.04
   2 -27   0   14.41   11.64
   2 -18  -1   -2.33    7.31
   2 -17  -1  162.07   15.97
   3 -21  -1   -0.59    9.03
   3 -20  -1   -7.64    7.15
   4 -23  -1   23.50   11.09
   4 -22  -1    2.72    8.71
   5 -24  -1   -3.04   10.07
   6 -25  -1   -2.38    9.30
  -7 -20   3   -3.31    8.72
  -7 -19   3    1.79    7.71
  -7  -5   3   59.87    6.02
  -6 -16   2   21.87    8.40
  -6 -15   2   -0.19    5.42
  -6 -14   2    3.09    6.15
  -6 -10   2    4.45    4.31
  -6  -9   2    7.35    5.05
  -5 -23   2   21.61   11.09
  -4 -26   2   17.66   10.81
  -4 -19   1   -2.09    7.39
  -4 -18   1    9.94    8.13
  -4  -6   1  156.48    9.54
  -3 -24   1    1.94   10.33
  -3 -23   1    8.27   10.01
  -2 -26   1    4.65   10.16
  -2 -17   0  254.72   19.82
  -2 -16   0   57.82   11.20
  -2 -15   0   64.78   10.65
  -2  -9   0   15.22    5.80
  -2  -8   0  511.40   18.52
  -1 -22   0   -3.17    9.77
  -1 -21   0   -4.63    8.07
   0 -25   0    2.66    9.21
   0 -24   0    2.10    8.96
   1 -27   0   -0.47   10.35
   1 -14  -1   35.13    9.12
   1 -13  -1   -2.37    5.79
   1 -12  -1  244.84   15.68
   1 -11  -1   22.60    6.67
   1 -10  -1  216.48   13.42
   2 -20  -1   63.20   12.54
   2 -19  -1   56.52   11.73
   2  -5  -1  135.49    7.79
   3 -22  -1   37.89   12.12
   4 -24  -1    0.11    9.26
   5 -25  -1    0.32    9.69
  -7 -21   3    2.61    8.48
  -6 -19   2    7.31    9.67
  -6 -18   2    5.37    7.57
  -6 -17   2   10.07    7.75
  -6  -8   2  165.35   10.85
  -5 -24   2   -7.01    8.93
  -4 -21   1    3.22   10.18
  -4 -20   1   49.31   12.42
  -3 -25   1   10.34   10.98
  -2 -19   0  498.08   28.40
  -2 -18   0  337.43   23.29
  -2  -7   0 3959.82   46.87
  -1 -23   0   -4.68    9.18
   0 -26   0   -0.77   10.21
   1 -18  -1    7.18    8.05
   1 -17  -1    2.91    7.36
   1 -16  -1    3.62    7.73
   1  -9  -1   37.26    6.85
   2 -21  -1   -7.16    8.98
   3 -23  -1    7.45    9.82
   4 -25  -1    5.26    9.72
   5 -26  -1    3.07   10.22
  -7 -22   3    5.70    9.01
  -6 -20   2   11.99    8.99
  -6  -7   2    9.04    4.35
  -5 -25   2    0.18    9.96
  -4 -22   1    1.75    9.34
  -4  -5   1   79.97    6.84
  -3 -26   1   -5.42    9.76
  -2 -21   0    7.04   10.10
  -2 -20   0   -8.88    8.27
  -1 -25   0   -4.83    9.99
  -1 -24   0    8.02   10.29
   0 -27   0   -5.04   10.42
   1 -20  -1   -1.10    7.87
   1 -19  -1   -1.49    7.59
   1  -8  -1  722.24   21.23
   2 -23  -1   16.90   10.79
   2 -22  -1   83.61   15.19
   3 -25  -1    9.76   10.45
   3 -24  -1    2.95    8.65
   4 -26  -1    0.55    9.69
   7 -15  -2   38.00    8.70
   7 -14  -2   84.73   10.50
   7 -13  -2   23.60    7.03
   8 -16  -2    4.31    6.22
   8 -15  -2   -1.76    6.53
   8 -14  -2   13.87    7.12
   8 -13  -2   15.71    6.79
   8 -12  -2   -0.92    5.17
   9 -15  -2   26.68    7.23
   9 -14  -2    6.19    5.64
   9 -13  -2   11.93    6.11
   9 -12  -2    2.83    5.37
  -6 -22   2   -0.05    8.93
  -6 -21   2    1.32    8.40
  -6  -6   2   57.48    6.51
  -5 -15   1   -1.31    6.75
  -5 -14   1  205.84   16.01
  -5 -13   1   -3.01    5.24
  -5 -12   1   17.47    7.34
  -4 -24   1    1.69    9.04
  -4 -23   1   26.74   11.79
  -2 -22   0    0.66   10.20
  -2  -6   0  299.43   12.73
  -1 -26   0    1.96   10.74
   0 -16  -1   -4.38    7.56
   0 -15  -1  894.79   32.86
   0 -14  -1   -2.46    6.79
   0 -13  -1  122.81   12.50
   1 -22  -1   51.94   14.20
   1 -21  -1    5.26    9.70
   1  -7  -1 4757.95   49.99
   2 -24  -1    7.12   10.13
   3 -26  -1    9.14   10.89
   6 -16  -2   42.59    9.67
   6 -15  -2    8.83    6.99
   6 -14  -2    5.65    6.26
   7 -18  -2    2.82    7.01
   7 -17  -2   30.96    9.18
   7 -16  -2    4.46    6.70
   7 -12  -2  226.79   14.15
   7 -11  -2    9.14    5.34
   8 -18  -2    4.18    7.71
   8 -17  -2    2.36    5.91
   8 -11  -2   82.20    8.76
   8 -10  -2    2.42    4.72
   9 -18  -2    1.80    6.93
   9 -17  -2    2.35    6.39
   9 -16  -2   -2.16    5.44
   9 -11  -2    0.59    4.31
   9 -10  -2    0.30    4.39
  10 -17  -2   -1.08    6.37
  10 -16  -2   -0.45    5.20
  10 -15  -2   25.41    7.06
  10 -14  -2    2.71    4.97
  10 -13  -2   13.24    5.65
  10 -12  -2    2.49    4.46
  -9 -18   4    6.24    8.24
  -9 -17   4   -1.53    7.86
  -9 -16   4   32.23    9.30
  -9 -15   4   15.86    7.57
  -9 -14   4   -0.19    5.77
  -9 -13   4    0.95    5.60
  -9 -12   4    0.48    5.20
  -8 -18   3   14.97    9.16
  -8 -17   3    2.46    7.75
  -8 -16   3    8.22    7.33
  -8 -15   3   -1.26    6.04
  -8 -14   3    7.19    6.45
  -8 -13   3   41.00    9.14
  -8 -12   3   15.69    7.07
  -6 -24   2    6.40   11.30
  -6 -23   2   10.04   10.26
  -5 -19   1   17.37   10.03
  -5 -18   1    5.28    7.86
  -5 -17   1   25.25    9.17
  -5 -11   1   23.06    6.72
  -5 -10   1   87.72   10.11
  -4 -25   1    7.37   10.46
  -3 -19   0    1.00    8.23
  -3 -18   0    1.63    7.81
  -3 -17   0   -0.97    7.01
  -3 -16   0   -1.18    6.72
  -3 -15   0   -3.33    6.23
  -3 -14   0   -4.15    6.07
  -3 -12   0   -1.74    5.39
  -3 -11   0    0.38    5.16
  -2 -24   0  -12.28    8.93
   0 -19  -1  173.25   17.74
   0 -18  -1   -1.70    7.44
   0 -17  -1   -5.27    6.85
   0 -11  -1  405.57   19.20
   1 -23  -1   90.54   15.89
   2 -26  -1    7.68   10.97
   2 -25  -1   18.82   11.44
   3 -27  -1   14.55   11.65
   5 -16  -2   -0.61    7.16
   5 -15  -2   40.54    8.82
   5 -14  -2    8.94    6.26
   6 -19  -2    1.79    7.80
   6 -18  -2   -0.29    6.65
   6 -17  -2   14.64    7.59
   6 -12  -2   48.26    7.60
   6 -11  -2    3.39    5.14
   7 -20  -2   11.91    8.90
   7 -19  -2    4.32    7.51
   7 -10  -2  183.90   11.37
   8 -20  -2   -1.96    7.99
   8 -19  -2   28.76    9.16
   8  -9  -2   98.28    8.08
   9 -20  -2   15.50    9.46
   9 -19  -2   13.55    7.67
  10 -19  -2   -3.20    6.61
  10 -18  -2    1.92    7.11
  10 -11  -2    6.04    4.14
  11 -16  -2    2.47    5.60
  11 -15  -2    5.38    5.54
  11 -14  -2   68.03    8.75
  11 -13  -2    0.97    4.83
  -9 -11   4    6.55    5.21
  -8 -20   3   38.20   11.74
  -8 -19   3   -1.34    7.61
  -8 -11   3    2.72    5.67
  -8 -10   3   26.07    7.23
  -7 -17   2   30.56   10.44
  -7 -16   2   15.97    9.06
  -7 -15   2   34.83    9.88
  -7 -14   2   79.77   11.69
  -5 -22   1   19.73   11.14
  -5 -21   1   11.94    9.86
  -5 -20   1    2.71    8.27
  -5  -9   1    9.97    5.80
  -4 -26   1    8.48   11.50
  -3 -20   0    6.45    9.70
  -2 -26   0    7.22    9.97
  -2 -25   0    5.99   10.69
  -2  -5   0 1597.30   25.93
   0 -22  -1    7.61   11.01
   0 -10  -1   -1.32    4.92
   0  -9  -1    1.40    4.90
   1 -25  -1   29.89   12.90
   1 -24  -1    7.23   10.64
   1  -6  -1 2822.89   35.98
   2 -27  -1   -8.44    9.61
   5 -20  -2   12.80   10.39
   5 -19  -2   -0.16    7.08
   5 -18  -2    4.73    7.81
   5 -17  -2  115.73   13.69
   5 -13  -2   23.81    6.33
   5 -12  -2   95.11    9.88
   5 -11  -2    0.43    4.82
   6 -21  -2   -7.92    8.03
   6 -20  -2   28.12    9.68
   6 -10  -2    4.59    4.75
   7 -22  -2   -1.74    8.67
   7 -21  -2    0.50    7.71
   7  -9  -2   -0.66    3.30
   8 -22  -2    7.21    9.46
   8 -21  -2   12.95    8.69
   9 -21  -2   10.25    8.01
   9  -9  -2    7.56    4.11
  10 -10  -2    2.72    3.72
  11 -17  -2    6.93    6.44
  11 -12  -2    0.64    4.12
  -8 -21   3    5.70    8.70
  -8  -9   3   48.08    8.04
  -7 -20   2   13.58   10.32
  -7 -19   2    0.27    8.00
  -7 -18   2   -3.24    7.30
  -7 -13   2   19.42    7.20
  -7 -12   2  257.23   16.82
  -5 -24   1    0.75   10.14
  -5 -23   1    8.97   10.16
  -5  -8   1  205.10   12.52
  -3 -23   0    3.19    9.85
  -3 -22   0   -1.84    9.85
  -3  -9   0   -0.82    4.46
  -1 -17  -1    1.39    7.53
  -1 -16  -1   12.01    8.72
  -1 -15  -1  751.65   30.53
   0 -24  -1    3.78   10.61
   0 -23  -1    2.28    9.80
   1 -26  -1   11.88   11.53
   4 -19  -2    2.65    7.51
   4 -18  -2   10.08    7.78
   4 -17  -2   74.14   11.60
   4 -16  -2    1.39    6.28
   4 -15  -2    4.42    5.50
   4 -14  -2   19.48    6.45
   4 -13  -2   13.45    6.92
   5 -22  -2    5.16    9.25
   5 -21  -2    4.63    8.26
   5 -10  -2    2.36    4.91
   6 -23  -2   15.73   10.96
   6 -22  -2    2.09    8.37
   6  -9  -2    3.81    4.38
   7 -23  -2   18.28   10.15
   7  -8  -2  188.68   10.07
   8  -8  -2   17.89    4.49
  10  -9  -2    9.70    4.10
  11 -11  -2   14.06    4.66
  -7 -23   2   18.83   11.59
  -7 -22   2   -2.52    8.71
  -7 -21   2    8.43    9.16
  -7 -11   2    6.79    4.96
  -5 -25   1    1.00   10.37
  -3 -25   0   -3.25    9.97
  -3 -24   0    1.37    9.75
  -3  -8   0    6.91    5.01
  -1 -21  -1    4.20    9.98
  -1 -20  -1    4.46    9.41
  -1 -19  -1    5.23    8.42
  -1 -18  -1    7.07    8.34
  -1 -14  -1   39.89    9.73
  -1 -13  -1    4.20    6.56
  -1 -12  -1  236.26   16.11
   0 -25  -1   12.29   11.15
   0  -8  -1   -1.96    5.04
   3 -18  -2   49.14   11.70
   3 -17  -2   40.97   10.85
   3 -16  -2   49.72   10.83
   4 -22  -2    1.25    9.58
   4 -21  -2   18.19    9.60
   4 -20  -2   -1.38    8.30
   4 -12  -2   14.15    5.74
   4 -11  -2    0.34    5.48
   5 -24  -2    0.81    9.77
   5 -23  -2    8.94    9.48
   6 -24  -2    3.84    9.58
   9  -8  -2   17.50    4.15
  11 -10  -2    6.49    3.71
  -9  -8   4    3.97    4.02
  -7 -10   2  201.98   13.46
  -6 -20   1   12.22    9.97
  -6 -19   1   -1.19    8.32
  -6 -18   1    2.47    7.51
  -6 -17   1   -2.08    6.90
  -6 -16   1    0.69    6.94
  -6 -15   1  116.63   13.61
  -5  -7   1   19.63    5.72
  -4 -21   0    4.86   10.56
  -4 -20   0    7.34   10.25
  -4 -19   0  225.86   20.35
  -4 -18   0   23.59    9.78
  -4 -17   0    6.20    7.90
  -4 -16   0  108.42   13.82
  -4 -15   0  218.88   17.73
  -4 -14   0  110.00   12.61
  -4 -13   0   26.18    9.87
  -3 -26   0   -7.41   10.29
  -1 -22  -1   67.54   14.88
  -1 -11  -1   22.57    7.12
   0 -27  -1   22.59   12.83
   0 -26  -1   -4.73   10.24
   1  -5  -1  421.04   13.24
   3 -22  -2    6.70   10.52
   3 -21  -2   29.69   11.23
   3 -20  -2   40.01   11.65
   3 -19  -2    2.78    7.95
   3 -15  -2   64.83   10.10
   3 -13  -2    9.60    6.16
   4 -24  -2    1.87    9.14
   4 -23  -2    6.03    9.07
   4 -10  -2   26.42    6.62
   5 -25  -2   -1.60    9.61
   5  -9  -2  308.19   14.34
   6  -8  -2  205.14   10.82
  -7  -9   2   -0.28    4.99
  -6 -23   1   18.14   10.87
  -6 -22   1    0.92    8.97
  -6 -21   1   12.40    9.81
  -6 -13   1   78.06   10.51
  -6 -12   1   69.89   10.47
  -4 -24   0  101.15   16.92
  -4 -23   0   -0.75   10.71
  -4 -22   0  117.65   17.62
  -4 -12   0  122.69   12.82
  -3  -7   0    2.51    4.63
  -2 -19  -1   48.20   13.00
  -2 -18  -1    3.98    8.61
  -2 -17  -1  189.95   18.04
  -1 -26  -1   14.86   12.57
  -1 -25  -1   17.97   12.09
  -1 -24  -1   -4.12    8.58
  -1 -10  -1  191.03   13.48
   0  -7  -1 1424.94   28.76
   2 -20  -2   22.85   11.17
   2 -19  -2   -0.52    7.73
   2 -18  -2   43.00   10.91
   2 -17  -2   59.12   11.47
   2 -16  -2   24.02    8.75
   3 -24  -2    5.63    9.85
   3 -23  -2   -2.54    8.83
   3 -12  -2  275.66   16.63
   4 -26  -2    8.45   11.44
   4 -25  -2   -4.43    9.33
   8  -7  -2   12.73    4.11
  11  -9  -2    3.72    3.05
  -9 -19   3   -2.71    7.41
  -9 -18   3    2.61    7.52
  -9 -17   3   29.19    9.94
  -9 -16   3   21.92    9.01
  -9 -15   3   -2.91    6.38
  -7  -8   2  217.43   12.74
  -6 -25   1   -1.46    9.91
  -6 -24   1    3.95   10.07
  -6 -11   1  441.56   20.99
  -4 -26   0   28.51   13.30
  -4 -25   0    4.69   11.02
  -4 -11   0  460.03   21.48
  -2 -23  -1   28.72   11.43
  -2 -22  -1   71.39   15.39
  -2 -21  -1    2.24   10.26
  -2 -20  -1   47.91   13.01
  -2 -16  -1  230.73   18.91
  -2 -15  -1   13.32    8.14
  -2 -14  -1   11.34    7.59
  -1  -9  -1   35.56    7.35
   2 -23  -2    7.26    9.98
   2 -22  -2    6.34    9.73
   2 -21  -2   -4.19    9.01
   2 -15  -2   11.70    6.87
   2 -14  -2  134.39   13.42
   2 -13  -2   14.70    8.13
   3 -26  -2   15.35   11.31
   3 -25  -2    4.18   10.29
   3 -11  -2   85.34    9.73
   4  -9  -2   46.08    6.61
   5  -8  -2  482.43   16.57
   6  -7  -2   13.46    4.17
 -10 -16   4    8.06    7.51
 -10 -15   4   45.38    9.90
 -10 -14   4   16.32    7.44
  -9 -14   3   -2.98    5.69
  -9 -13   3    1.36    5.68
  -9  -7   4   -0.17    3.47
  -8 -22   2   -0.48    9.05
  -8 -19   2   33.40   10.63
  -8 -18   2    5.72    8.07
  -8 -17   2   -0.50    7.07
  -8 -16   2    3.68    6.35
  -8 -15   2    2.51    7.49
  -6 -10   1    7.18    6.43
  -5 -20   0    2.90   10.13
  -5 -19   0   -4.06    9.21
  -5 -18   0    0.13    9.17
  -5  -6   1  615.48   18.18
  -4 -10   0  781.79   26.39
  -3  -6   0    2.86    5.41
  -2 -25  -1   28.04   13.13
  -2 -24  -1    1.57   10.40
  -2 -13  -1   24.55    8.10
  -2 -12  -1   13.70    7.00
   0  -6  -1    1.45    4.36
   1 -21  -2   23.19   11.49
   1 -20  -2   -4.08    8.73
   1 -19  -2    4.12    8.57
   1 -18  -2  111.22   15.08
   1 -17  -2  170.70   17.17
   1 -16  -2   16.96    9.90
   2 -26  -2    4.30   11.23
   2 -25  -2   -3.36    9.96
   2 -24  -2   18.35   11.51
   2 -12  -2    1.95    5.57
   3 -10  -2   79.01    8.86
 -10 -13   4    0.78    5.68
  -9 -12   3    1.46    5.53
  -8 -14   2    9.30    6.79
  -8 -13   2   18.97    7.69
  -7 -21   1   -4.55    9.76
  -7 -20   1   49.35   12.73
  -7 -19   1   20.29   10.54
  -7 -18   1   48.64   12.81
  -5 -24   0    0.70   10.16
  -5 -23   0   -3.55    9.38
  -5 -22   0    2.26    9.48
  -5 -21   0    9.99   10.12
  -5 -17   0    0.75    7.44
  -5 -16   0    0.51    6.89
  -5 -15   0    0.20    6.66
  -4  -9   0   -1.41    5.23
  -3 -20  -1   -0.65    8.68
  -3 -19  -1  144.73   17.38
  -2 -26  -1   -4.51    9.35
  -2 -11  -1   -3.81    5.26
  -1  -8  -1  735.73   23.08
   1 -25  -2    2.31   10.91
   1 -24  -2   25.13   12.20
   1 -23  -2   17.88   11.37
   1 -22  -2   69.50   14.09
   1 -15  -2   65.92   10.84
   1 -14  -2   54.48   10.19
   2 -11  -2  303.75   17.06
   4  -8  -2  161.27   10.58
   5  -7  -2  169.56    9.75
 -10 -12   4    1.61    5.18
  -9 -11   3    4.94    5.71
  -8 -12   2    0.23    6.13
  -8  -6   3    4.02    3.89
  -7 -24   1   -5.84    9.29
  -7 -23   1    6.03   10.11
  -7 -22   1    6.06    9.97
  -7 -17   1   -2.79    6.98
  -7 -16   1    1.52    6.90
  -7 -15   1   26.64    9.52
  -7  -7   2  216.75   11.88
  -6  -9   1   77.98    8.95
  -5 -26   0   -7.71   10.24
  -5 -25   0   -0.35   10.44
  -5 -14   0    2.05    5.94
  -5 -13   0   -0.85    6.39
  -3 -25  -1   14.50   12.39
  -3 -24  -1   10.29   11.29
  -3 -23  -1   17.77   11.76
  -3 -22  -1   60.68   14.53
  -3 -21  -1    9.90   10.11
  -3 -18  -1   37.31   11.25
  -3 -17  -1   90.25   13.89
  -3 -16  -1   31.83   10.03
  -3 -15  -1  131.80   14.91
   0 -23  -2   -3.08   10.16
   0 -22  -2    4.80   10.66
   0 -21  -2   -4.02    9.64
   0 -20  -2   40.63   12.71
   0 -19  -2    2.11    8.60
   0 -18  -2    1.94    8.09
   0 -17  -2    0.25    8.95
   1 -26  -2   27.67   13.08
   1 -13  -2  131.93   13.29
   3  -9  -2    1.01    4.23
  -9  -6   4    7.83    3.81
  -8 -11   2   75.30    9.91
  -7 -14   1    1.49    6.77
  -5 -12   0    1.31    5.79
  -4  -8   0 2442.09   42.19
  -3 -26  -1    5.82   11.70
  -3 -14  -1  206.57   16.90
  -1  -7  -1 4685.52   54.22
   0 -26  -2   19.21   11.47
   0 -25  -2   11.84   11.61
   0 -24  -2    2.72   10.54
   0 -15  -2   -2.11    7.02
   1 -12  -2  197.25   15.13
   2 -10  -2    1.63    4.91
  -9 -21   2    1.47   10.24
  -9 -20   2   12.28   10.45
  -9 -19   2    8.30    9.63
  -9 -10   3    3.27    5.44
  -7 -13   1  286.89   18.99
  -6 -24   0   87.78   17.37
  -6 -23   0   -9.12    9.40
  -6 -22   0    3.73    9.84
  -6 -21   0   38.03   12.42
  -6 -20   0    3.55   10.02
  -6 -19   0    4.05    9.46
  -6 -18   0    8.43    8.55
  -6  -8   1    0.25    4.80
  -5 -11   0    0.14    6.73
  -4 -23  -1   16.24   12.25
  -4 -22  -1    4.75    9.41
  -4 -21  -1    3.54   10.59
  -4 -20  -1   39.07   12.01
  -3 -13  -1   69.40   11.19
  -3  -5   0    1.11    3.88
  -2  -9  -1  977.53   28.69
  -1 -23  -2   13.17   11.90
  -1 -22  -2   74.75   15.78
  -1 -21  -2   35.46   12.75
  -1 -20  -2    3.46    9.77
  -1 -19  -2   -1.82    8.56
   0  -5  -1  385.00   13.62
   1 -11  -2  103.91   11.23
   2  -9  -2   43.29    7.88
   3  -8  -2  792.55   22.57
   4  -7  -2   45.51    6.30
   6 -23  -3   18.70   11.17
   6 -22  -3    4.21    9.56
   6 -21  -3   -3.37    8.89
   6 -20  -3    5.44    9.19
   6 -19  -3    8.98    8.83
   7 -22  -3   -3.91    9.03
   7 -21  -3    4.52    9.17
   7 -20  -3   -0.22    8.40
   7 -19  -3    7.80    8.49
   7 -18  -3   -2.95    7.08
   8 -21  -3    1.90    9.21
   8 -20  -3   20.56   10.37
   8 -19  -3   -5.63    7.09
 -10 -18   3   -3.84    6.92
 -10 -17   3    8.05    8.31
 -10 -16   3    2.58    7.45
  -9 -18   2    3.89    8.01
  -9 -17   2   11.31    8.80
  -9 -16   2    5.14    7.54
  -8 -22   1   40.31   13.99
  -8 -21   1    7.66   11.09
  -8 -10   2    5.21    5.35
  -7 -12   1   48.48    8.77
  -6 -25   0   39.22   14.48
  -6 -17   0    2.84    7.78
  -6 -16   0   11.38    8.31
  -4 -25  -1   -1.29   10.54
  -4 -24  -1    3.82   10.81
  -4 -19  -1    5.65    9.14
  -4 -18  -1    5.87    8.85
  -4 -17  -1   16.78    9.49
  -4 -16  -1  224.45   20.00
  -3 -12  -1  101.37   12.31
  -1 -26  -2   17.14   13.04
  -1 -25  -2   -9.84   10.20
  -1 -24  -2    5.95   11.32
  -1 -18  -2  108.37   15.40
  -1 -17  -2  171.24   17.77
  -1 -16  -2   11.19    8.72
   0 -13  -2   -2.68    6.50
   4 -23  -3   16.37   11.30
   4 -22  -3    3.48   10.59
   4 -21  -3   17.72   11.40
   4 -20  -3    0.38    9.14
   5 -24  -3    1.40    9.57
   5 -23  -3   -2.95    8.97
   5 -22  -3   -0.18    8.70
   5 -21  -3    2.67    8.69
   5 -20  -3   10.85    9.19
   5 -19  -3   -2.53    7.35
   5 -18  -3    0.55    7.38
   5 -17  -3    0.75    8.14
   5  -6  -2   -2.52    3.56
   6 -18  -3    1.29    6.38
   6 -17  -3   15.34    7.86
   6 -16  -3   39.10    9.80
   7 -17  -3   26.01    8.29
   7 -16  -3   15.35    7.79
   8 -18  -3   13.11    7.41
   8 -17  -3   -2.00    6.84
   9 -19  -3    2.08    7.79
   9 -18  -3   11.29    7.59
 -10 -15   3   33.15    9.60
  -9 -15   2   28.41    9.36
  -8 -23   1   13.86   11.49
  -8 -20   1   26.28   11.28
  -8 -19   1   -2.67    8.20
  -8 -18   1   -2.02    7.92
  -8 -17   1   -6.59    8.51
  -7 -11   1    0.09    4.74
  -6 -15   0   -3.91    6.72
  -6 -14   0  210.31   17.93
  -6  -7   1    0.24    4.33
  -5 -10   0   -2.27    4.94
  -4 -15  -1    2.41    7.66
  -4  -7   0  407.66   16.95
  -3 -11  -1  707.40   27.25
  -2 -23  -2   11.58   11.79
  -2 -22  -2    7.18   11.20
  -2  -8  -1 1878.26   37.82
  -1 -15  -2   65.19   11.33
   1 -10  -2  548.56   22.29
   3 -24  -3   20.42   12.17
   3 -23  -3   12.12   10.61
   3 -22  -3    3.68    9.49
   3 -21  -3   12.23   10.11
   3 -20  -3   42.67   12.73
   4 -25  -3    8.31   10.83
   4 -24  -3   -4.66    9.33
   4 -19  -3    0.54    9.16
   4 -18  -3   12.80    9.02
   4 -17  -3    0.19    7.99
   5 -16  -3   -2.58    6.47
   6 -15  -3   12.24    7.69
   7 -15  -3    1.66    7.29
   8 -16  -3    0.87    6.03
   8 -15  -3   -2.71    5.24
   9 -17  -3   19.80    7.75
   9 -16  -3   15.59    7.31
  10 -18  -3    3.33    6.93
 -10 -14   3   -3.17    6.12
  -9 -14   2    6.56    6.78
  -8 -16   1    1.80    7.50
  -8  -9   2   81.52    9.11
  -7 -23   0    0.87   10.47
  -7 -22   0   -4.57   10.56
  -6 -13   0  483.96   25.64
  -5 -25  -1    6.05   11.97
  -5 -24  -1   -4.48    9.09
  -5 -23  -1   15.97   11.78
  -5 -22  -1    2.21   10.28
  -5 -21  -1   10.56   11.02
  -5 -20  -1   18.85   12.01
  -4 -14  -1   83.21   12.58
  -3 -10  -1   24.76    7.75
  -2 -26  -2    8.28   12.60
  -2 -25  -2   -2.27   11.20
  -2 -24  -2   16.92   12.38
  -2 -21  -2    0.96    9.56
  -2 -20  -2    8.48   10.83
  -2 -19  -2    6.13   10.28
  -2 -18  -2   60.74   13.12
  -1 -14  -2   56.87   10.39
  -1  -6  -1 2803.06   40.02
   0 -11  -2   -2.41    5.48
   2 -24  -3    2.05   10.77
   2 -23  -3    3.63   10.32
   2 -22  -3   27.15   12.09
   2 -21  -3  -11.78    8.96
   2  -8  -2  709.47   22.27
   3 -25  -3    3.01   10.94
   3 -19  -3   -6.74    8.29
   3 -18  -3   -2.38    8.07
   3 -17  -3   -0.62    8.40
   3  -7  -2  776.97   21.18
   4 -16  -3   48.69    9.73
   5 -15  -3   75.56   11.30
   6 -14  -3   18.50    7.55
   7 -14  -3    9.17    7.27
   8 -14  -3    7.11    6.12
   9 -15  -3   -1.69    5.51
  10 -17  -3   -1.01    5.68
 -10 -13   3    9.74    6.68
 -10  -9   4    2.16    3.96
  -9 -13   2    7.37    7.69
  -8 -15   1    4.09    7.42
  -8 -14   1   14.51    8.57
  -7 -24   0    1.09   10.61
  -7 -21   0   -0.82    9.38
  -7 -20   0    7.89    9.73
  -7 -19   0   -0.95    8.78
  -7 -18   0   -0.03    9.27
  -7 -10   1  274.27   16.48
  -6 -12   0 1404.85   40.44
  -5 -19  -1   20.15   11.26
  -5 -18  -1   -3.35    8.26
  -5  -9   0   -0.47    4.83
  -4 -13  -1  187.24   16.38
  -2 -17  -2   65.79   13.00
  -2 -16  -2   26.68    9.99
  -1 -13  -2  108.60   13.26
   1  -9  -2   59.62    8.48
   2 -26  -3   -1.13   10.60
   2 -25  -3   15.86   11.88
   2 -20  -3   56.91   13.71
   2 -19  -3   29.02   11.47
   2 -18  -3   -2.96    7.77
   3 -16  -3    0.96    7.14
   4 -15  -3    5.98    6.79
   4  -6  -2    3.61    3.93
   5 -14  -3   26.12    7.81
   6 -13  -3   69.29    9.97
   7 -13  -3   10.66    6.56
  10 -16  -3   -4.20    5.02
  -9 -12   2    5.56    6.88
  -8  -8   2   13.47    5.77
  -7 -17   0    5.51    8.20
  -7 -16   0    7.36    9.22
  -5 -17  -1   22.68   10.38
  -5 -16  -1  122.01   15.77
  -4 -12  -1   -4.88    6.12
  -4  -6   0 3208.23   43.88
  -3 -25  -2    2.68   11.64
  -3 -24  -2    4.34   11.42
  -3 -23  -2   -4.71   10.48
  -3 -22  -2   -0.91   10.37
  -3 -21  -2   29.54   13.18
  -3 -20  -2   42.16   13.80
  -3 -19  -2    6.69    9.95
  -3  -9  -1 3100.59   52.48
  -3  -4   0   -1.83    3.39
  -2 -15  -2   13.00    8.67
  -2  -7  -1  306.05   15.56
  -1 -12  -2  200.05   16.27
   0 -10  -2  374.77   19.36
   0  -4  -1    3.78    3.77
   1 -26  -3   17.33   13.04
   1 -25  -3    0.53   10.83
   1 -24  -3    6.56   11.04
   1 -23  -3   11.88   11.29
   1 -22  -3    0.26   10.01
   1 -21  -3   29.57   12.20
   1 -20  -3   38.28   12.97
   1 -19  -3   10.17    9.59
   2 -17  -3   74.63   13.06
   2 -16  -3  159.57   17.32
   3 -15  -3   77.90   11.93
   4 -14  -3   96.17   11.62
   5 -13  -3    0.75    5.41
   8 -13  -3   46.82    8.46
   9 -14  -3    1.15    5.07
  10 -15  -3   33.33    7.65
 -10 -19   2   -3.56    7.80
 -10 -18   2    0.24    8.75
 -10 -12   3   -3.85    5.09
  -9 -21   1   12.73   10.25
  -9 -20   1   12.81    9.99
  -9 -19   1    4.05    9.99
  -8 -13   1   15.62    7.66
  -7 -15   0   -3.53    6.69
  -6 -25  -1   -2.98   11.30
  -6 -24  -1    0.56   11.14
  -6 -23  -1   16.95   12.23
  -6 -22  -1   -4.94    9.78
  -6 -21  -1    6.71   10.99
  -6 -11   0  147.35   13.79
  -6  -6   1   16.25    5.13
  -5 -15  -1   -6.47    7.41
  -5  -8   0   -1.69    4.36
  -4 -11  -1  122.09   13.03
  -3 -18  -2   57.71   13.17
  -3 -17  -2   47.86   12.15
  -2 -14  -2  148.38   15.66
  -1 -11  -2   94.02   11.73
   0 -25  -3   47.28   14.98
   0 -24  -3   -6.46    9.95
   0 -23  -3    4.62   10.77
   0 -22  -3   -1.79   10.10
   0 -21  -3   17.44   12.35
   1 -18  -3    9.32    9.28
   1 -17  -3    9.77    8.90
   1  -8  -2  246.08   14.35
   2 -15  -3  116.36   14.36
   2  -7  -2    3.98    4.39
   4 -13  -3   61.98    9.47
   5 -12  -3   10.18    6.53
   6 -12  -3   43.12    8.19
   7 -12  -3   13.92    6.63
   9 -13  -3    6.72    5.38
  10 -14  -3    2.43    4.98
 -10 -17   2   -2.21    7.10
 -10 -16   2    6.27    8.25
 -10 -11   3   14.13    6.48
  -9 -18   1   34.08   11.05
  -9 -17   1   21.24   10.47
  -9 -11   2    2.14    6.57
  -8 -23   0   31.33   13.20
  -8 -22   0    4.37   10.77
  -8 -21   0   30.38   13.52
  -8 -12   1    5.04    6.18
  -7 -14   0   -3.83    6.35
  -6 -20  -1    7.68   10.23
  -6 -19  -1   10.54   10.68
  -5 -14  -1  205.30   18.18
  -4 -25  -2   -5.26   11.59
  -4 -24  -2   -1.07   11.14
  -4 -23  -2    5.51   11.50
  -4 -22  -2   -2.00   10.56
  -4 -21  -2   39.96   14.14
  -3 -16  -2   44.03   11.58
  -2 -13  -2   18.35    8.61
  -1  -5  -1  411.85   15.15
   0 -20  -3   -7.97   10.00
   0 -19  -3  229.65   22.34
   0  -9  -2   -0.32    5.33
   1 -16  -3   14.91    9.12
   2 -14  -3   25.01    8.19
   3 -13  -3   35.82    8.25
   3  -6  -2   34.39    5.43
   4 -12  -3    2.64    6.14
   8 -12  -3   17.34    6.33
 -10 -15   2   15.27    8.45
 -10  -8   4    0.91    3.43
  -9 -16   1   -3.37    7.32
  -8 -20   0    5.25   10.05
  -8 -19   0   18.53   10.77
  -8 -18   0    7.68   10.64
  -7 -13   0    0.74    7.82
  -7  -8   1    6.82    5.37
  -6 -18  -1   -3.46    9.38
  -6 -17  -1   -2.09    8.29
  -6 -10   0   13.71    6.69
  -5 -13  -1    2.45    6.50
  -4 -20  -2    5.27   11.23
  -4 -19  -2    9.78   11.02
  -4 -10  -1  320.67   19.00
  -3 -15  -2   73.50   12.92
  -3  -8  -1    9.21    6.34
  -2 -12  -2    1.68    7.04
  -1 -25  -3   -2.78   11.40
  -1 -24  -3    7.96   11.84
  -1 -23  -3   23.07   12.62
  -1 -22  -3   -4.50    9.95
  -1 -21  -3   29.99   13.17
  -1 -20  -3   25.85   13.25
  -1 -10  -2  534.52   23.75
   0 -18  -3    1.85    9.00
   0 -17  -3    1.58    8.39
   1 -15  -3   32.69    9.39
   2 -13  -3    6.12    8.14
   3 -12  -3   13.48    7.55
   5 -11  -3    0.13    5.44
   6 -11  -3  198.26   13.64
   7 -11  -3    9.66    5.95
   9 -12  -3    5.50    4.80
  10 -13  -3    7.13    5.10
 -11 -15   3   19.82    8.30
  -9 -15   1   -0.67    7.23
  -9 -10   2    9.57    6.48
  -9  -7   3    0.23    4.02
  -8 -17   0   38.26   12.17
  -8 -11   1   -0.81    5.36
  -7 -24  -1    1.12   11.27
  -7 -23  -1   10.07   11.79
  -7 -22  -1   10.00   11.73
  -6 -16  -1    8.00    9.66
  -5 -24  -2   -7.09   11.51
  -5 -12  -1   21.16    8.14
  -5  -7   0    1.16    4.36
  -4 -18  -2    8.77   10.91
  -4 -17  -2   80.30   14.59
  -3 -14  -2   67.97   12.29
  -2 -25  -3    5.32   13.02
  -2 -24  -3   -2.81   11.63
  -2  -6  -1  460.03   17.88
  -1 -19  -3   17.25   11.75
  -1 -18  -3    2.41   10.85
   0 -16  -3    2.79    8.52
   1 -14  -3    4.70    7.67
   1  -7  -2   -2.07    4.42
   4 -11  -3   41.86    8.50
   8 -11  -3   -3.54    4.84
 -10 -20   1    9.31   11.20
 -10 -14   2   -3.19    5.77
  -9 -14   1   -3.39    7.42
  -8 -16   0   -7.79    6.75
  -7 -21  -1   -0.49   10.22
  -7 -20  -1   52.75   14.20
  -7 -12   0    0.18    5.60
  -6 -15  -1  129.16   15.93
  -6  -9   0  647.32   25.03
  -5 -23  -2   43.04   14.71
  -5 -22  -2    7.86   11.56
  -5 -21  -2   -5.42    9.82
  -5 -20  -2    3.23   11.20
  -4 -16  -2   13.82    9.58
  -4  -9  -1  223.15   15.68
  -3 -13  -2    9.97    8.22
  -2 -23  -3   -3.54   10.73
  -2 -22  -3   30.29   13.37
  -2 -21  -3   -5.35   10.25
  -2 -20  -3   55.30   15.63
  -2 -11  -2  315.21   19.85
  -1 -17  -3    8.48    9.52
  -1  -9  -2   58.68    9.36
   0 -15  -3  421.82   25.86
   0  -8  -2  693.10   24.19
   1 -13  -3   31.48    9.18
   2 -12  -3    7.34    6.33
   2  -6  -2  230.48   12.06
   3 -24  -4   11.64   12.93
   4 -23  -4   22.61   12.29
   4 -22  -4   33.63   12.85
   5 -23  -4   -1.44    9.48
   5 -22  -4   16.46   10.65
   5 -21  -4   13.85   10.95
   6 -22  -4   13.88   10.24
   6 -21  -4    8.03   10.41
   7 -21  -4    1.40    9.24
 -11 -14   3    3.82    6.27
 -10 -19   1   13.80   10.15
 -10 -13   2   17.78    7.90
  -9 -22   0    0.93   10.44
  -9 -21   0   -8.13    9.08
  -8 -15   0    2.19    8.36
  -8 -10   1    6.63    5.73
  -7 -19  -1   18.28   11.29
  -7 -18  -1   65.00   14.52
  -7 -11   0   -2.16    6.42
  -7  -7   1  109.09    9.89
  -6 -14  -1   57.83   11.80
  -6  -5   1    8.77    4.24
  -5 -19  -2   13.22   11.46
  -5 -11  -1   19.62    7.95
  -4 -15  -2   17.57    9.60
  -3 -24  -3    8.37   11.39
  -3 -12  -2  281.66   20.18
  -2 -19  -3   16.65   12.08
  -1 -16  -3   36.41   12.18
   0 -14  -3    3.62    7.04
   2 -24  -4   12.54   11.91
   2 -23  -4   13.69   11.92
   3 -23  -4   12.51   11.45
   3 -22  -4    4.79   10.28
   3 -21  -4   -2.18   10.89
   4 -21  -4    8.51   10.20
   4 -20  -4    8.52    9.71
   4 -10  -3  164.13   13.10
   5 -20  -4   10.54    9.83
   5 -19  -4    6.51    9.89
   5 -10  -3   44.90    8.15
   6 -20  -4    4.45    8.68
   6 -19  -4    6.93    9.37
   6 -10  -3   23.63    6.28
   7 -20  -4   13.29    9.78
   7 -10  -3   55.65    8.04
   9 -11  -3    5.65    4.63
  10 -12  -3    4.45    4.35
 -11 -17   2    5.30    8.60
 -11 -13   3    0.88    5.96
 -10 -18   1    0.45    8.49
 -10 -17   1   -0.74    9.06
  -9 -20   0   -2.88    9.30
  -9 -19   0    6.45    9.82
  -9 -13   1    7.97    7.03
  -9  -9   2    2.70    5.66
  -8 -23  -1    5.87   12.21
  -8 -14   0   32.03    9.70
  -7 -17  -1    5.30    9.96
  -6 -24  -2    2.40   11.87
  -6 -23  -2    2.29   11.37
  -6 -13  -1   63.11   11.92
  -5 -18  -2    0.46    9.67
  -5 -17  -2  118.28   16.96
  -4 -14  -2   24.06    9.86
  -3 -23  -3   13.11   11.52
  -3 -22  -3    5.17   11.75
  -3 -21  -3   27.80   13.26
  -2 -18  -3    0.47    9.40
  -2 -17  -3   90.90   15.45
  -2 -10  -2   -1.11    6.31
  -1 -15  -3   36.47   10.93
  -1  -4  -1 1104.83   22.97
   0 -13  -3  239.56   19.08
   1 -24  -4   -3.60   10.58
   1 -23  -4    6.90   11.86
   1 -12  -3  129.11   13.79
   2 -22  -4   11.79   11.25
   2 -21  -4   -1.90    9.62
   2 -11  -3    0.41    5.94
   3 -20  -4   -0.48    9.05
   3 -19  -4   11.83   10.95
   3  -5  -2    1.40    3.96
   4 -19  -4   68.06   13.88
   4 -18  -4    4.30   10.03
   5 -18  -4    0.65    8.98
   6 -18  -4    2.70    8.79
   7 -19  -4    3.29    7.64
   7 -18  -4    2.15    8.09
   8 -19  -4   38.67   10.83
 -11 -16   2    1.99    8.22
 -10 -16   1   23.18   10.50
 -10 -12   2    5.01    6.57
  -9 -18   0   11.98   10.04
  -9 -12   1   18.89    8.35
  -8 -22  -1   17.76   12.45
  -8 -21  -1    8.71   11.53
  -8 -13   0    3.35    7.50
  -8  -9   1  135.39   12.49
  -7 -16  -1   -1.78    8.34
  -7 -10   0    2.00    6.85
  -6 -22  -2   13.82   11.17
  -6 -21  -2   -8.82   10.04
  -6 -20  -2   26.18   11.84
  -5 -16  -2   -1.12    8.85
  -5 -10  -1   88.67   11.66
  -5  -6   0   -1.17    3.82
  -4 -24  -3   -4.20   12.46
  -4 -13  -2   17.87    8.92
  -4  -8  -1  122.19   11.79
  -3 -20  -3   39.02   14.13
  -3 -19  -3    3.11   11.28
  -3 -11  -2   82.66   12.07
  -2 -16  -3  188.59   19.94
  -2  -5  -1  138.24   10.26
  -1 -14  -3    8.48    8.40
  -1  -8  -2  263.87   16.23
   0 -24  -4    6.89   12.72
   0  -7  -2   -2.24    5.00
   1 -22  -4    9.40   11.74
   1 -21  -4    4.01   10.68
   1  -6  -2  176.15   11.95
   2 -20  -4   15.25   10.95
   2 -19  -4   62.85   14.39
   3 -18  -4   31.37   12.12
   3 -10  -3    6.11    5.65
   4 -17  -4   29.93   11.45
   5 -17  -4    3.89    7.28
   6 -17  -4   21.87    9.55
   7 -17  -4   -5.27    6.85
   8 -18  -4    1.61    7.67
   8 -10  -3   27.40    6.11
 -11 -12   3   -0.25    5.69
  -9 -17   0    1.14    8.76
  -9  -6   3    4.00    3.95
  -8 -20  -1   23.09   12.31
  -8 -19  -1   -0.13    9.67
  -7 -15  -1   29.17   10.38
  -6 -19  -2    8.93   11.26
  -6 -12  -1   72.94   12.06
  -5 -15  -2   60.11   12.87
  -4 -23  -3   15.29   13.18
  -4 -22  -3   -5.36   11.12
  -4 -21  -3    6.88   10.72
  -3 -18  -3    8.38   11.17
  -2 -15  -3  133.26   16.88
  -1 -13  -3   32.89   11.05
   0 -23  -4   -6.68   10.46
   0 -22  -4   45.16   14.77
   0 -21  -4    7.00   11.55
   0 -12  -3   -4.48    6.29
   1 -20  -4   16.24   11.45
   1 -19  -4   14.80   11.38
   1 -11  -3    3.22    6.47
   2 -18  -4   -5.35    9.07
   2 -10  -3    7.97    6.15
   3 -17  -4   -1.68    8.46
   4 -16  -4    6.57    9.24
   4  -9  -3   26.60    7.08
   5 -16  -4   26.76   10.11
   5  -9  -3  209.35   13.49
   6 -16  -4   17.45    8.96
   6  -9  -3  268.42   14.06
   8 -17  -4   26.67    8.96
 -11 -15   2   -2.06    9.34
 -10 -15   1   20.44    9.10
 -10 -11   2    5.14    6.12
  -9 -16   0    2.13    8.51
  -9 -11   1   44.26    9.49
  -8 -18  -1    2.48    9.56
  -8 -12   0  101.81   13.31
  -7 -23  -2   12.19   13.12
  -7 -22  -2    2.22   10.40
  -7 -14  -1   11.26    8.78
  -6 -18  -2    2.83   10.83
  -6 -17  -2   21.95   12.72
  -6 -11  -1  467.93   25.30
  -5 -14  -2    8.30    8.81
  -5  -9  -1    3.43    6.18
  -4 -20  -3    8.92   11.78
  -4 -19  -3   -6.06   11.57
  -4 -12  -2    9.68    7.34
  -4  -4   0  338.59   13.44
  -3 -17  -3   -4.95    9.04
  -3 -10  -2   84.89   11.89
  -2 -14  -3   23.07   10.20
  -1 -24  -4    4.55   12.55
  -1 -23  -4   -0.15   11.84
  -1 -22  -4    9.83   12.91
   0 -20  -4    9.40   11.10
   1 -18  -4   15.21   11.05
   2 -17  -4   -0.30    8.28
   2  -5  -2  263.92   12.49
   3 -16  -4   25.54    9.67
   3  -9  -3    1.90    6.09
   5 -15  -4    5.27    8.30
   7 -16  -4    0.18    6.93
   7  -9  -3  118.98    9.79
   9 -18  -4    4.61    7.06
  10 -11  -3    6.77    4.14
 -11 -14   2   60.47   11.15
 -10 -20   0   14.78   11.20
 -10 -19   0   21.36   11.89
 -10 -14   1    3.48    8.01
  -9 -15   0    0.29    7.97
  -8 -17  -1   -0.68    9.50
  -8  -8   1  838.84   26.92
  -7 -21  -2    4.85   11.34
  -7 -20  -2   15.54   11.09
  -7 -13  -1  315.49   23.16
  -7  -9   0    1.81    5.16
  -7  -6   1    3.74    4.49
  -6 -16  -2   35.90   12.11
  -6  -7   0  439.99   19.41
  -5 -23  -3   -4.04   11.78
  -5 -22  -3   -6.61   11.02
  -4 -18  -3   11.15   12.00
  -4  -7  -1  122.09   11.36
  -3 -16  -3    9.63    9.94
  -1 -21  -4    6.50   11.60
  -1 -20  -4   19.74   12.93
  -1 -12  -3  130.67   14.86
  -1  -7  -2    5.39    5.94
   0 -19  -4   -1.85   10.32
   0 -18  -4   22.20   12.01
   0 -11  -3   42.51    9.77
   1 -17  -4    4.30   10.14
   1 -10  -3  233.29   16.88
   2 -16  -4   44.39   11.44
   3 -15  -4   -1.88    7.02
   4 -15  -4   -0.68    7.06
   6 -15  -4   25.95    7.91
   7 -15  -4   58.70   10.80
   8 -16  -4    0.13    6.72
   9 -17  -4   -2.37    6.20
   9 -10  -3    7.49    4.60
 -11 -18   1    4.06    8.92
 -10 -18   0   13.17   11.71
 -10  -8   3    3.64    4.44
  -9 -21  -1    3.24   11.17
  -9 -20  -1   29.30   13.08
  -9 -14   0    3.99    7.94
  -8 -16  -1    4.57    9.75
  -8 -11   0  640.72   28.55
  -7 -19  -2    0.83   10.55
  -6 -15  -2   12.35   11.25
  -5 -21  -3    7.00   11.99
  -5 -20  -3    8.60   11.98
  -5 -13  -2   31.85   10.41
  -5  -5   0   -3.01    4.46
  -4 -17  -3    0.30   10.58
  -4 -11  -2    5.07    7.67
  -3 -15  -3   87.03   14.90
  -2 -23  -4   13.12   12.06
  -2 -22  -4   12.62   12.35
  -2 -21  -4   -2.66   11.49
  -2 -13  -3   10.83    8.73
  -1 -19  -4   -1.10   11.13
   0 -17  -4    2.33   10.66
   0  -6  -2  953.40   26.42
   1 -16  -4   17.15   10.89
   2 -15  -4    2.97    7.98
   2  -9  -3   22.64    7.02
   4 -14  -4    5.45    8.54
   5 -14  -4   11.51    8.38
   6 -14  -4    6.17    7.20
   8 -15  -4   -1.72    6.30
   8  -9  -3   37.20    6.33
   9 -16  -4   31.13    8.53
 -11 -17   1    2.56    8.56
 -11 -13   2    3.12    7.26
 -10 -17   0   58.00   13.57
 -10 -13   1    2.68    6.71
 -10 -10   2   10.13    6.33
  -9 -19  -1   12.32   10.95
  -9 -10   1   60.06    9.33
  -8 -22  -2   13.71   12.55
  -8 -15  -1   -0.86    8.23
  -7 -18  -2    6.30   10.77
  -7 -12  -1   65.09   11.61
  -6 -10  -1   11.57    7.34
  -5 -19  -3    1.60   11.18
  -5 -12  -2  103.64   14.32
  -5  -8  -1  221.79   15.81
  -4 -16  -3   39.87   12.62
  -3 -23  -4   12.29   13.66
  -3 -14  -3  203.52   19.95
  -3  -9  -2   -0.47    6.61
  -2 -20  -4   34.43   14.04
  -2 -12  -3   -2.06    8.60
  -1 -18  -4   17.14   11.99
  -1 -11  -3    3.31    7.41
   0 -16  -4  251.76   22.96
   0 -10  -3    3.90    6.72
   1 -15  -4    0.62    8.40
   1  -5  -2 1638.34   31.41
   2 -14  -4   80.17   14.01
   3 -14  -4    2.19    6.30
   4  -8  -3    2.11    5.14
   5  -8  -3   92.78    9.31
   6  -8  -3   32.86    6.24
   7 -14  -4   31.39    8.81
 -11 -16   1    1.84    8.32
 -10 -16   0    8.16   10.26
  -9 -18  -1   10.40   10.84
  -9 -13   0    3.76    7.40
  -8 -21  -2   16.54   12.68
  -8 -20  -2   11.17   12.11
  -8 -14  -1   11.45    8.93
  -8 -10   0   87.49   12.64
  -7 -17  -2   43.16   13.82
  -7  -8   0   -2.15    4.58
  -6 -22  -3    0.23   12.43
  -6 -21  -3   -6.20   11.07
  -6 -14  -2    7.50    9.12
  -5 -18  -3    9.44   12.22
  -4 -15  -3    0.17    9.21
  -4 -10  -2   46.92   10.33
  -3 -22  -4   -7.52   11.51
  -3 -21  -4   -3.75   11.58
  -3 -13  -3   50.37   12.18
  -3  -5  -1  512.21   19.23
  -2 -19  -4   85.50   17.21
  -2  -4  -1 1282.90   26.82
  -1 -17  -4    6.11   11.04
   0 -15  -4    5.53   11.43
   1  -9  -3    0.47    5.94
   3 -22  -5   -1.97   10.97
   3 -13  -4   11.89    8.20
   3  -8  -3  566.58   21.97
   4 -13  -4    4.63    5.95
   5 -13  -4   26.92    8.95
   6 -13  -4   11.15    7.36
   9 -15  -4   18.44    7.50
 -11 -15   1    8.11   10.01
 -11 -12   2    4.25    6.80
 -11 -10   3    1.57    4.98
 -10 -15   0   18.72   10.69
 -10 -12   1    5.47    6.47
  -9 -17  -1   13.72   11.01
  -9 -12   0    1.55    8.21
  -8 -19  -2   31.46   13.32
  -8  -7   1   96.31   10.06
  -8  -5   2  247.33   11.14
  -7 -16  -2   15.60   11.74
  -7 -11  -1    2.17    6.69
  -6 -20  -3    2.25   11.49
  -6 -19  -3   10.99   12.51
  -6 -13  -2   92.14   14.54
  -6  -9  -1   81.33   11.50
  -6  -6   0    8.79    5.08
  -5 -17  -3    2.85   11.35
  -5 -11  -2    2.52    7.51
  -4 -14  -3  109.84   16.21
  -4  -6  -1  159.07   12.40
  -3 -20  -4    0.55   11.79
  -2 -18  -4   -2.21    9.91
  -2 -17  -4  -10.26   11.08
  -2 -11  -3    0.55    7.47
  -2  -7  -2    1.80    6.30
  -1 -16  -4   21.27   11.19
  -1 -10  -3  234.85   18.32
  -1  -6  -2  157.92   12.51
  -1  -3  -1   34.81    5.47
   1 -14  -4    6.53    8.67
   2 -22  -5   10.88   12.19
   2 -21  -5    5.72   12.94
   2 -13  -4   40.29    9.87
   2  -8  -3  106.64   11.00
   3 -21  -5    2.17   10.76
   4 -21  -5    2.07   10.19
   4 -20  -5   47.61   14.52
   5 -20  -5   18.28   11.82
   7 -13  -4    0.59    5.76
   7  -8  -3   51.63    6.71
   8 -14  -4    1.34    5.82
 -10 -20  -1   21.46   13.02
 -10  -9   2   14.16    6.68
  -9 -16  -1    5.12    9.80
  -9  -9   1    4.63    5.79
  -8 -18  -2    6.65   10.87
  -8 -13  -1   21.47    9.51
  -7 -22  -3   -1.56   12.36
  -7 -15  -2   36.33   12.02
  -7  -5   1  178.67   10.89
  -6 -18  -3   -5.98   10.23
  -5 -16  -3   -1.73   10.86
  -5  -7  -1   18.95    6.89
  -4 -22  -4   26.14   13.85
  -4 -21  -4    5.44   12.98
  -4  -9  -2   46.57   10.04
  -3 -19  -4   11.21   11.30
  -3 -18  -4   26.98   13.12
  -3 -12  -3   11.55    9.13
  -1 -15  -4   10.74   10.18
   0 -23  -5   14.84   13.29
   0 -22  -5    1.20   12.10
   0 -14  -4  861.09   38.17
   0  -9  -3   64.50   10.42
   1 -22  -5   -0.52   11.29
   1 -21  -5   24.99   13.29
   1 -13  -4   17.43    9.36
   2 -20  -5    0.88   10.77
   3 -20  -5   -5.11    9.85
   3 -12  -4   40.24    9.91
   4 -19  -5    0.09    9.69
   4 -12  -4  180.88   16.47
   5 -19  -5   15.43   11.42
   5 -12  -4   51.90   10.12
   6 -20  -5    4.41    9.33
 -11 -18   0    1.09    9.87
 -11 -14   1   23.23    9.68
 -10 -19  -1   19.86   12.30
 -10 -18  -1   -5.04   11.08
 -10 -14   0   65.97   12.47
 -10 -11   1   18.21    8.51
  -9 -21  -2    6.47   12.25
  -9 -15  -1    1.15    9.33
  -9 -11   0    0.00    7.68
  -8 -17  -2    3.05   10.33
  -8 -12  -1   10.93    9.45
  -8  -9   0  229.40   16.57
  -7 -21  -3   -3.01   11.94
  -7 -20  -3   12.17   13.21
  -7 -14  -2   74.49   14.27
  -7 -10  -1  300.07   20.41
  -7  -7   0   -4.03    5.46
  -6 -17  -3   14.65   12.35
  -6 -12  -2   48.28   11.64
  -5 -15  -3   91.77   16.16
  -5 -10  -2   10.19    8.93
  -4 -20  -4    9.12   13.11
  -4 -19  -4   99.15   19.48
  -4  -3   0  242.13   11.31
  -3 -17  -4    0.87   11.61
  -2 -16  -4   55.73   14.18
  -1 -14  -4   -4.46   10.42
   0 -21  -5   28.00   13.85
   0  -5  -2    0.98    5.51
   1 -20  -5   -0.82   11.03
   1  -8  -3  607.54   24.82
   2 -19  -5    1.08   10.25
   2 -12  -4   23.28    8.98
   2  -4  -2  343.91   13.43
   3 -19  -5    5.42   10.39
   3 -18  -5    5.46   11.32
   4 -18  -5   11.76   11.13
   5 -18  -5    7.09   10.40
   6 -19  -5    4.28    8.78
   6 -12  -4  128.02   13.06
   8 -13  -4    6.18    6.33
   9 -14  -4    3.02    5.75
   9  -9  -3   30.06    5.05
 -12 -14   2    4.85    7.34
 -11 -17   0   -7.83    8.49
 -11 -11   2   10.66    6.60
 -10  -7   3   33.04    5.57
  -9 -20  -2   16.25   12.45
  -9 -19  -2    4.70   11.82
  -9 -14  -1   -2.98    9.68
  -8 -16  -2    5.61   11.05
  -7 -19  -3   -6.17   10.70
  -6 -16  -3   41.65   14.10
  -6  -8  -1    1.83    6.04
  -5 -21  -4    5.83   13.07
  -5 -14  -3   23.92   11.51
  -5  -4   0    1.39    4.78
  -4 -18  -4   10.26   12.86
  -3 -16  -4   15.92   11.39
  -3 -11  -3  216.95   19.24
  -2 -15  -4    3.28    9.85
  -2 -10  -3    6.61    7.97
  -1 -22  -5    3.31   12.39
  -1 -21  -5   21.84   13.83
  -1  -9  -3    3.52    7.07
   0 -20  -5    0.19   11.01
   0 -13  -4   -5.98    8.21
   1 -19  -5    0.24   10.32
   1 -12  -4   11.45    7.85
   2 -18  -5    0.19    9.84
   3  -7  -3  269.88   15.32
   4 -17  -5   -2.40    9.65
   4 -11  -4   21.45    8.72
   4  -7  -3   25.59    5.62
   5  -7  -3   14.07    5.42
   6 -18  -5   -1.97    9.05
   7 -12  -4    5.26    6.71
 -11 -16   0   -2.25    8.50
 -11 -13   1   26.81    9.63
 -10 -17  -1    8.18   10.57
 -10 -13   0   44.79   11.43
  -9 -18  -2   12.24   13.16
  -9  -8   1   60.73    8.99
  -8 -21  -3    1.40   13.14
  -8 -15  -2    1.73   10.36
  -8 -11  -1    3.73    8.59
  -7 -18  -3   -4.58   11.08
  -7 -13  -2   15.70   10.06
  -6 -11  -2   13.23    8.74
  -5 -20  -4   19.52   13.85
  -4 -17  -4   24.40   13.90
  -4 -12  -3    1.17    8.40
  -4  -8  -2  161.40   15.00
  -4  -5  -1   79.44    9.29
  -3  -7  -2  778.14   28.50
  -3  -4  -1  152.31   11.61
  -2 -22  -5   14.84   14.15
  -2 -21  -5   23.13   14.67
  -2 -14  -4   92.43   15.75
  -2  -6  -2  227.18   15.23
  -1 -20  -5   -2.13   11.25
  -1 -13  -4    9.48    9.56
   0 -19  -5    3.51   11.28
   0 -12  -4  255.18   21.13
   0  -8  -3   -2.97    5.90
   1 -18  -5    7.42   10.73
   2 -17  -5   -2.19    9.60
   2  -7  -3  153.34   12.39
   3 -17  -5   -5.62    8.78
   3 -11  -4    8.90    6.35
   5 -17  -5   15.16    9.72
   5 -11  -4   80.62   11.16
   6 -17  -5    4.35    9.30
   6  -7  -3  113.63    9.03
   7 -18  -5   -2.39    8.29
   8  -8  -3  664.53   17.28
 -12 -13   2    4.40    7.12
 -11 -15   0   -3.83    8.92
 -11  -9   3   -0.09    4.39
 -10 -16  -1   17.48   11.12
 -10 -10   1   34.24    9.05
  -9 -17  -2    8.66   11.49
  -9 -13  -1    5.54    8.40
  -9 -10   0   -1.56    6.97
  -8 -20  -3   25.51   14.47
  -8  -8   0   40.69    9.05
  -8  -6   1   42.83    7.18
  -7 -17  -3   45.90   14.77
  -7 -12  -2  238.53   22.05
  -7  -9  -1  321.87   20.79
  -6 -21  -4    5.46   13.34
  -6 -15  -3   13.15   11.09
  -6  -5   0  576.42   20.55
  -5 -19  -4    8.01   11.50
  -5 -18  -4    9.53   12.81
  -5 -13  -3    9.03    9.91
  -5  -9  -2  336.18   21.86
  -5  -6  -1  581.90   23.34
  -4 -16  -4   -1.21   10.24
  -3 -15  -4   -2.60   10.58
  -3 -10  -3   -1.68    7.87
  -2 -20  -5    0.23   12.13
  -2  -9  -3   16.65    8.48
  -1 -19  -5   -1.67   11.04
  -1  -5  -2 1628.27   35.27
   0 -18  -5    7.62   11.36
   1 -17  -5   -1.20    9.68
   1 -11  -4   33.12    9.16
   1  -7  -3  112.94   12.21
   1  -4  -2   52.40    7.02
   2 -16  -5    9.00   10.82
   3 -16  -5   18.95   10.63
   4 -16  -5   80.02   14.19
   5 -16  -5   10.12    9.85
   6 -11  -4   13.72    6.80
   7 -17  -5    4.71    8.50
   8 -12  -4   57.93    8.82
   9 -13  -4    3.08    5.38
 -12 -15   1   20.25   10.18
 -11 -18  -1   -2.99   11.18
 -11 -12   1   -0.82    7.42
 -11 -10   2    9.93    6.19
 -10 -15  -1   23.16   11.51
 -10 -12   0   22.59   10.07
  -9 -16  -2   -2.22   11.15
  -9  -6   2   12.98    5.15
  -8 -19  -3   -3.94   11.75
  -8 -14  -2    4.56   10.24
  -7 -16  -3   22.83   13.36
  -6 -20  -4    8.59   13.11
  -6 -14  -3    6.08   11.01
  -6 -10  -2    1.79    6.63
  -6  -7  -1    2.80    5.94
  -5 -17  -4   -2.78   12.19
  -5 -12  -3   12.20    9.79
  -4 -11  -3   37.36   11.14
  -3 -21  -5    9.70   13.58
  -3 -14  -4   -2.08    9.27
  -2 -19  -5    8.62   12.65
  -2 -13  -4   55.64   13.28
  -2  -3  -1 1361.71   26.68
  -1 -18  -5   -3.42   10.64
  -1 -12  -4   12.92    9.53
  -1  -8  -3  599.53   26.74
   0 -17  -5   44.64   14.01
   0 -11  -4   -1.82    8.05
   1 -16  -5    4.13   10.70
   3 -15  -5  103.95   16.66
   3 -10  -4   17.88    8.23
   4 -15  -5   23.94   10.73
   4 -10  -4   99.14   11.96
   6 -16  -5   28.98   10.55
   7 -11  -4   -1.31    5.86
 -11 -14   0    0.21    9.11
 -10 -19  -2    4.48   11.66
  -9 -12  -1   12.69    8.69
  -8 -18  -3   14.68   12.59
  -8 -13  -2   10.19    9.67
  -8 -10  -1    4.92    6.74
  -7 -15  -3    1.02   12.01
  -7 -11  -2   27.01   11.86
  -7  -6   0    3.22    4.79
  -6 -19  -4    1.79   12.33
  -6 -13  -3   60.82   15.30
  -4 -15  -4   -3.91   11.05
  -4  -7  -2   56.63   10.09
  -3 -20  -5    3.98   12.63
  -3 -19  -5    1.71   12.65
  -3  -6  -2   30.95    8.13
  -2 -18  -5    1.60   11.77
  -1 -17  -5    0.36   10.78
   0 -16  -5   -5.74   10.46
   0  -7  -3  321.06   18.77
   1 -15  -5   39.72   13.69
   2 -15  -5   19.07   10.29
   2 -10  -4    9.19    7.12
   5 -15  -5    3.29    7.08
   5 -10  -4   11.07    6.62
   7 -16  -5    5.96    8.39
   7  -7  -3   26.51    5.53
   8 -17  -5   -0.89    7.82
 -12 -14   1    9.25    8.74
 -12 -12   2   17.13    7.45
 -11 -17  -1    5.16   10.53
 -11 -11   1    2.16    6.63
 -10 -18  -2    8.62   11.90
 -10 -14  -1    0.15    9.12
 -10 -11   0   12.16    9.08
 -10  -9   1    2.45    6.93
  -9 -15  -2   36.30   12.92
  -9  -9   0   -2.82    5.56
  -9  -7   1    9.12    5.54
  -8 -17  -3    1.55   11.14
  -7 -20  -4    7.53   13.61
  -7  -8  -1    8.75    6.73
  -6 -18  -4    1.65   12.17
  -6  -9  -2    6.02    8.72
  -5 -16  -4   34.13   13.78
  -5 -11  -3   -0.39    8.53
  -5  -8  -2  457.67   24.58
  -4 -20  -5   35.07   15.95
  -4 -14  -4    1.39   10.11
  -4 -10  -3  183.20   18.30
  -3 -18  -5    7.47   13.09
  -3  -9  -3   -3.41    7.64
  -2 -17  -5   -3.92   11.11
  -2 -12  -4   18.20   10.42
  -2  -8  -3  123.06   14.03
  -2  -5  -2  250.75   15.64
  -1 -16  -5    3.82   11.49
  -1 -11  -4   32.39   10.72
   0 -15  -5   13.14   11.53
   0  -4  -2  903.35   24.35
   1 -10  -4   47.44   10.19
   2 -14  -5   24.34   11.71
   3 -14  -5   19.11   11.28
   3  -6  -3   25.01    6.84
   4 -14  -5   -2.41    8.91
   4  -6  -3  152.41   10.88
   6 -15  -5   29.35    9.60
   6 -10  -4   11.09    6.08
 -12 -16   0   -5.65    8.43
 -11 -16  -1    2.84   10.38
 -11 -13   0   -1.61    8.36
 -10 -17  -2    9.19   11.72
 -10 -13  -1   -4.10    9.53
  -9 -19  -3    4.07   12.25
  -9 -14  -2    0.15   11.43
  -9 -11  -1   46.49   11.51
  -8 -16  -3   -1.00   10.53
  -8 -12  -2    0.86    8.64
  -8  -9  -1  122.18   14.68
  -7 -19  -4   -4.33   12.13
  -7 -14  -3    5.72   11.13
  -6 -17  -4   17.77   13.33
  -6 -12  -3   62.66   13.90
  -5 -15  -4    4.49   12.20
  -5  -5  -1 1656.09   37.94
  -4 -19  -5    4.38   12.93
  -3 -17  -5   12.46   13.45
  -3 -12  -4   43.17   12.63
  -2 -16  -5   12.79   13.01
  -2 -11  -4  250.38   22.46
  -1 -15  -5   47.08   14.69
  -1  -7  -3  116.90   12.89
   0 -10  -4    3.64    6.88
   1 -14  -5   11.89   10.15
   2 -20  -6   10.14   13.55
   2  -6  -3   51.98    8.13
   5 -14  -5    8.48    7.79
   5  -6  -3  104.65    8.73
   7 -15  -5   14.81    8.79
   8 -16  -5   13.70    8.14
   8 -11  -4   17.37    6.07
   9 -12  -4    0.58    4.70
 -12 -15   0   -1.20    9.55
 -12 -13   1    2.59    7.66
 -10 -16  -2    1.75   10.63
  -9 -18  -3    5.37   12.13
  -8 -15  -3   10.59   11.88
  -7 -18  -4    6.69   12.88
  -7 -13  -3   12.65   10.65
  -7 -10  -2  186.77   18.50
  -6  -6  -1   16.89    6.77
  -5 -14  -4   15.82   12.84
  -5 -10  -3   30.41   12.08
  -4 -18  -5   16.98   13.91
  -4 -13  -4    4.31   10.16
  -4  -9  -3   19.36    9.79
  -4  -4  -1  763.32   23.99
  -1 -10  -4   54.25   11.38
   0 -20  -6    4.00   12.45
   0 -14  -5   -3.15    9.20
   1 -20  -6    4.64   12.39
   1  -9  -4  158.99   16.25
   1  -6  -3    1.72    5.33
   2 -19  -6    9.64   13.18
   2 -13  -5   26.13   11.52
   2  -9  -4  109.25   12.91
   3 -19  -6   -1.34   10.52
   3 -13  -5   43.52   11.47
   4 -19  -6    6.99   11.94
   4 -13  -5   62.67   12.99
   4  -9  -4   -1.48    5.75
   6 -14  -5    4.42    7.78
   7 -10  -4   21.61    7.11
 -12 -11   2    0.03    5.80
 -11 -12   0    3.35    8.30
 -11 -10   1   15.16    7.85
 -11  -8   3    0.31    3.94
 -10 -15  -2   38.32   13.91
 -10 -12  -1   -5.40    8.87
 -10 -10   0   18.12    8.71
 -10  -7   2    3.78    4.95
  -9 -17  -3   26.20   13.78
  -9 -13  -2   12.78   11.02
  -9 -10  -1   56.74   12.51
  -9  -8   0    0.65    6.57
  -8 -11  -2   71.26   13.68
  -7 -17  -4    1.71   11.98
  -7  -7  -1  110.23   12.39
  -6 -15  -4   21.61   13.85
  -6 -11  -3  170.52   19.25
  -6  -8  -2  200.27   17.60
  -6  -4   0   53.02    7.27
  -5 -19  -5   15.33   14.31
  -5  -7  -2  174.51   15.85
  -5  -3   0   -1.39    3.75
  -4 -17  -5   -1.28   12.65
  -4 -12  -4  169.21   19.98
  -4  -6  -2    3.57    6.47
  -3 -16  -5   11.16   12.69
  -3  -3  -1  882.72   23.49
  -2 -15  -5    8.72   11.48
  -2  -7  -3  150.92   14.90
  -1 -20  -6    0.01   12.47
  -1 -14  -5   15.89   12.21
  -1  -4  -2   56.44    8.58
   0 -19  -6   -2.59   11.38
   0 -13  -5   34.56   13.40
   0  -9  -4    2.29    8.89
   0  -6  -3    3.67    6.00
   1 -19  -6    4.60   11.77
   1 -13  -5   39.99   11.92
   2 -18  -6    5.63   11.45
   3 -18  -6    2.65   11.80
[truncated: 1,747,126 more chars]
