# Supplementary material for: N,N′-Bis[tris­(hy­droxy­meth­yl)meth­yl]propane-1,3-di­amine (bis-tris propane)
Source: IUCrdata. 2025 Nov 6;10(Pt 11):x250954. doi: 10.1107/S241431462500954X (PMC12810276; doi:10.1107/S241431462500954X)
Supplement: Supplementary file 2 [file x-10-x250954-Isup2.hkl]

data_I                                                                          
_shelx_title ' btp_a.res in Pnma'                                               
_shelx_refln_list_code          4                                               
_shelx_F_calc_maximum      118.04                                               
_exptl_crystal_F_000       616.00                                               
_reflns_d_resolution_high  0.7328                                               
                                                                                
loop_                                                                           
 _space_group_symop_operation_xyz                                               
 'x, y, z'                                                                      
 '-x+1/2, -y, z+1/2'                                                            
 '-x, y+1/2, -z'                                                                
 'x+1/2, -y+1/2, -z+1/2'                                                        
 '-x, -y, -z'                                                                   
 'x-1/2, y, -z-1/2'                                                             
 'x, -y-1/2, z'                                                                 
 '-x-1/2, y-1/2, z-1/2'                                                         
                                                                                
_cell_length_a    10.7262                                                       
_cell_length_b    20.5189                                                       
_cell_length_c     6.4624                                                       
_cell_angle_alpha  90.000                                                       
_cell_angle_beta   90.000                                                       
_cell_angle_gamma  90.000                                                       
                                                                                
_shelx_F_squared_multiplier     1.000                                           
                                                                                
loop_                                                                           
 _refln_index_h                                                                 
 _refln_index_k                                                                 
 _refln_index_l                                                                 
 _refln_F_squared_calc                                                          
 _refln_F_squared_meas                                                          
 _refln_F_squared_sigma                                                         
 _refln_observed_status                                                         
   2   0   0       5802.36       6067.37        34.78 o                         
   4   0   0       1148.04       1135.17         6.68 o                         
   6   0   0        973.47       1031.20         8.41 o                         
   8   0   0         55.86         52.00         2.42 o                         
  10   0   0        314.75        269.48         6.12 o                         
  12   0   0         76.74         74.14         3.65 o                         
  14   0   0          5.29          6.03         2.66 o                         
   4   1   0         14.66         13.28         0.98 o                         
   6   1   0         17.61         18.57         1.07 o                         
   8   1   0          8.18          9.36         1.19 o                         
  10   1   0        151.44        139.68         2.76 o                         
  12   1   0          0.01          7.60         1.74 o                         
  14   1   0          3.73          7.09         2.07 o                         
   2   2   0        197.13        192.69        14.90 o                         
   4   2   0       4050.72       4388.35         9.57 o                         
   6   2   0        111.75        112.89         1.88 o                         
   8   2   0        429.85        407.24         4.47 o                         
  10   2   0         25.01         32.57         1.91 o                         
  12   2   0         30.47         33.57         2.15 o                         
  14   2   0         10.04         10.05         2.22 o                         
   2   3   0      13934.19      12674.49        53.17 o                         
   4   3   0        280.58        305.75         3.18 o                         
   6   3   0        973.97        997.78         5.75 o                         
   8   3   0         72.39         68.88         2.17 o                         
  10   3   0         10.44         16.34         1.84 o                         
  12   3   0          0.03          0.46         1.62 o                         
  14   3   0         12.67         18.49         2.52 o                         
   2   4   0        250.59        233.90         2.77 o                         
   4   4   0        409.15        448.95         4.19 o                         
   6   4   0         75.06         87.23         2.01 o                         
   8   4   0         88.26         91.44         2.32 o                         
  10   4   0         78.34         73.50         2.30 o                         
  12   4   0         13.65          8.65         1.77 o                         
  14   4   0         39.76         44.01         2.80 o                         
   2   5   0       1993.35       2076.62         8.41 o                         
   4   5   0       1615.65       1794.80         8.55 o                         
   6   5   0        764.37        758.25         5.62 o                         
   8   5   0       2461.88       2348.85        12.41 o                         
  10   5   0         82.66         75.95         2.47 o                         
  12   5   0          2.21          4.03         1.57 o                         
  14   5   0         13.70         15.27         2.29 o                         
   0   6   0        307.79        275.05         5.03 o                         
   2   6   0        441.93        400.63         4.20 o                         
   4   6   0       3845.41       4208.35        11.27 o                         
   6   6   0          8.50          6.12         1.38 o                         
   8   6   0        112.71        196.82         3.98 o                         
  10   6   0         61.36         64.77         2.32 o                         
  12   6   0         12.28         15.35         2.11 o                         
  14   6   0         50.96         52.84         2.99 o                         
   2   7   0       5175.66       5211.68        16.99 o                         
   4   7   0        485.55        525.35         4.20 o                         
   6   7   0        541.95        584.69         5.63 o                         
   8   7   0       1150.42       1087.39         8.98 o                         
  10   7   0         37.29         35.09         2.18 o                         
  12   7   0         11.75         10.29         2.11 o                         
  14   7   0         58.08         52.44         3.00 o                         
   0   8   0       7946.36       8932.16        30.94 o                         
   2   8   0        721.97        654.74         6.49 o                         
   4   8   0       2964.10       3228.35        10.62 o                         
   6   8   0       1691.79       1723.10         9.91 o                         
   8   8   0         46.97         46.20         2.22 o                         
  10   8   0        120.71        127.74         3.12 o                         
  12   8   0          1.01          1.20         1.83 o                         
  14   8   0         27.01         29.77         3.02 o                         
   2   9   0         29.60         19.68         1.72 o                         
   4   9   0          0.16          3.36         1.96 o                         
   6   9   0        918.94        871.80         6.92 o                         
   8   9   0        336.98        320.40         4.12 o                         
  10   9   0        156.23        129.53         3.12 o                         
  12   9   0         28.91         27.91         2.35 o                         
   0  10   0        662.59        647.61        10.51 o                         
   2  10   0        185.05        188.82         3.49 o                         
   4  10   0        932.41       1055.60         8.23 o                         
   6  10   0         30.56         21.26         1.71 o                         
   8  10   0         68.55        101.53         3.10 o                         
  10  10   0         24.31         25.21         1.97 o                         
  12  10   0          5.07          4.09         2.00 o                         
   2  11   0         66.88        102.44         2.85 o                         
   4  11   0        571.06        620.04         7.38 o                         
   6  11   0        195.07        199.74         3.38 o                         
   8  11   0        805.20        795.40         6.96 o                         
  10  11   0         19.50         15.49         1.98 o                         
  12  11   0          1.96          2.08         1.93 o                         
   0  12   0        666.00        700.04         9.10 o                         
   2  12   0        300.95        288.06         4.52 o                         
   4  12   0        142.91        174.26         3.47 o                         
   6  12   0       1971.40       1897.13        13.57 o                         
   8  12   0        130.65        132.37         3.01 o                         
  10  12   0         19.24         24.65         2.17 o                         
  12  12   0         13.94         21.52         2.52 o                         
   2  13   0       1051.29       1004.92         8.09 o                         
   4  13   0         34.60         38.88         2.24 o                         
   6  13   0        694.80        666.40         6.75 o                         
   8  13   0          2.69          0.60         1.56 o                         
  10  13   0         48.25         56.44         2.51 o                         
  12  13   0          2.02          2.30         2.20 o                         
   0  14   0       1307.48       1292.55        12.71 o                         
   2  14   0        908.44        900.44         9.59 o                         
   4  14   0        133.31        138.31         3.42 o                         
   6  14   0        263.25        264.21         4.67 o                         
   8  14   0         53.46         45.85         2.37 o                         
  10  14   0         99.17         95.78         3.00 o                         
  12  14   0         16.13         13.83         2.47 o                         
   2  15   0         96.50         90.13         3.21 o                         
   4  15   0        317.37        298.17         5.12 o                         
   6  15   0          6.06          8.69         2.04 o                         
   8  15   0          4.51          5.45         1.94 o                         
  10  15   0         20.32         20.63         2.61 o                         
  12  15   0          0.07         -0.09         2.50 o                         
   0  16   0       4923.12       4725.06        31.25 o                         
   2  16   0         90.68         81.78         2.82 o                         
   4  16   0        131.30        128.98         3.75 o                         
   6  16   0         30.59         21.56         2.56 o                         
   8  16   0          0.02          0.85         1.88 o                         
  10  16   0         14.47         12.00         2.54 o                         
  12  16   0          0.28         -0.17         2.75 o                         
   2  17   0        360.89        331.41         5.72 o                         
   4  17   0          7.16          6.30         2.01 o                         
   6  17   0          1.65          2.67         2.24 o                         
   8  17   0         53.01         56.77         3.02 o                         
  10  17   0         84.92         78.02         3.39 o                         
   0  18   0          6.12          4.64         2.74 o                         
   2  18   0        423.24        415.48         6.19 o                         
   4  18   0         27.46         23.80         2.18 o                         
   6  18   0          1.51          0.45         2.24 o                         
   8  18   0          1.71          4.80         1.93 o                         
  10  18   0          5.03         12.21         2.66 o                         
   2  19   0        694.41        670.50         9.31 o                         
   4  19   0        311.12        301.09         5.14 o                         
   6  19   0          0.23          1.28         1.90 o                         
   8  19   0         23.07         21.67         2.30 o                         
  10  19   0         22.73         28.26         2.96 o                         
   0  20   0        389.05        373.99         9.55 o                         
   2  20   0          0.16         -2.36         2.36 o                         
   4  20   0         14.04         16.20         2.22 o                         
   6  20   0         20.04         20.31         2.52 o                         
   8  20   0          4.98          4.21         2.23 o                         
  10  20   0         21.85         20.11         3.26 o                         
   2  21   0          0.05          0.93         2.13 o                         
   4  21   0         18.21         16.38         2.30 o                         
   6  21   0         37.21         49.85         3.12 o                         
   8  21   0         32.01         40.65         2.96 o                         
   0  22   0         77.16         86.33         4.97 o                         
   2  22   0          0.53          2.09         2.27 o                         
   4  22   0        160.95        169.28         4.25 o                         
   6  22   0          0.02         -0.11         2.13 o                         
   8  22   0          3.52          3.84         2.33 o                         
   2  23   0        131.99        140.55         4.47 o                         
   4  23   0          4.70          2.12         2.08 o                         
   6  23   0          0.30          0.75         2.26 o                         
   8  23   0         47.67         44.69         3.90 o                         
   0  24   0         13.36          9.14         3.42 o                         
   2  24   0          2.28         -0.36         2.23 o                         
   4  24   0        117.64        128.37         4.75 o                         
   6  24   0         88.76         97.37         4.70 o                         
   2  25   0          2.57          2.86         2.29 o                         
   4  25   0          3.14          1.45         2.69 o                         
   6  25   0         43.57         44.58         5.25 o                         
   0  26   0          0.09          1.57         3.02 o                         
   2  26   0          2.14          3.28         2.34 o                         
   4  26   0         38.96         39.64         3.35 o                         
   2  27   0          8.26          8.66         2.67 o                         
   0  28   0          0.76         -0.03         3.67 o                         
   2   0   1       2202.43       2278.58        12.18 o                         
   3   0   1       7825.14       7888.42        15.11 o                         
   4   0   1       1277.55       1323.71         6.14 o                         
   5   0   1       2420.87       2663.93         8.35 o                         
   6   0   1         13.69         11.89         1.03 o                         
   7   0   1         13.09         10.67         1.12 o                         
   8   0   1        104.94         97.37         1.97 o                         
   9   0   1         62.48         59.05         1.87 o                         
  10   0   1         13.00         14.16         1.50 o                         
  11   0   1        127.62        119.04         3.02 o                         
  12   0   1         23.52         15.65         1.96 o                         
  13   0   1         90.48         93.39         3.21 o                         
  14   0   1          0.03         -0.48         1.89 o                         
   2   1   1        610.93        653.97         4.16 o                         
   3   1   1       4379.35       4202.84         8.51 o                         
   4   1   1        648.11        689.52         3.19 o                         
   5   1   1         86.83         98.97         1.34 o                         
   6   1   1        289.01        312.08         2.17 o                         
   7   1   1          6.38          8.50         0.82 o                         
   8   1   1          2.86          3.70         0.79 o                         
   9   1   1         84.49         73.59         1.40 o                         
  10   1   1         54.53         44.20         1.36 o                         
  11   1   1          1.08          5.44         1.25 o                         
  12   1   1         41.06         40.63         1.62 o                         
  13   1   1          1.22          5.90         1.38 o                         
  14   1   1         22.16         18.81         1.57 o                         
   1   2   1       2782.96       2818.25        26.42 o                         
   2   2   1        753.34        746.08         4.10 o                         
   3   2   1        550.79        510.26         2.85 o                         
   4   2   1       1333.64       1366.41         4.49 o                         
   5   2   1        394.05        415.47         2.40 o                         
   6   2   1        225.96        231.27         2.09 o                         
   7   2   1        105.17        111.33         1.53 o                         
   8   2   1         19.02         16.49         0.93 o                         
   9   2   1        201.31        176.95         2.08 o                         
  10   2   1         17.88         15.64         1.12 o                         
  11   2   1         45.63         37.75         1.45 o                         
  12   2   1         18.50         22.72         1.40 o                         
  13   2   1          2.51          2.90         1.29 o                         
  14   2   1          0.27          2.04         1.44 o                         
   0   3   1      12130.16      11732.26        40.39 o                         
   1   3   1         29.86         37.86         1.76 o                         
   2   3   1       1750.96       1750.55         5.58 o                         
   3   3   1       1131.74       1159.62         4.59 o                         
   4   3   1       1325.99       1524.98         4.78 o                         
   5   3   1        178.87        222.32         1.92 o                         
   6   3   1        513.21        536.08         3.05 o                         
   7   3   1        829.80        813.00         4.05 o                         
   8   3   1         83.47         90.32         1.53 o                         
   9   3   1        117.37        101.99         1.72 o                         
  10   3   1         54.12         58.89         1.55 o                         
  11   3   1         37.61         32.87         1.45 o                         
  12   3   1         18.31         18.96         1.43 o                         
  13   3   1          1.11          1.25         1.32 o                         
  14   3   1          0.78         -0.30         1.51 o                         
   1   4   1       1422.68       1430.84         6.55 o                         
   2   4   1       1732.08       1684.51         5.56 o                         
   3   4   1        198.35        196.30         2.15 o                         
   4   4   1        899.80        955.35         3.94 o                         
   5   4   1        141.51        160.65         1.84 o                         
   6   4   1         10.44         10.80         0.90 o                         
   7   4   1         76.27         97.34         1.68 o                         
   8   4   1        255.78        231.24         2.50 o                         
   9   4   1         60.86         60.26         1.49 o                         
  10   4   1         86.21         82.63         1.80 o                         
  11   4   1         26.39         29.26         1.50 o                         
  12   4   1          1.56          2.88         1.27 o                         
  13   4   1          8.87          9.85         1.44 o                         
  14   4   1         16.74         18.32         1.77 o                         
   0   5   1        471.12        495.02         4.41 o                         
   1   5   1        560.37        540.98         3.53 o                         
   2   5   1        204.41        194.17         2.05 o                         
   3   5   1        561.74        650.82         3.63 o                         
   4   5   1        112.56        108.46         1.57 o                         
   5   5   1       2165.38       2289.58         7.24 o                         
   6   5   1          0.82          5.82         0.85 o                         
   7   5   1        216.14        238.51         2.26 o                         
   8   5   1         50.20         57.63         1.43 o                         
   9   5   1          6.44          5.72         1.00 o                         
  10   5   1         52.35         51.13         1.49 o                         
  11   5   1          0.76          1.37         1.21 o                         
  12   5   1          0.00          1.25         1.14 o                         
  13   5   1         30.53         30.82         1.73 o                         
  14   5   1         12.64         16.82         1.81 o                         
   1   6   1       3625.99       3684.87         8.58 o                         
   2   6   1        635.20        602.93         3.80 o                         
   3   6   1        728.18        687.27         4.03 o                         
   4   6   1        207.45        200.57         2.04 o                         
   5   6   1        725.77        794.77         3.70 o                         
   6   6   1         21.47         23.39         1.11 o                         
   7   6   1          3.82          4.25         0.97 o                         
   8   6   1         52.14         59.66         1.50 o                         
   9   6   1        104.57         96.68         1.76 o                         
  10   6   1          2.61         -0.28         1.01 o                         
  11   6   1          4.36          7.05         1.26 o                         
  12   6   1          0.90          1.27         1.18 o                         
  13   6   1          0.33          2.29         1.47 o                         
  14   6   1          1.62          2.51         1.63 o                         
   0   7   1       1724.15       1881.84         9.93 o                         
   1   7   1       6030.74       6137.32        11.26 o                         
   2   7   1        320.71        388.16         2.85 o                         
   3   7   1       3732.04       3917.88         9.07 o                         
   4   7   1        122.29        151.63         2.13 o                         
   5   7   1         19.76         21.79         1.15 o                         
   6   7   1          1.37          0.34         0.90 o                         
   7   7   1        160.42        143.90         1.94 o                         
   8   7   1         94.64        106.09         1.99 o                         
   9   7   1         21.54         17.20         1.20 o                         
  10   7   1         17.00         17.97         1.27 o                         
  11   7   1         53.85         54.60         1.83 o                         
  12   7   1          0.01         -0.10         1.33 o                         
  13   7   1          0.00          0.70         1.49 o                         
  14   7   1          0.14          0.65         1.64 o                         
   1   8   1        885.50        971.83         4.58 o                         
   2   8   1       2314.97       2518.63         7.94 o                         
   3   8   1          6.55         10.17         1.36 o                         
   4   8   1        137.87        157.80         2.10 o                         
   5   8   1        260.20        296.72         2.76 o                         
   6   8   1          1.70          1.33         0.90 o                         
   7   8   1         12.56         11.80         1.16 o                         
   8   8   1       1128.30       1056.83         6.23 o                         
   9   8   1         85.87         79.22         1.77 o                         
  10   8   1          9.95         11.86         1.29 o                         
  11   8   1         28.10         34.45         1.55 o                         
  12   8   1          3.12          2.25         1.31 o                         
  13   8   1          1.28          1.00         1.41 o                         
   0   9   1          3.09          1.64         1.38 o                         
   1   9   1         58.06         55.62         1.41 o                         
   2   9   1       1229.76       1270.27         6.04 o                         
   3   9   1       3954.27       4113.64        11.17 o                         
   4   9   1        265.66        299.66         3.05 o                         
   5   9   1          9.33          9.05         1.13 o                         
   6   9   1        123.91        114.05         2.03 o                         
   7   9   1        416.84        413.32         3.73 o                         
   8   9   1        154.04        159.00         2.48 o                         
   9   9   1          6.58         10.41         1.26 o                         
  10   9   1          2.51          3.97         1.21 o                         
  11   9   1          0.27          2.86         1.16 o                         
  12   9   1          1.67          1.53         1.31 o                         
  13   9   1         13.16         11.43         1.62 o                         
   1  10   1        209.06        269.46         2.72 o                         
   2  10   1         23.82         23.76         1.20 o                         
   3  10   1         20.31         24.77         1.48 o                         
   4  10   1        413.38        440.59         3.68 o                         
   5  10   1        120.14        113.82         2.24 o                         
   6  10   1         15.48         17.33         1.22 o                         
   7  10   1        409.59        374.04         3.46 o                         
   8  10   1          7.02         13.24         1.36 o                         
   9  10   1         76.76         67.78         1.90 o                         
  10  10   1         46.25         42.43         1.75 o                         
  11  10   1         17.82         19.74         1.54 o                         
  12  10   1          5.42          5.55         1.44 o                         
  13  10   1          9.44         14.75         1.70 o                         
   0  11   1        496.81        563.81         6.20 o                         
   1  11   1         30.65         26.62         1.28 o                         
   2  11   1          0.01          0.91         1.01 o                         
   3  11   1        903.05        880.33         5.09 o                         
   4  11   1        155.59        163.56         2.40 o                         
   5  11   1         31.39         28.33         1.58 o                         
   6  11   1        611.40        599.11         4.94 o                         
   7  11   1          0.01          8.69         1.34 o                         
   8  11   1          0.32          1.21         1.21 o                         
   9  11   1         59.09         53.76         1.86 o                         
  10  11   1         14.85         16.61         1.59 o                         
  11  11   1          4.01          5.19         1.34 o                         
  12  11   1         21.90         24.36         1.68 o                         
  13  11   1         11.57         14.99         1.85 o                         
   1  12   1        309.85        316.32         3.18 o                         
   2  12   1         14.17         17.43         1.36 o                         
   3  12   1        155.23        152.28         2.34 o                         
   4  12   1          1.37         -0.35         1.14 o                         
   5  12   1         22.82         28.80         1.42 o                         
   6  12   1         90.22         84.04         2.01 o                         
   7  12   1         79.26         77.34         1.88 o                         
   8  12   1         10.77         12.08         1.41 o                         
   9  12   1         25.80         29.93         1.70 o                         
  10  12   1          0.03          0.63         1.35 o                         
  11  12   1          0.14          2.66         1.36 o                         
  12  12   1          2.10          1.60         1.50 o                         
  13  12   1          2.56          3.78         1.73 o                         
   0  13   1        153.30        153.88         3.52 o                         
   1  13   1          6.38          5.37         1.19 o                         
   2  13   1         31.47         28.80         1.49 o                         
   3  13   1         71.37         75.65         1.92 o                         
   4  13   1        270.02        270.41         3.46 o                         
   5  13   1          3.06          3.66         1.18 o                         
   6  13   1        123.43        108.14         2.30 o                         
   7  13   1        408.34        411.40         3.95 o                         
   8  13   1         24.38         21.05         1.60 o                         
   9  13   1          6.98          9.25         1.47 o                         
  10  13   1          0.06          2.40         1.32 o                         
  11  13   1         38.39         38.45         1.86 o                         
  12  13   1          0.17          0.37         1.43 o                         
   1  14   1         59.63         59.53         1.93 o                         
   2  14   1         23.77         21.49         1.40 o                         
   3  14   1        277.88        268.62         3.44 o                         
   4  14   1         99.00        107.67         2.14 o                         
   5  14   1        268.36        273.84         2.92 o                         
   6  14   1         65.99         74.08         2.19 o                         
   7  14   1         15.87         10.73         1.36 o                         
   8  14   1         17.86         16.32         1.57 o                         
   9  14   1          0.68          0.54         1.37 o                         
  10  14   1          0.37          0.28         1.38 o                         
  11  14   1         15.36         16.04         1.65 o                         
  12  14   1          6.18          6.28         1.61 o                         
   0  15   1       1162.39       1128.45         9.03 o                         
   1  15   1       1029.30        980.28         6.96 o                         
   2  15   1         14.13         12.08         1.25 o                         
   3  15   1        157.13        156.90         2.93 o                         
   4  15   1          3.07          2.19         1.33 o                         
   5  15   1          1.08          0.88         1.18 o                         
   6  15   1        177.54        176.38         2.70 o                         
   7  15   1         32.16         36.74         1.66 o                         
   8  15   1          0.88          1.32         1.42 o                         
   9  15   1          2.00          0.75         1.35 o                         
  10  15   1         34.02         34.48         1.75 o                         
  11  15   1         11.40          9.81         1.60 o                         
  12  15   1         26.55         30.54         2.17 o                         
   1  16   1         21.25         15.10         1.54 o                         
   2  16   1        325.00        303.91         4.01 o                         
   3  16   1         65.05         61.60         2.24 o                         
   4  16   1        278.47        276.10         3.69 o                         
   5  16   1        179.81        167.25         2.85 o                         
   6  16   1          0.24          0.01         1.26 o                         
   7  16   1          0.01          0.77         1.27 o                         
   8  16   1          1.27          1.19         1.32 o                         
   9  16   1          0.00         -0.83         1.48 o                         
  10  16   1         27.10         25.34         1.88 o                         
  11  16   1          4.94          6.61         1.55 o                         
   0  17   1          0.17         -0.92         1.57 o                         
   1  17   1          3.53          1.99         1.20 o                         
   2  17   1        229.16        218.51         3.52 o                         
   3  17   1         99.82         99.96         2.51 o                         
   4  17   1         37.26         34.41         1.87 o                         
   5  17   1         30.04         28.49         1.71 o                         
   6  17   1          0.43          1.33         1.30 o                         
   7  17   1          1.58         -0.01         1.25 o                         
   8  17   1          0.51          0.82         1.28 o                         
   9  17   1         24.35         27.83         1.89 o                         
  10  17   1          1.09          3.01         1.59 o                         
  11  17   1          9.68         12.04         1.80 o                         
   1  18   1         12.87         12.14         1.46 o                         
   2  18   1          0.22         -1.29         1.31 o                         
   3  18   1         51.96         38.58         1.86 o                         
   4  18   1          4.38          4.76         1.53 o                         
   5  18   1          2.01          2.94         1.41 o                         
   6  18   1          2.08          1.56         1.32 o                         
   7  18   1         95.66         81.14         2.04 o                         
   8  18   1          0.28         -0.57         1.19 o                         
   9  18   1         30.53         32.72         1.99 o                         
  10  18   1          1.60          3.52         1.76 o                         
  11  18   1          0.25         -0.51         2.19 o                         
   0  19   1        247.32        228.85         5.03 o                         
   1  19   1          2.32          2.26         1.38 o                         
   2  19   1         85.17         77.07         2.33 o                         
   3  19   1        179.05        174.22         3.00 o                         
   4  19   1          4.06          5.56         1.67 o                         
   5  19   1         29.77         28.67         1.87 o                         
   6  19   1          1.23          1.27         1.30 o                         
   7  19   1         17.15         20.34         1.60 o                         
   8  19   1          0.52          0.30         1.26 o                         
   9  19   1          7.87         10.31         1.64 o                         
  10  19   1         13.46         15.75         2.15 o                         
   1  20   1          3.51          3.03         1.44 o                         
   2  20   1         60.91         63.37         2.26 o                         
   3  20   1          0.26         -1.40         1.40 o                         
   4  20   1         45.89         53.01         2.35 o                         
   5  20   1         13.56         10.91         1.71 o                         
   6  20   1          6.42          5.88         1.37 o                         
   7  20   1         52.27         60.18         2.15 o                         
   8  20   1         33.44         34.30         1.80 o                         
   9  20   1         22.06         25.57         2.14 o                         
  10  20   1         20.78         23.33         2.76 o                         
   0  21   1        118.28        119.21         4.27 o                         
   1  21   1          8.25          8.88         1.71 o                         
   2  21   1          0.81          1.74         1.64 o                         
   3  21   1         10.42         11.09         1.68 o                         
   4  21   1          3.43          2.83         1.62 o                         
   5  21   1         10.79         11.21         1.58 o                         
   6  21   1          6.40          4.85         1.52 o                         
   7  21   1          0.00         -1.55         1.55 o                         
   8  21   1          0.09          2.54         1.81 o                         
   9  21   1          8.59          7.00         2.26 o                         
   1  22   1         63.68         66.63         2.63 o                         
   2  22   1         84.76         91.42         2.69 o                         
   3  22   1         58.45         57.29         2.25 o                         
   4  22   1          6.06          5.39         1.61 o                         
   5  22   1          9.60         12.19         1.56 o                         
   6  22   1          1.73          1.75         1.68 o                         
   7  22   1          2.41          3.62         1.95 o                         
   8  22   1         35.95         35.80         2.32 o                         
   0  23   1          3.06          1.29         2.37 o                         
   1  23   1        109.11        122.58         3.10 o                         
   2  23   1         27.77         26.34         1.88 o                         
   3  23   1         11.22         11.87         1.73 o                         
   4  23   1         29.18         29.03         2.05 o                         
   5  23   1         12.25         14.64         1.85 o                         
   6  23   1         16.98         19.74         2.10 o                         
   7  23   1          8.35          8.01         2.10 o                         
   8  23   1         12.70         13.51         2.54 o                         
   1  24   1          2.99          2.40         1.73 o                         
   2  24   1          6.21          5.15         1.67 o                         
   3  24   1          6.06          5.08         1.66 o                         
   4  24   1          0.00         -1.13         1.63 o                         
   5  24   1          3.05          1.71         1.71 o                         
   6  24   1          0.35         -0.29         2.10 o                         
   7  24   1          0.40          0.16         2.85 o                         
   0  25   1         13.03         14.12         2.84 o                         
   1  25   1         29.88         32.00         2.24 o                         
   2  25   1         27.07         31.23         2.18 o                         
   3  25   1         14.24         15.36         1.96 o                         
   4  25   1          0.57         -0.22         1.76 o                         
   5  25   1          1.39          0.46         1.73 o                         
   6  25   1          0.03         -1.28         2.39 o                         
   1  26   1         21.42         21.97         2.09 o                         
   2  26   1          0.94          1.10         1.81 o                         
   3  26   1          4.48          4.00         1.88 o                         
   4  26   1          2.07          1.81         1.87 o                         
   5  26   1          9.34          9.22         2.22 o                         
   0  27   1         10.89         13.96         2.91 o                         
   1  27   1          4.23          4.89         2.02 o                         
   2  27   1          0.61          0.63         1.99 o                         
   3  27   1         12.33         12.21         2.42 o                         
   0   0   2       8557.28       8016.29        38.58 o                         
   1   0   2        844.25        829.09         8.70 o                         
   2   0   2          7.48          3.97         1.95 o                         
   3   0   2       2288.24       2332.37        11.61 o                         
   4   0   2         91.43         78.86         2.05 o                         
   5   0   2        353.01        363.11         4.03 o                         
   6   0   2        838.46        836.00         6.29 o                         
   7   0   2          2.69          1.11         1.35 o                         
   8   0   2         40.27         37.45         1.74 o                         
   9   0   2         18.52         13.82         1.42 o                         
  10   0   2          0.01         -1.40         1.40 o                         
  11   0   2        108.03        101.75         2.67 o                         
  12   0   2          7.59          9.94         1.62 o                         
  13   0   2         23.17         27.46         2.47 o                         
  14   0   2          0.27          0.96         2.41 o                         
   1   1   2       2689.43       2702.30         9.85 o                         
   2   1   2        853.20        805.38         5.05 o                         
   3   1   2        373.16        343.43         3.15 o                         
   4   1   2        310.73        327.40         2.83 o                         
   5   1   2        951.56       1011.27         5.23 o                         
   6   1   2        104.12        132.96         1.94 o                         
   7   1   2          6.01          7.77         1.05 o                         
   8   1   2          0.06          1.22         0.90 o                         
   9   1   2         27.32         25.11         1.09 o                         
  10   1   2         24.78         25.00         1.27 o                         
  11   1   2         56.14         56.02         1.64 o                         
  12   1   2          0.84          0.11         1.08 o                         
  13   1   2          8.98         11.75         1.44 o                         
  14   1   2          4.94          3.35         1.74 o                         
   0   2   2       3228.85       3334.10        14.62 o                         
   1   2   2       2811.16       2720.32         8.97 o                         
   2   2   2         50.93         58.67         1.89 o                         
   3   2   2        105.80        117.78         2.13 o                         
   4   2   2         16.02         34.00         1.42 o                         
   5   2   2        698.65        747.19         4.61 o                         
   6   2   2          4.51          7.00         1.01 o                         
   7   2   2        695.25        675.78         4.27 o                         
   8   2   2          1.98          2.87         1.02 o                         
   9   2   2         30.59         32.49         1.30 o                         
  10   2   2         27.91         28.39         1.40 o                         
  11   2   2         15.31         13.43         1.38 o                         
  12   2   2          0.61          0.96         1.10 o                         
  13   2   2          6.04          6.90         1.50 o                         
  14   2   2         10.49         10.35         1.75 o                         
   1   3   2       1794.42       1803.42         7.26 o                         
   2   3   2       1100.43       1052.89         5.82 o                         
   3   3   2        728.54        694.54         4.42 o                         
   4   3   2        423.47        474.85         3.49 o                         
   5   3   2         19.93         29.43         1.22 o                         
   6   3   2        284.46        297.73         2.63 o                         
   7   3   2        107.58        110.49         1.93 o                         
   8   3   2        205.76        206.43         2.35 o                         
   9   3   2         39.47         33.44         1.31 o                         
  10   3   2          0.22          2.42         1.04 o                         
  11   3   2          0.86          4.16         1.20 o                         
  12   3   2          0.14          0.90         1.18 o                         
  13   3   2         20.82         24.16         1.73 o                         
  14   3   2          0.39          0.97         1.79 o                         
   0   4   2       1131.09       1180.78        10.31 o                         
   1   4   2         87.55         68.41         1.82 o                         
   2   4   2        466.16        461.48         3.56 o                         
   3   4   2          0.65          2.12         1.05 o                         
   4   4   2        110.21        116.91         1.90 o                         
   5   4   2        147.53        146.65         2.12 o                         
   6   4   2         16.71         17.85         1.10 o                         
   7   4   2          4.26         13.47         1.17 o                         
   8   4   2          0.30         10.79         1.05 o                         
   9   4   2         36.76         23.90         1.18 o                         
  10   4   2          5.94          6.33         1.09 o                         
  11   4   2          2.64          5.13         1.36 o                         
  12   4   2          2.15          4.48         1.27 o                         
  13   4   2          0.37          0.92         1.58 o                         
  14   4   2          1.87          2.12         1.74 o                         
   1   5   2       1979.26       2137.29         8.29 o                         
   2   5   2        350.32        334.86         3.22 o                         
   3   5   2          1.48          1.99         1.06 o                         
   4   5   2         36.00         39.81         1.41 o                         
   5   5   2         67.49         60.32         1.51 o                         
   6   5   2          0.06          0.96         0.92 o                         
   7   5   2          9.91         13.86         1.16 o                         
   8   5   2        315.14        289.66         2.82 o                         
   9   5   2        200.94        180.52         2.32 o                         
  10   5   2         24.87         23.67         1.36 o                         
  11   5   2          9.08         19.67         1.57 o                         
  12   5   2          6.20          5.42         1.33 o                         
  13   5   2          0.01          0.02         1.54 o                         
  14   5   2          0.40          0.92         1.83 o                         
   0   6   2       1236.91       1270.73         9.50 o                         
   1   6   2        209.02        214.81         2.39 o                         
   2   6   2        284.32        308.53         3.10 o                         
   3   6   2         23.57         38.85         1.47 o                         
   4   6   2          5.63          4.91         1.13 o                         
   5   6   2          0.15         -0.15         1.01 o                         
   6   6   2         69.41         71.47         1.65 o                         
   7   6   2        318.99        307.43         3.04 o                         
   8   6   2         23.76         20.98         1.27 o                         
   9   6   2          7.53         10.42         1.17 o                         
  10   6   2         59.15         60.67         1.67 o                         
  11   6   2         84.64         82.50         2.20 o                         
  12   6   2          3.34          3.30         1.23 o                         
  13   6   2          7.01          6.15         1.58 o                         
   1   7   2          6.56          3.67         1.05 o                         
   2   7   2          2.26          2.28         1.04 o                         
   3   7   2        964.88       1005.71         5.84 o                         
   4   7   2         57.41         59.97         1.78 o                         
   5   7   2        226.14        233.12         2.75 o                         
   6   7   2         12.43         13.48         1.10 o                         
   7   7   2        298.31        279.34         3.02 o                         
   8   7   2         13.23         16.11         1.32 o                         
   9   7   2        174.73        166.07         2.54 o                         
  10   7   2          3.03          1.06         1.14 o                         
  11   7   2         16.19         21.75         1.48 o                         
  12   7   2          0.00          1.54         1.23 o                         
  13   7   2         10.77         12.38         1.65 o                         
   0   8   2        859.82        943.22         6.92 o                         
   1   8   2        371.79        344.08         2.99 o                         
   2   8   2        859.15        924.43         5.84 o                         
   3   8   2       1036.08       1060.94         5.95 o                         
   4   8   2        183.46        201.93         2.92 o                         
   5   8   2        595.04        610.24         4.67 o                         
   6   8   2        277.04        247.67         2.73 o                         
   7   8   2        282.39        269.16         2.95 o                         
   8   8   2         21.20         21.55         1.28 o                         
   9   8   2         19.32         19.14         1.43 o                         
  10   8   2          5.20          4.06         1.22 o                         
  11   8   2         95.04         89.07         2.14 o                         
  12   8   2         10.14         11.39         1.54 o                         
  13   8   2          5.46          6.86         1.62 o                         
   1   9   2         89.23         81.23         1.75 o                         
   2   9   2         71.16         67.65         1.84 o                         
   3   9   2          0.34          0.72         1.12 o                         
   4   9   2         75.34         66.25         1.84 o                         
   5   9   2        397.98        433.90         4.13 o                         
   6   9   2          9.11          8.83         1.12 o                         
   7   9   2          0.02         -0.03         1.01 o                         
   8   9   2        120.07        108.89         2.09 o                         
   9   9   2         15.35          9.37         1.27 o                         
  10   9   2         13.90         15.05         1.32 o                         
  11   9   2          0.24          3.69         1.09 o                         
  12   9   2          0.35          2.71         1.45 o                         
  13   9   2          1.33          1.27         1.70 o                         
   0  10   2        470.35        498.55         4.97 o                         
   1  10   2        741.69        718.91         4.42 o                         
   2  10   2          5.65          3.62         1.09 o                         
   3  10   2        117.30        109.62         2.34 o                         
   4  10   2         53.83         49.23         1.67 o                         
   5  10   2          0.42          5.08         1.21 o                         
   6  10   2          1.63          2.92         0.99 o                         
   7  10   2        246.69        244.98         2.73 o                         
   8  10   2          0.87          1.93         1.17 o                         
   9  10   2          3.85          3.08         1.20 o                         
  10  10   2          4.10          5.33         1.09 o                         
  11  10   2          8.44          9.01         1.18 o                         
  12  10   2          3.38          2.93         1.57 o                         
  13  10   2          0.67          0.03         1.73 o                         
   1  11   2        108.45        119.93         2.07 o                         
   2  11   2        379.58        399.65         3.70 o                         
   3  11   2        104.21        112.69         2.12 o                         
   4  11   2          3.97          3.00         1.21 o                         
   5  11   2          0.27          0.11         1.12 o                         
   6  11   2          6.05          6.97         1.30 o                         
   7  11   2          3.88         16.55         1.19 o                         
   8  11   2        103.46        102.14         2.06 o                         
   9  11   2          1.05          1.34         1.25 o                         
  10  11   2          4.91          5.73         1.25 o                         
  11  11   2         10.35         18.40         1.53 o                         
  12  11   2          3.63          5.24         1.47 o                         
  13  11   2          1.04          1.68         1.83 o                         
   0  12   2         60.61         55.29         2.55 o                         
   1  12   2        246.53        252.10         3.04 o                         
   2  12   2          0.93          0.91         1.03 o                         
   3  12   2        363.28        377.73         3.89 o                         
   4  12   2         26.34         23.30         1.52 o                         
   5  12   2        161.73        139.08         2.64 o                         
   6  12   2         75.16         63.97         1.91 o                         
   7  12   2        351.01        331.40         3.32 o                         
   8  12   2          0.15          1.33         1.18 o                         
   9  12   2          0.49          0.65         1.27 o                         
  10  12   2          3.19          3.11         1.25 o                         
  11  12   2          0.31          0.89         1.40 o                         
  12  12   2         22.71         22.15         1.67 o                         
   1  13   2        191.32        156.44         2.31 o                         
   2  13   2         30.24         22.76         1.38 o                         
   3  13   2         14.07         13.08         1.25 o                         
   4  13   2         25.38         23.73         1.42 o                         
   5  13   2         44.42         37.74         1.61 o                         
   6  13   2        114.20        121.61         2.42 o                         
   7  13   2         36.43         27.86         1.52 o                         
   8  13   2         17.80         20.25         1.38 o                         
   9  13   2         12.28         12.46         1.42 o                         
  10  13   2         11.59         13.55         1.34 o                         
  11  13   2          1.01          4.57         1.49 o                         
  12  13   2          0.10         -0.38         1.62 o                         
   0  14   2        426.31        412.23         6.05 o                         
   1  14   2         65.95         65.23         1.73 o                         
   2  14   2        157.20        171.33         2.59 o                         
   3  14   2         83.82         88.65         2.20 o                         
   4  14   2         24.30         23.96         1.41 o                         
   5  14   2         11.57         15.12         1.41 o                         
   6  14   2          2.96          2.94         1.29 o                         
   7  14   2         99.67         99.33         2.39 o                         
   8  14   2         15.00         13.44         1.31 o                         
   9  14   2          9.40          7.73         1.23 o                         
  10  14   2          2.81          2.32         1.41 o                         
  11  14   2         73.88         75.57         2.22 o                         
  12  14   2          0.01          0.55         1.79 o                         
   1  15   2         90.47         83.61         2.15 o                         
   2  15   2         24.62         25.24         1.42 o                         
   3  15   2         94.31         91.07         2.25 o                         
   4  15   2         14.97         13.98         1.32 o                         
   5  15   2         83.16         61.30         2.07 o                         
   6  15   2         18.72         16.45         1.52 o                         
   7  15   2         53.62         50.79         2.05 o                         
   8  15   2          0.05          0.67         1.27 o                         
   9  15   2         43.32         41.82         1.61 o                         
  10  15   2         30.60         28.55         1.80 o                         
  11  15   2          9.89         11.41         1.81 o                         
   0  16   2        193.93        168.57         4.18 o                         
   1  16   2         16.95         14.96         1.44 o                         
   2  16   2         25.31         28.87         1.67 o                         
   3  16   2         79.75         70.31         2.19 o                         
   4  16   2         11.70         15.15         1.42 o                         
   5  16   2          1.42          0.91         1.44 o                         
   6  16   2         38.38         51.18         1.96 o                         
   7  16   2         12.57         14.77         1.78 o                         
   8  16   2          4.51          4.29         1.22 o                         
   9  16   2          0.65          0.88         1.09 o                         
  10  16   2          0.07          0.10         1.44 o                         
  11  16   2          3.43          3.19         1.77 o                         
   1  17   2        213.29        207.75         3.16 o                         
   2  17   2         94.00         81.98         2.23 o                         
   3  17   2         51.47         53.80         2.18 o                         
   4  17   2         96.34        112.06         2.63 o                         
   5  17   2        154.22        144.45         2.78 o                         
   6  17   2         12.09         13.29         1.68 o                         
   7  17   2         45.26         41.99         1.90 o                         
   8  17   2          0.78          0.20         1.38 o                         
   9  17   2         11.14         11.95         1.59 o                         
  10  17   2          0.56          0.48         1.64 o                         
  11  17   2          2.60          2.36         1.98 o                         
   0  18   2         13.28          9.40         2.10 o                         
   1  18   2        155.86        137.58         2.82 o                         
   2  18   2         68.63         70.18         2.29 o                         
   3  18   2         71.36         64.45         2.20 o                         
   4  18   2          9.85         12.67         1.85 o                         
   5  18   2          0.02         -0.20         1.49 o                         
   6  18   2          4.38          5.50         1.50 o                         
   7  18   2          4.21          5.60         1.39 o                         
   8  18   2          4.92          4.63         1.49 o                         
   9  18   2          5.72          7.25         1.75 o                         
  10  18   2          3.12          4.22         1.78 o                         
   1  19   2          5.79          5.13         1.58 o                         
   2  19   2          6.11          4.55         1.62 o                         
   3  19   2         14.46         13.44         1.67 o                         
   4  19   2          2.54          4.47         1.84 o                         
   5  19   2         12.16         10.97         1.77 o                         
   6  19   2          6.34          6.07         1.54 o                         
   7  19   2          0.62          2.60         1.32 o                         
   8  19   2         25.65         32.75         1.91 o                         
   9  19   2         15.76         18.15         1.95 o                         
  10  19   2          1.20         -0.26         2.03 o                         
   0  20   2         49.90         49.26         3.24 o                         
   1  20   2          3.52          1.26         1.52 o                         
   2  20   2         23.41         26.14         2.07 o                         
   3  20   2         50.43         43.70         2.20 o                         
   4  20   2          1.64          2.86         1.92 o                         
   5  20   2         17.20         13.39         1.84 o                         
   6  20   2         23.49         24.38         1.68 o                         
   7  20   2         19.88         21.72         1.92 o                         
   8  20   2          1.20          2.89         1.70 o                         
   9  20   2         10.42         11.39         2.14 o                         
   1  21   2         28.15         28.43         2.03 o                         
   2  21   2          1.38          2.26         1.72 o                         
   3  21   2         40.56         35.36         2.15 o                         
   4  21   2         29.24         31.79         2.25 o                         
   5  21   2          0.05          0.11         1.53 o                         
   6  21   2          0.04         -0.72         1.49 o                         
   7  21   2          0.22          1.84         1.96 o                         
   8  21   2         19.45         20.17         2.05 o                         
   9  21   2          4.66          5.23         2.28 o                         
   0  22   2          0.62          0.05         2.18 o                         
   1  22   2         85.40         94.17         2.99 o                         
   2  22   2          2.91          2.18         1.66 o                         
   3  22   2          0.24          0.21         1.56 o                         
   4  22   2          4.40          4.97         1.89 o                         
   5  22   2          5.08          3.76         1.74 o                         
   6  22   2          5.75          6.48         1.63 o                         
   7  22   2          2.09          1.94         1.74 o                         
   8  22   2          0.18          1.09         2.23 o                         
   1  23   2         17.64         16.70         1.98 o                         
   2  23   2          2.98          4.38         1.73 o                         
   3  23   2          3.48          2.74         1.67 o                         
   4  23   2          6.69          8.88         1.93 o                         
   5  23   2         28.53         32.34         2.30 o                         
   6  23   2          8.59         10.53         1.78 o                         
   7  23   2         22.12         27.02         2.54 o                         
   0  24   2          3.93          4.74         2.54 o                         
   1  24   2         25.38         24.57         2.10 o                         
   2  24   2         28.10         34.02         2.22 o                         
   3  24   2          0.86          2.64         1.90 o                         
   4  24   2          0.13          0.32         1.86 o                         
   5  24   2          0.05         -0.44         1.86 o                         
   6  24   2          1.05          1.05         2.12 o                         
   1  25   2          1.09          1.25         1.89 o                         
   2  25   2          1.94          1.53         1.76 o                         
   3  25   2          0.05         -0.36         1.83 o                         
   4  25   2          0.82          0.81         2.03 o                         
   5  25   2          2.04          0.31         2.19 o                         
   0  26   2         20.30         18.98         3.12 o                         
   1  26   2         27.15         27.29         2.28 o                         
   2  26   2          4.10          4.30         2.04 o                         
   3  26   2         19.95         20.70         2.29 o                         
   4  26   2         11.68         12.88         2.46 o                         
   1  27   2          1.45          1.73         2.03 o                         
   2  27   2          3.86          2.66         2.24 o                         
   1   0   3        557.56        557.15         5.36 o                         
   2   0   3       1284.50       1389.58        11.07 o                         
   3   0   3       1638.14       1518.64        11.83 o                         
   4   0   3        106.96        115.90         3.19 o                         
   5   0   3        262.44        246.79         3.70 o                         
   6   0   3        307.35        304.13         4.60 o                         
   7   0   3          1.69          1.87         1.46 o                         
   8   0   3        135.46        157.59         3.53 o                         
   9   0   3          2.12          5.01         1.74 o                         
  10   0   3         13.48         12.60         2.25 o                         
  11   0   3         99.24        102.00         3.28 o                         
  12   0   3          0.60          1.94         1.81 o                         
  13   0   3          1.74          2.92         2.25 o                         
   0   1   3       4500.93       4574.25        15.08 o                         
   1   1   3       1349.94       1470.91         7.15 o                         
   2   1   3         43.96         58.05         1.99 o                         
   3   1   3        235.62        265.37         3.38 o                         
   4   1   3        164.13        173.62         2.69 o                         
   5   1   3        201.11        181.83         2.71 o                         
   6   1   3          3.90          6.44         1.23 o                         
   7   1   3        127.28        115.55         2.23 o                         
   8   1   3          0.52          1.92         1.10 o                         
   9   1   3         37.05         39.42         1.50 o                         
  10   1   3        148.99        144.81         2.71 o                         
  11   1   3         70.24         61.39         1.90 o                         
  12   1   3         15.96         11.41         1.49 o                         
  13   1   3          0.37         -0.29         1.69 o                         
   1   2   3         45.85         68.65         2.24 o                         
   2   2   3         64.94         76.95         1.78 o                         
   3   2   3         87.13         99.97         2.36 o                         
   4   2   3        419.51        470.56         4.34 o                         
   5   2   3        303.76        292.97         3.52 o                         
   6   2   3         51.71         47.68         1.62 o                         
   7   2   3         57.03         49.79         1.61 o                         
   8   2   3         50.98         45.61         1.63 o                         
   9   2   3          6.35          6.95         1.21 o                         
  10   2   3          0.07          2.53         1.52 o                         
  11   2   3          1.62          6.67         1.37 o                         
  12   2   3          1.19          3.25         1.47 o                         
  13   2   3          1.89          1.16         1.71 o                         
   0   3   3       6183.78       6062.34        19.47 o                         
   1   3   3         15.50         16.05         1.23 o                         
   2   3   3         53.13         66.91         1.89 o                         
   3   3   3        695.78        687.16         5.40 o                         
   4   3   3        134.77        125.19         2.59 o                         
   5   3   3          2.79          4.15         1.32 o                         
   6   3   3        148.68        119.65         2.25 o                         
   7   3   3         12.19         13.20         1.26 o                         
   8   3   3         53.03         56.96         1.68 o                         
   9   3   3         51.58         50.32         1.65 o                         
  10   3   3          2.19          1.00         1.39 o                         
  11   3   3         21.60         19.89         1.58 o                         
  12   3   3          1.67          2.21         1.32 o                         
  13   3   3         32.34         31.63         2.22 o                         
   1   4   3         69.72         70.14         1.89 o                         
   2   4   3        672.84        745.61         5.11 o                         
   3   4   3        434.75        421.09         4.16 o                         
   4   4   3         77.11         82.77         2.05 o                         
   5   4   3          4.08          5.15         1.31 o                         
   6   4   3         20.78         21.65         1.35 o                         
   7   4   3         11.12          8.64         1.24 o                         
   8   4   3        192.08        186.30         2.72 o                         
   9   4   3         29.16         29.96         1.75 o                         
  10   4   3         12.44         14.41         1.54 o                         
  11   4   3          6.62          6.71         1.29 o                         
  12   4   3          0.82          1.26         1.35 o                         
  13   4   3          6.68          8.72         1.74 o                         
   0   5   3         13.00          8.10         1.88 o                         
   1   5   3         33.73         26.19         1.54 o                         
   2   5   3         38.86         28.33         1.60 o                         
   3   5   3       1132.68       1143.86         7.33 o                         
   4   5   3        200.21        195.55         3.00 o                         
   5   5   3         17.27         14.32         1.46 o                         
   6   5   3          0.87          1.45         1.13 o                         
   7   5   3         63.60         67.43         1.70 o                         
   8   5   3         52.64         51.80         1.90 o                         
   9   5   3         22.30         27.69         1.84 o                         
  10   5   3        101.44         99.25         2.22 o                         
  11   5   3          1.41          2.75         1.23 o                         
  12   5   3          0.26          1.49         1.53 o                         
  13   5   3          3.34          4.58         1.68 o                         
   1   6   3          0.29          0.75         1.11 o                         
   2   6   3         76.79         74.85         2.00 o                         
   3   6   3         35.39         35.30         1.86 o                         
   4   6   3        196.72        181.42         2.86 o                         
   5   6   3        132.64        135.44         2.47 o                         
   6   6   3          0.97          1.00         1.10 o                         
   7   6   3        187.87        160.74         2.73 o                         
   8   6   3          3.34          2.42         1.29 o                         
   9   6   3          0.58          2.17         1.30 o                         
  10   6   3          2.86          3.24         1.42 o                         
  11   6   3         15.93         15.96         1.40 o                         
  12   6   3          0.31          0.40         1.54 o                         
  13   6   3          2.71          4.09         2.19 o                         
   0   7   3        441.91        443.01         5.02 o                         
   1   7   3        167.84        159.78         2.68 o                         
   2   7   3        186.35        202.98         3.13 o                         
   3   7   3        307.50        327.84         3.69 o                         
   4   7   3         28.49         36.20         1.75 o                         
   5   7   3          7.78         11.39         1.47 o                         
   6   7   3        161.83        137.66         2.48 o                         
   7   7   3         26.66         30.35         1.57 o                         
   8   7   3         42.17         44.47         1.90 o                         
   9   7   3          6.48          4.03         1.27 o                         
  10   7   3         37.97         44.43         1.76 o                         
  11   7   3         10.89          7.26         1.58 o                         
  12   7   3          0.64          0.90         1.72 o                         
  13   7   3          0.00          0.23         2.04 o                         
   1   8   3        829.53        818.05         6.05 o                         
   2   8   3        142.88        149.50         2.72 o                         
   3   8   3        831.78        767.94         6.08 o                         
   4   8   3          2.20          1.53         1.31 o                         
   5   8   3        124.75        116.08         2.51 o                         
   6   8   3         41.65         41.15         1.73 o                         
   7   8   3         64.70         61.87         1.83 o                         
   8   8   3        891.87        856.93         5.51 o                         
   9   8   3          0.69          2.72         1.28 o                         
  10   8   3          7.39          3.89         1.46 o                         
  11   8   3          0.44         -0.35         1.26 o                         
  12   8   3          1.28          1.77         1.83 o                         
  13   8   3          5.53          3.56         2.37 o                         
   0   9   3         72.58         75.98         2.41 o                         
   1   9   3          0.26          1.72         1.21 o                         
   2   9   3         29.14         28.31         1.57 o                         
   3   9   3          0.92          2.10         1.28 o                         
   4   9   3         35.76         27.57         1.74 o                         
   5   9   3        274.96        266.60         3.63 o                         
   6   9   3        349.34        348.54         3.73 o                         
   7   9   3        161.49        145.64         2.41 o                         
   8   9   3         44.64         52.30         1.72 o                         
   9   9   3         38.91         35.82         1.70 o                         
  10   9   3          0.19          0.98         1.34 o                         
  11   9   3          0.07          0.59         1.38 o                         
  12   9   3          1.09          1.00         1.99 o                         
   1  10   3        297.45        316.99         3.37 o                         
   2  10   3         11.43         10.50         1.35 o                         
   3  10   3         10.75          8.92         1.40 o                         
   4  10   3        235.41        229.62         3.19 o                         
   5  10   3         57.17         55.71         1.97 o                         
   6  10   3         34.22         34.75         1.70 o                         
   7  10   3         71.30         69.35         1.90 o                         
   8  10   3         31.97         33.24         1.54 o                         
   9  10   3          6.41          7.92         1.40 o                         
  10  10   3         28.05         26.16         1.73 o                         
  11  10   3          0.42          1.36         1.43 o                         
  12  10   3          1.30          0.63         1.94 o                         
   0  11   3         44.87         53.18         2.19 o                         
   1  11   3          1.53          2.00         1.19 o                         
   2  11   3          0.52          2.49         1.28 o                         
   3  11   3        303.59        279.46         3.73 o                         
   4  11   3         49.05         55.86         1.85 o                         
   5  11   3          3.60          4.29         1.42 o                         
   6  11   3        248.10        233.75         3.40 o                         
   7  11   3         17.99         15.44         1.60 o                         
   8  11   3          0.01         -0.37         1.17 o                         
   9  11   3          4.78          4.48         1.29 o                         
  10  11   3         14.92         14.46         1.41 o                         
  11  11   3          0.12         -1.49         1.49 o                         
  12  11   3          1.40          1.02         2.13 o                         
   1  12   3        169.36        163.28         2.72 o                         
   2  12   3          8.93          6.58         1.25 o                         
   3  12   3         16.44         13.24         1.46 o                         
   4  12   3          0.64          2.29         1.24 o                         
   5  12   3         13.55         10.18         1.62 o                         
   6  12   3         75.12         71.52         2.15 o                         
   7  12   3         17.04         20.80         1.67 o                         
   8  12   3         20.07         26.00         1.85 o                         
   9  12   3          3.56          5.96         1.48 o                         
  10  12   3          2.81          5.33         1.39 o                         
  11  12   3          0.00         -0.45         1.66 o                         
  12  12   3          1.62          4.12         2.38 o                         
   0  13   3        318.53        290.19         4.11 o                         
   1  13   3         39.46         41.10         1.63 o                         
   2  13   3          5.41         10.32         1.30 o                         
   3  13   3         69.54         56.54         1.89 o                         
   4  13   3        116.49         94.12         2.50 o                         
   5  13   3          9.93          8.48         1.53 o                         
   6  13   3         99.69         92.55         2.48 o                         
   7  13   3         18.22         15.65         1.65 o                         
   8  13   3         58.08         55.71         2.23 o                         
   9  13   3          4.94          6.80         1.54 o                         
  10  13   3          6.68          8.84         1.55 o                         
  11  13   3          0.90          2.57         1.95 o                         
   1  14   3         13.15         14.94         1.43 o                         
   2  14   3         31.63         38.18         1.70 o                         
   3  14   3        226.26        230.37         3.26 o                         
   4  14   3        132.35        125.92         2.73 o                         
   5  14   3         36.60         32.95         2.00 o                         
   6  14   3         20.15         22.42         1.91 o                         
   7  14   3          2.52          2.60         1.54 o                         
   8  14   3          6.07         10.05         1.56 o                         
   9  14   3          1.50         -0.24         1.48 o                         
  10  14   3          1.59          0.94         1.56 o                         
  11  14   3          5.64          7.02         2.12 o                         
   0  15   3        609.10        518.52         7.75 o                         
   1  15   3         53.82         38.76         1.74 o                         
   2  15   3        162.66        157.58         2.95 o                         
   3  15   3        113.26        106.33         2.24 o                         
   4  15   3          5.43          5.11         1.30 o                         
   5  15   3        102.20        111.91         2.93 o                         
   6  15   3         21.17         17.09         1.97 o                         
   7  15   3          1.14          0.52         1.64 o                         
   8  15   3          0.23          0.09         1.21 o                         
   9  15   3          0.69          0.35         1.52 o                         
  10  15   3         42.60         46.90         2.29 o                         
  11  15   3         21.67         18.83         2.60 o                         
   1  16   3         36.02         32.66         1.81 o                         
   2  16   3        248.89        220.68         3.43 o                         
   3  16   3         14.52         11.46         1.51 o                         
   4  16   3         61.94         63.48         2.04 o                         
   5  16   3          0.15         -0.32         1.41 o                         
   6  16   3         54.50         55.91         2.25 o                         
   7  16   3         22.63         23.40         1.77 o                         
   8  16   3          3.45          3.45         1.34 o                         
   9  16   3         24.51         30.29         1.88 o                         
  10  16   3          0.04          1.22         1.78 o                         
   0  17   3          2.26          2.31         1.88 o                         
   1  17   3         14.23         13.98         1.60 o                         
   2  17   3        110.30        118.80         2.67 o                         
   3  17   3          0.80          2.30         1.39 o                         
   4  17   3          2.57          0.11         1.42 o                         
   5  17   3          0.75          0.86         1.42 o                         
   6  17   3         11.10         12.80         1.49 o                         
   7  17   3         34.86         37.50         2.01 o                         
   8  17   3          0.95          1.08         1.58 o                         
   9  17   3         29.23         32.79         1.93 o                         
  10  17   3          4.40          4.33         1.82 o                         
   1  18   3          9.10          9.54         1.59 o                         
   2  18   3          0.81         -0.16         1.60 o                         
   3  18   3          8.77          8.16         1.55 o                         
   4  18   3         12.31         13.53         1.73 o                         
   5  18   3          0.08          0.66         1.45 o                         
   6  18   3          0.69          1.10         1.29 o                         
   7  18   3          1.24          1.94         1.56 o                         
   8  18   3         15.53         16.94         1.84 o                         
   9  18   3          4.59          5.74         1.63 o                         
  10  18   3          0.16          0.72         2.11 o                         
   0  19   3        288.85        268.49         5.48 o                         
   1  19   3         14.58         17.52         1.81 o                         
   2  19   3         40.51         34.18         2.04 o                         
   3  19   3          4.63          3.85         1.69 o                         
   4  19   3          3.24          4.47         1.58 o                         
   5  19   3          6.43          6.05         1.47 o                         
   6  19   3         11.42          9.47         1.51 o                         
   7  19   3          4.01          2.15         1.61 o                         
   8  19   3          1.10          0.82         1.62 o                         
   9  19   3          1.39          1.50         1.89 o                         
   1  20   3         37.27         44.18         2.29 o                         
   2  20   3         71.10         66.31         2.39 o                         
   3  20   3         35.63         38.35         2.31 o                         
   4  20   3          8.80          7.03         1.65 o                         
   5  20   3          2.98          6.71         1.59 o                         
   6  20   3          2.95          3.42         1.49 o                         
   7  20   3          0.22         -0.17         1.69 o                         
   8  20   3         35.46         34.19         2.21 o                         
   0  21   3         37.92         34.99         3.02 o                         
   1  21   3         38.74         43.26         2.21 o                         
   2  21   3          1.41          0.08         1.68 o                         
   3  21   3         26.34         25.09         2.18 o                         
   4  21   3         16.84         13.85         1.92 o                         
   5  21   3          1.84          2.19         1.65 o                         
   6  21   3          0.03         -1.31         1.67 o                         
   7  21   3          2.07          0.96         1.92 o                         
   8  21   3          4.54          4.96         2.19 o                         
   1  22   3          0.78          0.29         1.57 o                         
   2  22   3         35.07         32.75         2.22 o                         
   3  22   3          5.86          5.03         1.96 o                         
   4  22   3          0.86         -0.04         1.83 o                         
   5  22   3          2.09          1.03         1.75 o                         
   6  22   3          8.96         10.90         2.07 o                         
   7  22   3          1.03         -0.07         2.30 o                         
   0  23   3          1.02          1.32         2.29 o                         
   1  23   3         14.18         16.91         2.05 o                         
   2  23   3          0.29          1.23         1.75 o                         
   3  23   3         17.41         23.22         2.30 o                         
   4  23   3         19.06         19.38         2.18 o                         
   5  23   3          0.00         -1.37         1.77 o                         
   6  23   3         11.61         18.45         3.05 o                         
   1  24   3          5.16          4.14         1.83 o                         
   2  24   3          0.00          1.04         1.82 o                         
   3  24   3         10.76          9.32         2.14 o                         
   4  24   3          0.57          1.60         1.95 o                         
   5  24   3          0.64          2.36         2.52 o                         
   0  25   3         42.18         45.57         3.90 o                         
   1  25   3          0.80          0.75         1.89 o                         
   2  25   3         14.61         13.06         2.23 o                         
   3  25   3          1.85          3.24         2.17 o                         
   4  25   3          6.63         10.04         2.44 o                         
   1  26   3          7.54         10.36         2.31 o                         
   2  26   3          0.08         -1.33         2.41 o                         
   0   0   4       6080.39       6121.43        29.86 o                         
   1   0   4        146.89        151.16         3.76 o                         
   2   0   4       1523.48       1488.88        11.17 o                         
   3   0   4        314.50        324.94         5.78 o                         
   4   0   4         27.99         24.38         2.14 o                         
   5   0   4        195.40        187.56         4.45 o                         
   6   0   4        561.30        540.79         7.81 o                         
   7   0   4          2.17          1.73         1.95 o                         
   8   0   4          1.43         -0.10         1.80 o                         
   9   0   4        238.33        221.02         4.66 o                         
  10   0   4        190.43        189.49         4.25 o                         
  11   0   4         27.14         21.86         2.80 o                         
  12   0   4         18.94         18.03         2.70 o                         
  13   0   4          0.74         -1.52         2.39 o                         
   1   1   4         66.46         57.73         1.89 o                         
   2   1   4         76.77         81.35         2.08 o                         
   3   1   4         15.09         14.57         1.45 o                         
   4   1   4         72.75         78.16         2.38 o                         
   5   1   4         12.18         19.72         1.68 o                         
   6   1   4        132.09        146.95         2.97 o                         
   7   1   4         94.00         87.70         2.32 o                         
   8   1   4         28.71         22.73         1.62 o                         
   9   1   4          6.15          9.86         1.53 o                         
  10   1   4         97.17         95.76         2.36 o                         
  11   1   4         23.94         27.21         1.90 o                         
  12   1   4          0.42          2.42         1.61 o                         
  13   1   4         10.82         10.80         1.95 o                         
   0   2   4        566.73        589.15         7.17 o                         
   1   2   4         11.96         17.42         1.42 o                         
   2   2   4          4.46          6.06         1.34 o                         
   3   2   4         48.38         47.20         1.86 o                         
   4   2   4        269.93        240.60         3.34 o                         
   5   2   4         56.68         49.53         1.98 o                         
   6   2   4        223.55        206.97         3.28 o                         
   7   2   4          8.41          7.61         1.49 o                         
   8   2   4         31.55         29.61         1.82 o                         
   9   2   4         19.45         19.72         1.59 o                         
  10   2   4          0.00          1.37         1.33 o                         
  11   2   4         12.38         15.01         1.63 o                         
  12   2   4          8.84         12.99         1.80 o                         
  13   2   4         15.50         13.39         2.27 o                         
   1   3   4          8.36         14.80         1.47 o                         
   2   3   4         25.75         30.70         1.53 o                         
   3   3   4         68.51         57.47         1.98 o                         
   4   3   4        217.48        240.55         3.54 o                         
   5   3   4        185.76        177.19         2.84 o                         
   6   3   4          1.00          2.26         1.23 o                         
   7   3   4          3.97          4.41         1.31 o                         
   8   3   4         66.37         67.36         2.13 o                         
   9   3   4         32.81         31.60         1.84 o                         
  10   3   4          2.49          1.32         1.33 o                         
  11   3   4         31.62         31.76         1.92 o                         
  12   3   4          0.65          2.86         1.90 o                         
   0   4   4        118.79        122.97         3.49 o                         
   1   4   4         89.73         74.44         2.04 o                         
   2   4   4        105.39         99.71         2.48 o                         
   3   4   4         11.64         11.60         1.61 o                         
   4   4   4          0.47          4.59         1.53 o                         
   5   4   4        192.96        172.99         3.01 o                         
   6   4   4         65.14         57.72         2.15 o                         
   7   4   4          0.19         -0.01         1.28 o                         
   8   4   4         13.35         13.83         1.48 o                         
   9   4   4         19.03         22.37         1.77 o                         
  10   4   4         14.69         17.49         1.61 o                         
  11   4   4         16.44         16.89         1.87 o                         
  12   4   4         17.83         14.77         2.03 o                         
   1   5   4        132.72        129.43         2.62 o                         
   2   5   4        760.68        711.89         5.82 o                         
   3   5   4         69.01         78.95         2.48 o                         
   4   5   4        208.83        219.77         3.48 o                         
   5   5   4        105.91         88.79         2.51 o                         
   6   5   4        126.67        119.75         2.59 o                         
   7   5   4          0.04          1.26         1.46 o                         
   8   5   4         75.13         67.36         2.03 o                         
   9   5   4         18.76         17.47         1.76 o                         
  10   5   4         63.16         62.29         2.15 o                         
  11   5   4          2.18          3.60         1.70 o                         
  12   5   4          5.78          4.98         1.88 o                         
   0   6   4        923.28        926.57         9.92 o                         
   1   6   4         40.36         35.28         1.81 o                         
   2   6   4         26.48         21.49         1.77 o                         
   3   6   4         40.39         46.05         2.06 o                         
   4   6   4        362.06        316.17         4.25 o                         
   5   6   4        225.69        208.24         3.68 o                         
   6   6   4        258.41        250.26         3.83 o                         
   7   6   4         19.14         22.37         1.80 o                         
   8   6   4          0.00          4.51         1.44 o                         
   9   6   4          9.71          9.97         1.47 o                         
  10   6   4          0.08          0.73         1.72 o                         
  11   6   4          3.76          3.94         1.62 o                         
  12   6   4          0.23         -1.74         1.75 o                         
   1   7   4         50.10         41.79         2.00 o                         
   2   7   4        593.37        591.74         5.51 o                         
   3   7   4        449.46        390.90         4.71 o                         
   4   7   4        390.13        361.35         4.96 o                         
   5   7   4         30.01         28.04         1.96 o                         
   6   7   4        136.92        139.92         2.87 o                         
   7   7   4         36.80         35.64         1.98 o                         
   8   7   4         95.31        100.52         2.70 o                         
   9   7   4          2.09          0.80         1.46 o                         
  10   7   4          5.63          7.28         1.83 o                         
  11   7   4          0.39          1.06         1.65 o                         
  12   7   4          0.55          3.69         2.01 o                         
   0   8   4         19.69         19.80         2.13 o                         
   1   8   4        211.39        208.79         3.22 o                         
   2   8   4         19.85         17.53         1.63 o                         
   3   8   4        578.06        546.10         6.44 o                         
   4   8   4        772.40        747.81         7.15 o                         
   5   8   4          1.06          1.38         1.45 o                         
   6   8   4        105.89        115.63         2.76 o                         
   7   8   4          4.93          8.44         1.54 o                         
   8   8   4         26.55         24.00         1.86 o                         
   9   8   4          7.68          5.49         1.68 o                         
  10   8   4          0.18          0.41         1.37 o                         
  11   8   4          0.70          0.43         1.65 o                         
  12   8   4         17.66         19.66         2.27 o                         
   1   9   4        203.10        198.40         2.98 o                         
   2   9   4        165.80        165.39         3.25 o                         
   3   9   4        295.12        304.86         4.62 o                         
   4   9   4          0.26          2.22         1.53 o                         
   5   9   4          2.13          4.70         1.47 o                         
   6   9   4        138.58        144.46         2.89 o                         
   7   9   4          0.24         -1.02         1.41 o                         
   8   9   4         14.45         18.23         1.75 o                         
   9   9   4          0.69          1.22         1.83 o                         
  10   9   4          0.27         -1.02         1.41 o                         
  11   9   4          0.01         -0.07         1.82 o                         
  12   9   4          0.16          1.37         2.28 o                         
   0  10   4          3.11          4.93         1.91 o                         
   1  10   4         58.86         66.72         2.00 o                         
   2  10   4          3.79          5.09         1.47 o                         
   3  10   4         28.67         22.11         1.79 o                         
   4  10   4        158.42        155.18         3.25 o                         
   5  10   4          9.96          6.48         1.45 o                         
   6  10   4         18.63         18.54         1.78 o                         
   7  10   4         28.76         25.58         2.02 o                         
   8  10   4          0.13          1.16         1.63 o                         
   9  10   4          0.07         -0.85         1.34 o                         
  10  10   4          5.28          4.90         1.92 o                         
  11  10   4          1.19          1.52         1.92 o                         
   1  11   4         37.46         37.97         1.63 o                         
   2  11   4        348.47        309.21         4.24 o                         
   3  11   4          5.95          9.21         1.58 o                         
   4  11   4         37.80         26.78         1.81 o                         
   5  11   4        103.12        100.43         2.45 o                         
   6  11   4         25.37         25.46         1.72 o                         
   7  11   4          0.80          0.19         1.49 o                         
   8  11   4         21.89         20.24         1.93 o                         
   9  11   4          8.27          9.46         1.55 o                         
  10  11   4         19.43         16.22         2.04 o                         
  11  11   4          0.26          1.61         2.03 o                         
   0  12   4        315.64        320.00         5.18 o                         
   1  12   4         12.43         13.30         1.32 o                         
   2  12   4         28.19         24.49         1.81 o                         
   3  12   4         60.18         63.98         2.16 o                         
   4  12   4        243.65        231.17         3.46 o                         
   5  12   4         50.68         61.04         2.16 o                         
   6  12   4        173.73        178.29         3.03 o                         
   7  12   4          3.76          2.89         1.36 o                         
   8  12   4         76.28         71.69         2.10 o                         
   9  12   4          1.16          0.75         1.36 o                         
  10  12   4          0.08          1.00         1.71 o                         
  11  12   4         16.67         19.98         2.30 o                         
   1  13   4          0.87          9.94         1.41 o                         
   2  13   4         52.74         58.88         2.12 o                         
   3  13   4         38.49         30.27         1.85 o                         
   4  13   4          4.84          4.10         1.47 o                         
   5  13   4         36.20         32.93         1.93 o                         
   6  13   4          9.82          9.56         1.75 o                         
   7  13   4          0.25          0.09         1.37 o                         
   8  13   4          7.14          7.69         1.33 o                         
   9  13   4          6.06          4.17         1.47 o                         
  10  13   4          0.03          0.44         1.74 o                         
  11  13   4         18.29         15.43         2.73 o                         
   0  14   4       1128.29       1128.55        10.03 o                         
   1  14   4         11.89         11.97         1.37 o                         
   2  14   4        103.01         99.92         2.48 o                         
   3  14   4          1.84          2.77         1.49 o                         
   4  14   4          9.57          7.50         1.50 o                         
   5  14   4         18.29         19.99         1.87 o                         
   6  14   4          0.39          2.86         1.84 o                         
   7  14   4         41.77         41.08         1.90 o                         
   8  14   4          0.73          0.50         1.30 o                         
   9  14   4          1.75          2.19         1.68 o                         
  10  14   4         17.30         21.10         2.15 o                         
   1  15   4         10.14          5.15         1.53 o                         
   2  15   4          4.67          6.12         1.54 o                         
   3  15   4          0.12         -0.58         1.51 o                         
   4  15   4          0.65          0.47         1.48 o                         
   5  15   4          0.39          1.37         1.76 o                         
   6  15   4         25.34         30.97         2.24 o                         
   7  15   4         67.21         71.01         2.34 o                         
   8  15   4          0.13          0.42         1.38 o                         
   9  15   4         20.35         22.91         2.04 o                         
  10  15   4         49.47         49.34         2.69 o                         
   0  16   4        378.77        358.62         5.22 o                         
   1  16   4         19.28         18.31         1.80 o                         
   2  16   4         65.48         61.70         2.16 o                         
   3  16   4         35.06         29.72         1.82 o                         
   4  16   4          0.00          0.82         1.63 o                         
   5  16   4         37.57         38.07         2.29 o                         
   6  16   4         31.22         22.14         2.21 o                         
   7  16   4          0.41         -0.66         1.65 o                         
   8  16   4          0.07         -0.88         1.54 o                         
   9  16   4         42.47         46.55         2.30 o                         
  10  16   4         17.30         17.60         2.49 o                         
   1  17   4          8.48         10.64         1.70 o                         
   2  17   4          0.27          0.74         1.58 o                         
   3  17   4          4.68          6.06         1.63 o                         
   4  17   4         35.54         45.06         2.01 o                         
   5  17   4          1.19          1.25         1.63 o                         
   6  17   4         22.82         24.67         2.18 o                         
   7  17   4          0.00         -0.26         1.68 o                         
   8  17   4         41.44         45.82         2.29 o                         
   9  17   4          0.60          0.38         1.87 o                         
   0  18   4         21.04         18.81         3.17 o                         
   1  18   4          9.55         12.74         1.94 o                         
   2  18   4          0.12         -1.20         1.60 o                         
   3  18   4         32.26         33.07         1.98 o                         
   4  18   4         13.69         12.40         1.76 o                         
   5  18   4          0.53          0.91         1.70 o                         
   6  18   4          0.04         -0.09         1.84 o                         
   7  18   4          4.50          6.61         1.86 o                         
   8  18   4          1.49          2.32         1.74 o                         
   9  18   4          5.96          6.81         2.30 o                         
   1  19   4          9.29          8.94         1.97 o                         
   2  19   4         95.72         96.17         2.84 o                         
   3  19   4          3.41          7.36         1.60 o                         
   4  19   4        100.06         98.77         2.54 o                         
   5  19   4         12.62         12.27         1.99 o                         
   6  19   4          5.18          6.51         1.82 o                         
   7  19   4          0.02         -0.15         1.66 o                         
   8  19   4         46.72         50.15         3.15 o                         
   0  20   4         19.71         17.79         2.79 o                         
   1  20   4         23.05         23.89         2.09 o                         
   2  20   4         35.19         36.72         2.22 o                         
   3  20   4          2.99          3.01         1.51 o                         
   4  20   4         11.60         10.30         1.74 o                         
   5  20   4         28.55         26.96         2.12 o                         
   6  20   4          4.37          8.06         1.88 o                         
   7  20   4          7.38          7.54         2.24 o                         
   1  21   4         10.77         10.23         2.00 o                         
   2  21   4          0.56          0.58         1.77 o                         
   3  21   4          3.14          3.26         1.75 o                         
   4  21   4         10.21          9.96         2.07 o                         
   5  21   4          2.56          2.68         1.81 o                         
   6  21   4          8.92         11.04         2.00 o                         
   7  21   4          2.42          4.75         2.43 o                         
   0  22   4         46.32         50.92         3.73 o                         
   1  22   4         19.65         16.83         2.14 o                         
   2  22   4          6.69          9.96         2.23 o                         
   3  22   4          4.05          2.55         1.83 o                         
   4  22   4         29.55         31.11         2.60 o                         
   5  22   4         17.30         17.71         2.37 o                         
   6  22   4         12.84         15.57         2.37 o                         
   1  23   4          3.50          3.89         2.08 o                         
   2  23   4         19.03         15.15         2.31 o                         
   3  23   4         14.94         18.19         2.31 o                         
   4  23   4         38.60         41.28         3.21 o                         
   5  23   4          4.11          2.53         2.72 o                         
   0  24   4         16.60         18.18         3.67 o                         
   1  24   4          9.46          6.62         2.34 o                         
   2  24   4         17.72         16.02         2.35 o                         
   3  24   4          8.76          7.11         2.84 o                         
   1   0   5          2.73          0.72         1.77 o                         
   2   0   5          5.35          6.90         2.09 o                         
   3   0   5        239.71        263.08         5.18 o                         
   4   0   5        389.36        406.06         6.93 o                         
   5   0   5         92.74         86.05         3.32 o                         
   6   0   5        246.07        263.19         5.47 o                         
   7   0   5         26.63         33.75         2.89 o                         
   8   0   5         18.93         16.69         2.74 o                         
   9   0   5          0.92          1.21         2.03 o                         
  10   0   5         37.94         37.67         2.82 o                         
  11   0   5          0.66          2.01         2.37 o                         
  12   0   5         10.42          5.31         3.28 o                         
   0   1   5         25.30         27.17         2.27 o                         
   1   1   5        295.25        272.52         3.80 o                         
   2   1   5         10.35         12.08         1.56 o                         
   3   1   5        130.06        131.74         2.72 o                         
   4   1   5          9.51         11.80         1.57 o                         
   5   1   5        114.36        101.89         2.86 o                         
   6   1   5        121.70        101.42         2.80 o                         
   7   1   5         66.09         74.58         2.56 o                         
   8   1   5          7.41         10.17         2.01 o                         
   9   1   5          5.37          4.76         1.61 o                         
  10   1   5          0.15          1.13         1.56 o                         
  11   1   5          0.03          0.22         1.67 o                         
  12   1   5         13.59         11.44         2.60 o                         
   1   2   5          3.23          3.16         1.38 o                         
   2   2   5        141.95        130.28         2.76 o                         
   3   2   5          0.12          2.59         1.31 o                         
   4   2   5         60.35         69.57         2.42 o                         
   5   2   5          5.07         12.87         1.56 o                         
   6   2   5          0.72          3.29         1.56 o                         
   7   2   5         22.93         23.55         1.89 o                         
   8   2   5         26.36         21.52         1.92 o                         
   9   2   5         42.80         40.25         2.09 o                         
  10   2   5          1.43          2.87         1.57 o                         
  11   2   5          0.43          1.73         1.79 o                         
  12   2   5          9.07          9.47         2.51 o                         
   0   3   5          8.27          7.90         1.87 o                         
   1   3   5          1.25          0.39         1.34 o                         
   2   3   5        210.86        205.27         3.21 o                         
   3   3   5         65.87         69.44         2.36 o                         
   4   3   5        163.26        164.27         3.19 o                         
   5   3   5          1.25          2.37         1.29 o                         
   6   3   5        179.42        189.42         2.79 o                         
   7   3   5          2.98          4.32         1.43 o                         
   8   3   5          2.14          2.53         1.64 o                         
   9   3   5          2.43          2.34         1.49 o                         
  10   3   5         32.20         33.21         1.96 o                         
  11   3   5          0.69          0.21         1.71 o                         
   1   4   5         15.14         18.34         1.57 o                         
   2   4   5         24.54         19.62         1.75 o                         
   3   4   5         30.70         26.30         1.81 o                         
   4   4   5        206.73        212.48         3.16 o                         
   5   4   5         14.16         12.67         1.63 o                         
   6   4   5         11.05         13.72         1.71 o                         
   7   4   5          1.42          4.50         1.57 o                         
   8   4   5          4.15          4.71         1.50 o                         
   9   4   5          0.98          2.56         1.55 o                         
  10   4   5         56.85         62.00         2.44 o                         
  11   4   5          1.09          1.02         1.77 o                         
   0   5   5        246.85        198.74         5.12 o                         
   1   5   5          5.00          6.82         1.59 o                         
   2   5   5         24.69         24.39         1.81 o                         
   3   5   5        111.83        111.81         2.73 o                         
   4   5   5         40.00         32.02         1.97 o                         
   5   5   5        156.07        133.69         3.05 o                         
   6   5   5          0.39         -1.39         1.39 o                         
   7   5   5         32.26         34.79         2.00 o                         
   8   5   5          1.30          7.10         1.59 o                         
   9   5   5          7.27          8.26         1.49 o                         
  10   5   5          1.21          0.00         1.65 o                         
  11   5   5          0.05          0.17         1.75 o                         
   1   6   5          4.19          8.02         1.99 o                         
   2   6   5          2.41          2.57         1.53 o                         
   3   6   5          1.24          6.27         1.61 o                         
   4   6   5          3.30          2.43         1.75 o                         
   5   6   5          3.26          2.72         1.59 o                         
   6   6   5          2.53          2.56         1.53 o                         
   7   6   5         15.49         16.34         1.75 o                         
   8   6   5        113.23        108.88         2.77 o                         
   9   6   5         14.40         11.49         1.54 o                         
  10   6   5          7.90          7.03         1.68 o                         
  11   6   5          4.50          7.36         1.94 o                         
   0   7   5          3.61         -0.33         2.33 o                         
   1   7   5        584.65        527.93         6.32 o                         
   2   7   5        249.44        218.82         3.88 o                         
   3   7   5        329.43        334.27         4.90 o                         
   4   7   5          4.70          2.45         1.75 o                         
   5   7   5          1.34          1.46         1.57 o                         
   6   7   5         10.32          6.90         1.83 o                         
   7   7   5          0.93          2.58         1.73 o                         
   8   7   5          6.78          3.44         1.84 o                         
   9   7   5          8.46          6.20         1.60 o                         
  10   7   5          1.92          4.93         1.77 o                         
  11   7   5          8.86         10.21         2.34 o                         
   1   8   5          0.11          0.69         1.51 o                         
   2   8   5        426.82        392.04         5.29 o                         
   3   8   5          0.49          0.24         1.62 o                         
   4   8   5         82.86         79.58         2.58 o                         
   5   8   5         41.27         39.10         2.28 o                         
   6   8   5          0.38         -0.65         1.85 o                         
   7   8   5          0.03         -1.15         1.83 o                         
   8   8   5          8.37          9.62         1.83 o                         
   9   8   5          4.40          6.03         1.59 o                         
  10   8   5         10.15         13.56         1.94 o                         
  11   8   5          0.58         -0.88         2.58 o                         
   0   9   5         35.80         41.61         2.75 o                         
   1   9   5        108.23        102.21         2.61 o                         
   2   9   5        198.54        191.47         3.72 o                         
   3   9   5         44.94         40.05         2.21 o                         
   4   9   5         19.54         21.76         2.02 o                         
   5   9   5         18.47         17.93         2.00 o                         
   6   9   5         11.48          9.17         2.09 o                         
   7   9   5         21.92         23.54         2.28 o                         
   8   9   5         13.74         13.34         1.93 o                         
   9   9   5          1.84          2.61         1.79 o                         
  10   9   5          1.53          1.39         2.15 o                         
  11   9   5          1.32          0.64         2.68 o                         
   1  10   5          0.10          2.31         1.47 o                         
   2  10   5         47.22         38.81         2.06 o                         
   3  10   5          0.29          1.75         1.57 o                         
   4  10   5         24.73         32.23         2.39 o                         
   5  10   5         40.01         43.58         2.48 o                         
   6  10   5         35.60         35.53         2.40 o                         
   7  10   5         12.29          9.74         1.91 o                         
   8  10   5         13.41         15.41         1.98 o                         
   9  10   5          7.59          7.87         1.92 o                         
  10  10   5          0.53          1.76         2.22 o                         
   0  11   5        398.68        387.71         6.24 o                         
   1  11   5         36.36         34.39         1.91 o                         
   2  11   5         15.56         16.03         1.61 o                         
   3  11   5          1.43          2.43         1.50 o                         
   4  11   5         85.94         86.47         3.04 o                         
   5  11   5          1.22          1.90         1.76 o                         
   6  11   5         29.57         35.17         2.41 o                         
   7  11   5          1.09          3.03         1.83 o                         
   8  11   5          7.58          7.84         1.73 o                         
   9  11   5          0.63          1.62         1.68 o                         
  10  11   5          1.31          1.64         2.45 o                         
   1  12   5         41.68         47.75         1.99 o                         
   2  12   5         14.12         12.76         1.56 o                         
   3  12   5         23.08         26.10         2.31 o                         
   4  12   5         12.15          7.08         2.06 o                         
   5  12   5          0.11         -0.53         1.82 o                         
   6  12   5          0.17          0.05         1.76 o                         
   7  12   5          3.55          4.05         2.01 o                         
   8  12   5          0.84          2.41         1.72 o                         
   9  12   5         15.74         16.68         2.23 o                         
  10  12   5         16.40         19.85         2.97 o                         
   0  13   5         42.51         37.10         2.69 o                         
   1  13   5         42.37         49.46         2.08 o                         
   2  13   5         36.55         31.65         2.22 o                         
   3  13   5         54.54         55.42         2.67 o                         
   4  13   5         58.01         65.55         2.81 o                         
   5  13   5         27.85         23.89         2.02 o                         
   6  13   5         21.75         24.12         1.79 o                         
   7  13   5         44.10         37.04         2.20 o                         
   8  13   5          4.61          7.33         1.91 o                         
   9  13   5          2.61          1.36         1.92 o                         
   1  14   5         21.94         21.72         1.75 o                         
   2  14   5         42.10         33.28         2.42 o                         
   3  14   5         18.89         23.46         2.21 o                         
   4  14   5          1.71          1.67         1.83 o                         
   5  14   5          1.82          1.57         1.64 o                         
   6  14   5          0.54         -0.50         1.61 o                         
   7  14   5          0.29         -1.17         1.79 o                         
   8  14   5          2.55          3.61         1.93 o                         
   9  14   5          0.11          0.64         2.02 o                         
   0  15   5         24.05         25.16         2.58 o                         
   1  15   5         72.02         68.09         2.20 o                         
   2  15   5         22.30         21.57         2.11 o                         
   3  15   5        117.89        143.70         3.44 o                         
   4  15   5         22.50         27.59         2.10 o                         
   5  15   5          9.00         10.21         1.77 o                         
   6  15   5         53.58         41.96         2.30 o                         
   7  15   5         11.76         12.54         2.16 o                         
   8  15   5          9.36         14.25         2.11 o                         
   9  15   5          7.72          9.38         2.46 o                         
   1  16   5         10.96          9.75         1.56 o                         
   2  16   5         12.46         16.77         1.99 o                         
   3  16   5         19.23         18.60         2.05 o                         
   4  16   5        109.61        111.82         2.87 o                         
   5  16   5         10.29         11.13         1.72 o                         
   6  16   5         41.92         46.51         2.64 o                         
   7  16   5          0.06         -0.32         2.02 o                         
   8  16   5         19.93         21.13         2.38 o                         
   0  17   5         65.06         71.17         2.80 o                         
   1  17   5          1.09          0.97         1.65 o                         
   2  17   5          0.12         -1.06         1.67 o                         
   3  17   5          0.87          1.11         1.74 o                         
   4  17   5          0.03         -0.37         1.62 o                         
   5  17   5         15.46         16.67         2.20 o                         
   6  17   5         11.91          9.16         2.12 o                         
   7  17   5          4.97          6.18         2.04 o                         
   8  17   5          0.01         -0.53         2.40 o                         
   1  18   5          7.30          6.66         1.64 o                         
   2  18   5          0.33          0.92         1.67 o                         
   3  18   5          1.76          1.24         1.78 o                         
   4  18   5          9.99         12.15         1.89 o                         
   5  18   5          6.58          9.41         2.15 o                         
   6  18   5          0.56          1.46         2.01 o                         
   7  18   5          1.78          0.36         2.22 o                         
   0  19   5          3.67          4.08         3.01 o                         
   1  19   5          2.19          2.80         1.59 o                         
   2  19   5          9.46          8.54         1.90 o                         
   3  19   5          8.60          6.82         1.99 o                         
   4  19   5          4.67          4.86         2.09 o                         
   5  19   5         13.23         13.51         2.20 o                         
   6  19   5         20.97         16.38         2.63 o                         
   1  20   5          5.75          5.36         2.22 o                         
   2  20   5          0.83          0.54         1.76 o                         
   3  20   5          0.98          2.23         2.01 o                         
   4  20   5         38.46         47.85         2.65 o                         
   5  20   5          6.65          9.45         2.54 o                         
   6  20   5          1.84          2.12         2.61 o                         
   0  21   5         30.52         32.16         3.56 o                         
   1  21   5         27.29         29.63         2.58 o                         
   2  21   5         15.85         21.00         2.26 o                         
   3  21   5         10.55          9.80         2.06 o                         
   4  21   5          2.60          1.37         2.28 o                         
   1  22   5          0.21          0.41         2.06 o                         
   2  22   5          9.31         11.05         2.54 o                         
   3  22   5          1.46         -0.77         2.24 o                         
   0  23   5         26.62         24.78         3.84 o                         
   0   0   6         46.48         40.35         3.95 o                         
   1   0   6         10.97          7.05         2.14 o                         
   2   0   6         74.55         66.96         3.18 o                         
   3   0   6          7.34          0.83         2.31 o                         
   4   0   6         85.88         98.91         3.51 o                         
   5   0   6         16.78         15.98         2.16 o                         
   6   0   6         59.20         47.86         3.28 o                         
   7   0   6         28.48         26.45         3.09 o                         
   8   0   6          0.25          1.97         2.96 o                         
   9   0   6          9.45         12.51         3.08 o                         
  10   0   6          1.47          0.78         2.88 o                         
   1   1   6          5.63         12.88         1.64 o                         
   2   1   6          0.87          2.88         1.56 o                         
   3   1   6         11.26         10.16         1.65 o                         
   4   1   6          4.73          2.23         1.39 o                         
   5   1   6          1.24         -0.01         1.52 o                         
   6   1   6          3.21          4.61         2.00 o                         
   7   1   6          6.18         10.49         1.98 o                         
   8   1   6          6.56          6.39         1.93 o                         
   9   1   6          1.25          1.16         1.76 o                         
  10   1   6         13.36         15.21         2.09 o                         
   0   2   6          2.16          1.99         2.11 o                         
   1   2   6         31.41         36.34         1.99 o                         
   2   2   6         13.18          7.41         1.70 o                         
   3   2   6         45.49         48.35         2.17 o                         
   4   2   6          7.95          5.10         1.89 o                         
   5   2   6          4.98          5.71         1.63 o                         
   6   2   6         33.22         27.34         1.82 o                         
   7   2   6          6.64          8.74         1.73 o                         
   8   2   6          0.00          0.01         1.67 o                         
   9   2   6          0.06          0.90         1.92 o                         
  10   2   6          0.14          1.23         1.94 o                         
   1   3   6         11.34         10.78         1.68 o                         
   2   3   6         18.84         14.88         1.65 o                         
   3   3   6         40.17         41.01         2.42 o                         
   4   3   6          1.28         -0.07         1.84 o                         
   5   3   6         59.78         65.19         2.24 o                         
   6   3   6         18.22         17.29         1.65 o                         
   7   3   6          3.09          6.01         1.71 o                         
   8   3   6          9.29          7.64         1.71 o                         
   9   3   6          0.95          1.01         1.81 o                         
  10   3   6          1.35          1.33         2.12 o                         
   0   4   6          7.87         14.20         2.46 o                         
   1   4   6          0.31          1.60         1.53 o                         
   2   4   6          1.18         -0.38         1.75 o                         
   3   4   6          4.23          3.69         1.86 o                         
   4   4   6         10.63         10.86         2.04 o                         
   5   4   6          2.18          1.68         1.50 o                         
   6   4   6          0.63          0.69         1.61 o                         
   7   4   6         26.96         27.26         1.72 o                         
   8   4   6          3.67          5.25         2.02 o                         
   9   4   6          1.16          3.02         1.87 o                         
  10   4   6          4.29          4.51         2.06 o                         
   1   5   6         17.19         10.38         1.89 o                         
   2   5   6          4.11          2.21         1.76 o                         
   3   5   6         32.03         34.90         2.33 o                         
   4   5   6         36.54         43.81         2.38 o                         
   5   5   6         48.52         50.11         2.42 o                         
   6   5   6          0.29          1.83         1.58 o                         
   7   5   6          2.54          4.18         1.47 o                         
   8   5   6          1.28         -0.87         1.91 o                         
   9   5   6          0.04          0.97         1.88 o                         
  10   5   6          2.54          2.15         2.19 o                         
   0   6   6         79.96         89.95         4.81 o                         
   1   6   6          2.09          2.53         2.16 o                         
   2   6   6         46.89         34.43         2.30 o                         
   3   6   6         40.50         53.16         2.43 o                         
   4   6   6          0.43          0.82         1.80 o                         
   5   6   6         14.37         18.43         2.04 o                         
   6   6   6         20.81         17.87         1.93 o                         
   7   6   6         11.61         12.86         1.78 o                         
   8   6   6          2.67          2.06         1.67 o                         
   9   6   6          7.82          7.48         1.98 o                         
  10   6   6          8.87          8.56         2.43 o                         
   1   7   6          4.17          5.31         1.85 o                         
   2   7   6          1.79          5.01         2.07 o                         
   3   7   6         20.35         21.99         2.31 o                         
   4   7   6          0.05         -0.21         1.87 o                         
   5   7   6          5.77          8.79         1.89 o                         
   6   7   6          5.52          5.16         1.73 o                         
   7   7   6         10.95         13.96         1.84 o                         
   8   7   6          1.00          0.49         1.79 o                         
   9   7   6          0.02         -1.04         1.83 o                         
  10   7   6          0.32         -0.51         2.24 o                         
   0   8   6         83.26         66.30         3.85 o                         
   1   8   6          0.09          0.05         1.83 o                         
   2   8   6        188.35        182.65         4.04 o                         
   3   8   6         89.03         75.86         2.88 o                         
   4   8   6          0.53          0.39         1.98 o                         
   5   8   6          4.77          6.59         1.94 o                         
   6   8   6          0.36          1.14         1.86 o                         
   7   8   6          2.92          1.31         1.74 o                         
   8   8   6          0.01         -1.14         1.78 o                         
   9   8   6          9.60          8.96         2.03 o                         
   1   9   6         51.36         66.76         2.80 o                         
   2   9   6         21.23         26.06         2.42 o                         
   3   9   6          1.45          1.96         1.90 o                         
   4   9   6          0.09          0.47         1.73 o                         
   5   9   6          7.74          9.09         2.22 o                         
   6   9   6          0.15          0.65         1.96 o                         
   7   9   6         15.12         17.45         2.18 o                         
   8   9   6          0.00          0.14         1.75 o                         
   9   9   6          1.65          2.60         2.17 o                         
   0  10   6         21.18         21.44         2.90 o                         
   1  10   6         12.04         11.71         1.87 o                         
   2  10   6          7.10          7.37         1.81 o                         
   3  10   6          0.35          1.13         1.81 o                         
   4  10   6          2.03          4.28         1.79 o                         
   5  10   6          1.20          0.70         2.06 o                         
   6  10   6          0.03         -0.90         1.98 o                         
   7  10   6          2.64          4.90         2.12 o                         
   8  10   6          0.88          0.38         1.98 o                         
   9  10   6          1.41          1.32         2.37 o                         
   1  11   6         26.98         30.13         2.12 o                         
   2  11   6          5.17          3.70         1.67 o                         
   3  11   6          1.86          0.84         1.54 o                         
   4  11   6         11.03         13.31         2.29 o                         
   5  11   6         29.74         26.23         2.44 o                         
   6  11   6          0.03         -0.18         2.07 o                         
   7  11   6          8.34          8.22         2.05 o                         
   8  11   6          1.14          1.43         1.99 o                         
   9  11   6          4.80          6.61         2.85 o                         
   0  12   6          0.19          1.08         2.30 o                         
   1  12   6          1.68          2.27         1.67 o                         
   2  12   6         20.68         20.57         1.83 o                         
   3  12   6          0.54          0.26         1.39 o                         
   4  12   6          9.18          9.85         1.71 o                         
   5  12   6         43.73         46.40         2.65 o                         
   6  12   6          0.56          2.05         1.95 o                         
   7  12   6          2.68          2.61         1.99 o                         
   8  12   6          2.35          2.79         2.32 o                         
   1  13   6         16.42         20.11         1.84 o                         
   2  13   6          0.03          0.70         1.45 o                         
   3  13   6          0.14          1.12         1.60 o                         
   4  13   6          7.27          6.68         2.09 o                         
   5  13   6         13.32         11.86         2.08 o                         
   6  13   6         10.88         13.06         2.22 o                         
   7  13   6          0.13          0.77         2.05 o                         
   8  13   6          6.25          6.65         2.48 o                         
   0  14   6          3.87          7.32         2.25 o                         
   1  14   6          0.05         -0.50         1.47 o                         
   2  14   6         39.41         34.92         1.87 o                         
   3  14   6         25.53         29.66         2.42 o                         
   4  14   6         16.47         19.65         2.24 o                         
   5  14   6          0.36         -0.68         1.81 o                         
   6  14   6         36.79         39.20         2.58 o                         
   7  14   6          0.01          0.89         2.27 o                         
   1  15   6          0.44          0.09         1.44 o                         
   2  15   6          0.28          0.89         1.91 o                         
   3  15   6          2.03          1.48         1.99 o                         
   4  15   6          5.90          4.11         2.01 o                         
   5  15   6          0.01          1.03         1.97 o                         
   6  15   6          1.39          1.10         2.14 o                         
   7  15   6          0.19          0.94         2.51 o                         
   0  16   6          7.73         12.18         2.32 o                         
   1  16   6         28.10         34.76         2.05 o                         
   2  16   6          9.71          9.65         2.07 o                         
   3  16   6          8.00          6.84         2.13 o                         
   4  16   6          5.19          6.30         2.10 o                         
   5  16   6          2.08          2.59         2.16 o                         
   6  16   6         13.78         11.36         2.69 o                         
   1  17   6          8.38         11.63         2.02 o                         
   2  17   6          0.00          0.84         1.91 o                         
   3  17   6         28.81         30.19         2.50 o                         
   4  17   6          2.49          3.39         1.93 o                         
   5  17   6          0.01         -0.20         2.23 o                         
   6  17   6          0.05          0.84         2.81 o                         
   0  18   6         21.79         23.98         3.68 o                         
   1  18   6          2.73          1.48         1.84 o                         
   2  18   6          2.86          2.23         1.96 o                         
   3  18   6          0.01          0.15         2.02 o                         
   4  18   6          0.23          1.05         2.15 o                         
   5  18   6          1.96          0.19         2.61 o                         
   1  19   6          1.66          0.56         2.06 o                         
   2  19   6          3.82          5.17         2.08 o                         
   3  19   6          2.66          1.36         2.20 o                         
   4  19   6          2.48          4.09         2.57 o                         
   0  20   6          0.01          1.16         3.65 o                         
   1  20   6          7.49          7.48         2.96 o                         
   2  20   6          1.86          0.37         2.53 o                         
   1   0   7          8.75         11.83         2.61 o                         
   2   0   7          1.44          0.04         2.30 o                         
   3   0   7          8.34          9.29         2.63 o                         
   4   0   7         36.49         44.32         2.91 o                         
   5   0   7          3.83          4.81         2.00 o                         
   6   0   7          0.13          1.37         2.41 o                         
   7   0   7          7.22          6.21         3.27 o                         
   8   0   7          0.24          0.21         3.17 o                         
   0   1   7          0.05          4.50         2.41 o                         
   1   1   7          7.39          8.74         1.83 o                         
   2   1   7         20.32         18.20         1.98 o                         
   3   1   7          0.98          1.63         1.59 o                         
   4   1   7          0.51          1.01         1.44 o                         
   5   1   7         34.03         40.17         2.02 o                         
   6   1   7          0.72          0.56         2.01 o                         
   7   1   7          0.90         -0.27         1.87 o                         
   8   1   7          4.79          4.29         2.08 o                         
   1   2   7          0.13          2.12         1.75 o                         
   2   2   7         13.55         13.36         1.86 o                         
   3   2   7          3.10          3.02         1.70 o                         
   4   2   7          3.75          5.26         1.98 o                         
   5   2   7          1.90          2.46         1.75 o                         
   6   2   7          4.35          5.38         1.74 o                         
   7   2   7          0.21          0.62         1.98 o                         
   8   2   7          6.79          5.90         2.12 o                         
   0   3   7          1.91          1.61         2.40 o                         
   1   3   7          5.54          6.52         1.79 o                         
   2   3   7          4.65          8.06         1.77 o                         
   3   3   7          0.32          1.34         1.84 o                         
   4   3   7          5.14          4.65         1.99 o                         
   5   3   7          0.56          3.54         1.56 o                         
   6   3   7         22.45         22.69         2.36 o                         
   7   3   7          2.32          5.76         2.19 o                         
   8   3   7          0.02         -0.43         2.08 o                         
   1   4   7          0.11         -0.09         1.66 o                         
   2   4   7          3.92          6.43         2.14 o                         
   3   4   7         45.99         54.46         2.78 o                         
   4   4   7         22.54         26.26         2.37 o                         
   5   4   7          1.14          1.98         1.55 o                         
   6   4   7          3.18          3.88         1.87 o                         
   7   4   7          6.07          5.47         2.15 o                         
   8   4   7          2.36          4.07         2.28 o                         
   0   5   7         13.42         20.52         3.08 o                         
   1   5   7          0.02         -0.24         1.89 o                         
   2   5   7         11.22          7.44         2.18 o                         
   3   5   7         15.13         14.07         2.22 o                         
   4   5   7          1.04          1.84         1.95 o                         
   5   5   7          1.27          1.53         1.95 o                         
   6   5   7         26.68         23.62         2.17 o                         
   7   5   7          0.20          0.69         2.18 o                         
   8   5   7          2.26          0.99         2.34 o                         
   1   6   7          4.45          8.37         2.28 o                         
   2   6   7         14.10         13.16         2.17 o                         
   3   6   7          0.70          1.27         1.98 o                         
   4   6   7          4.62          3.80         2.06 o                         
   5   6   7          1.82          3.63         2.01 o                         
   6   6   7          5.17          5.04         1.84 o                         
   7   6   7          7.14          2.98         2.20 o                         
   8   6   7          4.86          7.15         2.72 o                         
   0   7   7          0.03         -0.85         3.15 o                         
   1   7   7         12.11         10.56         2.18 o                         
   2   7   7          0.02          0.36         1.93 o                         
   3   7   7          1.48          0.93         2.13 o                         
   4   7   7          6.56         11.78         2.31 o                         
   5   7   7          1.47          1.52         2.04 o                         
   6   7   7         23.10         25.65         2.32 o                         
   7   7   7          0.92         -0.64         2.29 o                         
   8   7   7          8.86          7.53         2.78 o                         
   1   8   7          7.44          3.70         2.15 o                         
   2   8   7         12.55         12.94         2.22 o                         
   3   8   7         30.88         38.96         2.60 o                         
   4   8   7          0.02          2.29         2.20 o                         
   5   8   7         15.32         15.49         2.36 o                         
   6   8   7          8.35          6.45         2.08 o                         
   7   8   7         15.47         17.71         2.79 o                         
   0   9   7         24.71         29.76         3.59 o                         
   1   9   7          9.25         13.48         2.14 o                         
   2   9   7          3.57          2.64         2.03 o                         
   3   9   7          1.73          5.57         2.06 o                         
   4   9   7          6.46          6.28         2.04 o                         
   5   9   7         16.07         13.99         2.42 o                         
   6   9   7          7.20          5.12         2.04 o                         
   7   9   7          0.39          0.62         2.20 o                         
   1  10   7          3.60          5.02         1.97 o                         
   2  10   7         15.72         11.42         2.05 o                         
   3  10   7          1.24          1.93         2.01 o                         
   4  10   7          9.99         10.93         2.08 o                         
   5  10   7          1.66          3.56         2.20 o                         
   6  10   7          5.40          4.19         2.11 o                         
   7  10   7          3.24          2.70         2.32 o                         
   0  11   7          3.21          3.18         2.60 o                         
   1  11   7          7.00          9.59         1.93 o                         
   2  11   7          0.11          0.22         1.77 o                         
   3  11   7         10.49          8.86         1.90 o                         
   4  11   7          9.58         10.72         2.40 o                         
   5  11   7          0.23          0.10         2.14 o                         
   6  11   7          0.35          0.11         2.21 o                         
   1  12   7          0.22          0.32         1.80 o                         
   2  12   7          4.39          6.93         1.90 o                         
   3  12   7          9.69          9.15         2.33 o                         
   4  12   7          0.51         -1.22         2.05 o                         
   5  12   7          2.17          2.08         2.11 o                         
   6  12   7          0.26         -0.43         2.43 o                         
   0  13   7         15.29         13.92         2.75 o                         
   1  13   7          0.03          0.35         1.74 o                         
   2  13   7          1.29          0.53         1.95 o                         
   3  13   7          0.25         -1.49         2.15 o                         
   4  13   7         19.84         23.80         2.96 o                         
   5  13   7          0.14          0.27         2.07 o                         
   1  14   7          0.09         -1.48         1.70 o                         
   2  14   7          7.44          7.33         2.22 o                         
   3  14   7         13.65         11.86         2.33 o                         
   4  14   7          0.00         -0.92         2.19 o                         
   5  14   7          0.04         -0.54         2.45 o                         
   0  15   7         10.78         12.57         2.68 o                         
   1  15   7          0.77          0.96         2.02 o                         
   2  15   7          2.80          3.27         2.11 o                         
   3  15   7          5.45          6.04         2.26 o                         
   4  15   7          1.52          2.60         2.34 o                         
   1  16   7          0.75          1.20         2.17 o                         
   2  16   7          0.20         -0.95         2.15 o                         
   3  16   7          0.03          0.42         2.27 o                         
   0  17   7         23.38         24.62         4.99 o                         
   0   0   8         44.72         68.59         5.40 o                         
   1   0   8          2.05          1.38         2.62 o                         
   2   0   8         39.27         32.96         3.23 o                         
   3   0   8          0.43         -0.35         2.42 o                         
   4   0   8          5.22          7.09         3.07 o                         
   5   0   8         18.95         33.24         3.37 o                         
   6   0   8          2.93          1.02         3.75 o                         
   1   1   8          4.68          3.53         1.77 o                         
   2   1   8          1.06          1.79         1.85 o                         
   3   1   8          2.97          3.44         1.86 o                         
   4   1   8          0.17         -0.32         2.18 o                         
   5   1   8          1.22          0.97         1.94 o                         
   6   1   8         16.09         24.06         2.83 o                         
   0   2   8         16.79         15.38         3.07 o                         
   1   2   8          7.84          6.07         1.92 o                         
   2   2   8          8.78         10.04         2.00 o                         
   3   2   8          6.21          4.48         2.20 o                         
   4   2   8          3.80          9.75         2.35 o                         
   5   2   8          1.58          0.04         2.38 o                         
   6   2   8          4.97          6.25         2.59 o                         
   1   3   8          0.21          0.63         1.87 o                         
   2   3   8          6.45          7.58         2.10 o                         
   3   3   8          3.22          5.01         2.28 o                         
   4   3   8          6.39          2.22         2.33 o                         
   5   3   8          8.37          8.79         2.55 o                         
   0   4   8          3.93          4.75         2.99 o                         
   1   4   8         12.47         14.04         2.39 o                         
   2   4   8         10.39         10.25         2.23 o                         
   3   4   8          0.74          1.25         2.10 o                         
   4   4   8          2.89          4.36         2.13 o                         
   5   4   8         14.57         18.53         2.85 o                         
   1   5   8          1.47          0.91         2.28 o                         
   2   5   8          9.42          8.00         2.29 o                         
   3   5   8          0.95         -0.07         2.19 o                         
   4   5   8          9.00         12.64         2.34 o                         
   5   5   8          0.01          2.32         2.69 o                         
   0   6   8          4.57         10.25         3.38 o                         
   1   6   8          1.72          1.24         2.36 o                         
   2   6   8          9.61         11.01         2.66 o                         
   3   6   8         21.80         24.82         2.58 o                         
   4   6   8         12.03         14.57         2.49 o                         
   5   6   8         15.60         12.17         2.96 o                         
   1   7   8          4.14          5.73         2.49 o                         
   2   7   8         22.71         28.28         2.71 o                         
   3   7   8         24.47         30.85         2.79 o                         
   4   7   8         26.64         28.51         2.99 o                         
   0   8   8          0.30          2.00         3.00 o                         
   1   8   8         18.09         24.70         2.76 o                         
   2   8   8          0.14          0.17         2.27 o                         
   3   8   8          1.36          3.27         2.44 o                         
   4   8   8         22.79         24.37         3.07 o                         
   1   9   8          6.79          7.50         2.26 o                         
   2   9   8          1.40          2.66         2.47 o                         
   3   9   8          9.99         10.15         2.85 o                         
   0  10   8         14.40         12.83         3.80 o                         
   1  10   8          1.08          2.73         2.38 o                         
   2  10   8          3.31          3.72         2.30 o                         
   3  10   8          1.23         -0.21         2.76 o                         
   1  11   8          2.30          4.82         2.48 o                         
   2  11   8          9.32          6.69         2.85 o                         
                                                                                
